# Supplementary material for: Between simplicity and accuracy: Effect of adding modeling details on quarter vehicle model accuracy
Source: PLoS One. 2017 Jun 15;12(6):e0179485. doi: 10.1371/journal.pone.0179485 (PMC5472327; doi:10.1371/journal.pone.0179485)
Supplement: S1 Table — (XLSX) [file pone.0179485.s001.xlsx]

## Sheet: result parameters
Result Parameter	Case 1	Case 2	Case 3	Case 4	Case 5	Case 6	Case 7	Case 8	Case 9	Case 10	Case 11	Case 12	Case 13	Case 14	Case 15	Case 16	Case 17	Case 18	Case 19	Case 20
Front quarter vehicle model
Rise time (s)	0.1179	0.3101	0.1195	0.052	0.139	0.3103	0.3101	0.3309	0.0607	0.1484	0.0496	0.3103	0.3309	0.3309	0.0584	0.3309	0.1714	0.1394	0.2539	0.3292
Peak time (s)	0.3285	0.647	0.3315	0.2414	0.3166	0.6473	0.647	0.6251	0.2593	0.33	0.2268	0.6473	0.6257	0.6251	0.2418	0.6257	0.3876	0.3178	0.5864	0.6247
Fractional overshoot	0.4392	0.2182	0.4382	1.1296	0.2265	0.2181	0.2182	0.1193	0.9531	0.1611	1.1971	0.2181	0.1192	0.1193	0.9498	0.1192	0.2334	0.2291	0.1207	0.1239
Settling time (s)	1.3329	1.5657	1.3365	1.6392	0.907	1.5663	1.5657	0.892	1.6529	0.6	1.0662	1.5663	0.892	0.892	1.0754	0.892	1.3146	0.9246	0.8535	0.8886
RMS acc (ms^-2)	2.5303	0.4299	2.1542	7.6792	2.1901	0.4268	0.4299	0.4058	5.9224	1.7733	8.8947	0.4268	0.4003	0.4058	7.0037	0.4003	2.3081	2.1709	0.4958	0.4013
RMS dtl (N)	1782.49	170.789	4855.48	1853.14	1937.6	168.028	170.789	164.785	4887.38	4866.7	2003.81	168.028	161.145	164.785	4907.11	161.145	1839.11	1953.13	196.121	160.89
RMS sws (mm)	13.8585	5.3787	13.5158	22.5059	12.7512	5.3698	5.3787	3.8354	20.0257	12.0368	23.788	5.3698	3.8085	3.8354	19.8887	3.8085	13.4693	12.8369	4.586	3.8222
Rear quarter vehicle model
Rise time (s)	0.0709	0.3497	0.0741	0.0705	0.9859	0.3496	0.3497	0.3724	0.0741	0.9624	0.0648	0.3496	0.3728	0.3724	0.5111	0.3728	0.4837	1.0065	0.2694	0.3708
Peak time (s)	0.2156	0.6085	0.2191	0.215	n.a.	0.6093	0.6085	0.5652	0.2191	n.a.	0.1523	0.6093	0.5666	0.5652	n.a.	0.5666	n.a.	n.a.	0.5266	0.5704
Fractional overshoot	0.224	0.1068	0.2246	0.2273	n.a.	0.107	0.1068	0.0479	0.2246	n.a.	0.1165	0.107	0.0473	0.0479	n.a.	0.0473	n.a.	n.a.	0.0368	0.0529
Settling time (s)	0.5189	0.8582	0.5216	0.5192	1.7273	0.8584	0.8582	0.6232	0.5216	1.7054	0.237	0.8584	0.6301	0.6232	1.2483	0.6301	0.8485	1.8109	0.5951	0.6397
RMS acc (ms^-2)	4.3804	0.4381	3.9015	4.3834	3.0565	0.4285	0.4381	0.5549	3.9015	2.105	10.2966	0.4285	0.5338	0.5549	6.7419	0.5338	3.6009	3.0663	0.4819	0.5315
RMS dtl (N)	1708.09	140.193	4868.02	1707.24	1931.89	136.826	140.193	179.006	4868.02	4860.21	1613.52	136.826	172.022	179.006	4821.59	172.022	1740.18	1869.13	154.611	171.094
RMS sws (mm)	8.6453	2.5834	8.3566	8.6556	21.4756	2.577	2.5834	1.7851	8.3566	20.2757	7.974	2.577	1.7165	1.7851	10.801	1.7165	14.9087	20.091	1.7806	1.7001
Note: n.a. = not applicable
