# Supplementary material for: Between simplicity and accuracy: Effect of adding modeling details on quarter vehicle model accuracy
Source: PLoS One. 2017 Jun 15;12(6):e0179485. doi: 10.1371/journal.pone.0179485 (PMC5472327; doi:10.1371/journal.pone.0179485)
Supplement: S2 Table — (XLSX) [file pone.0179485.s002.xlsx]

## Sheet: Vehicle response
	Case 1		Case 2		Case 3		Case 4		Case 5		Case 6		Case 7		Case 8		Case 9		Case 10		Case 11		Case 12		Case 13		Case 14		Case 15		Case 16		Case 17		Case 18		Case 19		Case 20
Time (s)	Sprung	Unsprung	Sprung	Unsprung	Sprung	Unsprung	Sprung	Unsprung	Sprung	Unsprung	Sprung	Unsprung	Sprung	Unsprung	Sprung	Unsprung	Sprung	Unsprung	Sprung	Unsprung	Sprung	Unsprung	Sprung	Unsprung	Sprung	Unsprung	Sprung	Unsprung	Sprung	Unsprung	Sprung	Unsprung	Sprung	Unsprung	Sprung	Unsprung	Sprung	Unsprung	Sprung	Unsprung
0	0	0	0	0	0	0	0	0	0	0	0	0	0	0	0	0	0	0	0	0	0	0	0	0	0	0	0	0	0	0	0	0	0	0	0	0	0	0	0	0
0.001	5.71919e-07	0.000325482	3.91171e-10	2.67884e-07	8.56829e-07	0.000431786	5.71919e-07	0.000325482	5.04812e-07	0.000326052	4.76871e-09	2.51629e-06	3.91171e-10	2.67884e-07	7.28011e-10	2.65023e-07	8.56829e-07	0.000431786	6.71448e-07	0.000433352	5.04812e-07	0.000326052	4.76871e-09	2.51629e-06	8.8542e-09	2.48178e-06	7.28011e-10	2.65023e-07	6.71448e-07	0.000433352	8.8542e-09	2.48178e-06	4.30578e-07	0.000326682	5.0512e-07	0.000326049	1.97959e-11	7.50932e-09	8.71814e-09	2.43237e-06
0.002	5.3056e-06	0.0014224	6.19932e-09	2.11439e-06	6.50139e-06	0.00162225	5.3056e-06	0.0014224	4.12802e-06	0.0014324	4.0779e-08	1.08972e-05	6.19932e-09	2.11439e-06	1.14173e-08	2.0701e-06	6.50139e-06	0.00162225	4.88895e-06	0.00163578	4.12802e-06	0.0014324	4.0779e-08	1.08972e-05	7.47835e-08	1.0612e-05	1.14173e-08	2.0701e-06	4.88895e-06	0.00163578	7.47835e-08	1.0612e-05	4.01169e-06	0.00143338	4.12982e-06	0.00143238	3.47499e-10	6.5685e-08	7.26708e-08	1.02309e-05
0.003	1.8614e-05	0.00324834	3.10711e-08	7.03541e-06	2.11585e-05	0.0035006	1.8614e-05	0.00324834	1.39777e-05	0.00328762	1.45661e-07	2.62327e-05	3.10711e-08	7.03541e-06	5.66392e-08	6.81869e-06	2.11585e-05	0.0035006	1.56512e-05	0.00354644	1.39777e-05	0.00328762	1.45661e-07	2.62327e-05	2.64e-07	2.52476e-05	5.66392e-08	6.81869e-06	1.56512e-05	0.00354644	2.64e-07	2.52476e-05	1.41345e-05	0.00328627	1.39014e-05	0.00328827	1.85616e-09	2.34734e-07	2.53628e-07	2.4009e-05
0.004	4.46518e-05	0.00575316	9.71742e-08	1.64295e-05	4.87052e-05	0.00600339	4.46518e-05	0.00575316	3.30597e-05	0.00585111	3.63215e-07	4.94798e-05	9.71742e-08	1.64295e-05	1.75366e-07	1.5768e-05	4.87052e-05	0.00600339	3.57741e-05	0.00611007	3.30597e-05	0.00585111	3.63215e-07	4.94798e-05	6.50959e-07	4.71042e-05	1.75366e-07	1.5768e-05	3.57741e-05	0.00611007	6.50959e-07	4.71042e-05	3.40491e-05	0.00584268	3.27377e-05	0.00585383	6.1155e-09	5.82606e-07	6.19192e-07	4.42799e-05
0.005	8.72933e-05	0.00888359	2.34653e-07	3.1591e-05	9.26659e-05	0.00906656	8.72933e-05	0.00888359	6.42421e-05	0.00907764	7.42668e-07	8.14645e-05	2.34653e-07	3.1591e-05	4.19321e-07	3.00329e-05	9.26659e-05	0.00906656	6.78787e-05	0.00926904	6.42421e-05	0.00907764	7.42668e-07	8.14645e-05	1.31684e-06	7.67667e-05	4.19321e-07	3.00329e-05	6.78787e-05	0.00926904	1.31684e-06	7.67667e-05	6.68412e-05	0.00905562	6.34278e-05	0.00908452	1.54655e-08	1.18364e-06	1.24173e-06	7.14658e-05
0.006	0.000150113	0.0125838	4.81044e-07	5.37047e-05	0.000156208	0.012626	0.000150113	0.0125838	0.000110235	0.012918	1.33794e-06	0.000122884	4.81044e-07	5.37047e-05	8.51384e-07	5.05901e-05	0.000156208	0.012626	0.00011438	0.012964	0.000110235	0.012918	1.33794e-06	0.000122884	2.34811e-06	0.000114699	8.51384e-07	5.05901e-05	0.00011438	0.012964	2.34811e-06	0.000114699	0.000115413	0.0128743	0.000108612	0.0129316	3.30756e-08	2.11735e-06	2.19738e-06	0.000105906
0.007	0.000236371	0.016796	8.80658e-07	8.38413e-05	0.000242141	0.0166182	0.000236371	0.016796	0.000173575	0.0173193	2.20692e-06	0.000174311	8.80658e-07	8.38413e-05	1.54405e-06	7.82835e-05	0.000242141	0.0166182	0.000177479	0.0171345	0.000173575	0.0173193	2.20692e-06	0.000174311	3.83528e-06	0.000161255	1.54405e-06	7.82835e-05	0.000177479	0.0171345	3.83528e-06	0.000161255	0.000182462	0.0172447	0.000170766	0.0173429	6.299e-08	3.46721e-06	3.56518e-06	0.000147862
0.008	0.000349	0.0214611	1.48394e-06	0.000122954	0.00035292	0.0209804	0.000349	0.0214611	0.000256604	0.022226	3.41078e-06	0.000236196	1.48394e-06	0.000122954	2.57797e-06	0.00011383	0.00035292	0.0209804	0.000259155	0.0217193	0.000256604	0.022226	3.41078e-06	0.000236196	5.86393e-06	0.000216751	2.57797e-06	0.00011383	0.000259155	0.0217193	5.86393e-06	0.000216751	0.000270472	0.0221103	0.000252182	0.0222629	1.10162e-07	5.3197e-06	5.42618e-06	0.00019753
0.009	0.0004906	0.026519	2.34679e-06	0.000171877	0.000490645	0.0256514	0.0004906	0.026519	0.000361463	0.0275799	5.01324e-06	0.000308874	2.34679e-06	0.000171877	4.04054e-06	0.000157825	0.000490645	0.0256514	0.000361159	0.0266575	0.000361463	0.0275799	5.01324e-06	0.000308874	8.48076e-06	0.000281754	4.04054e-06	0.000157825	0.000361159	0.0266575	8.48076e-06	0.000281754	0.000381691	0.0274124	0.000354957	0.0276338	1.80474e-07	7.76327e-06	7.84755e-06	0.000255168
0.01	0.000663428	0.0319094	3.52991e-06	0.000231323	0.000657077	0.0305719	0.000663428	0.0319094	0.000490073	0.0333212	7.08e-06	0.000392569	3.52991e-06	0.000231323	6.02215e-06	0.00021077	0.000657077	0.0305719	0.000485017	0.0318885	0.000490073	0.0333212	7.08e-06	0.000392569	1.17213e-05	0.00035683	6.02215e-06	0.00021077	0.000485017	0.0318885	1.17213e-05	0.00035683	0.000518129	0.0330907	0.000480981	0.0333959	2.80755e-07	1.08875e-05	1.08637e-05	0.000321255
0.011	0.000869398	0.0375722	5.09811e-06	0.000301885	0.000853639	0.0356845	0.000869398	0.0375722	0.000644133	0.0393887	9.67802e-06	0.000487402	5.09811e-06	0.000301885	8.58253e-06	0.000273353	0.000853639	0.0356845	0.000632026	0.0373524	0.000644133	0.0393887	9.67802e-06	0.000487402	1.56235e-05	0.000442435	8.58253e-06	0.000273353	0.000632026	0.0373524	1.56235e-05	0.000442435	0.000681545	0.0390842	0.000631927	0.0394881	4.18776e-07	1.47824e-05	1.45064e-05	0.000396225
0.012	0.00111008	0.043448	7.1196e-06	0.000384038	0.00108143	0.0409345	0.00111008	0.043448	0.000825107	0.0457207	1.2875e-05	0.000593393	7.1196e-06	0.000384038	1.17586e-05	0.00034638	0.00108143	0.0409345	0.000803253	0.0429912	0.000825107	0.0457207	1.2875e-05	0.000593393	2.02268e-05	0.000538915	1.17586e-05	0.00034638	0.000803253	0.0429912	2.02268e-05	0.000538915	0.000873441	0.0453313	0.000809244	0.0458487	6.03252e-07	1.95375e-05	1.8809e-05	0.000480432
0.013	0.00138672	0.0494785	9.66535e-06	0.000478137	0.00134125	0.0462699	0.00138672	0.0494785	0.00103422	0.0522553	1.67388e-05	0.000710472	9.66535e-06	0.000478137	1.55897e-05	0.000430548	0.00134125	0.0462699	0.000999545	0.0487482	0.00103422	0.0522553	1.67388e-05	0.000710472	2.55726e-05	0.000646505	1.55897e-05	0.000430548	0.000999545	0.0487482	2.55726e-05	0.000646505	0.00109506	0.0517707	0.00101415	0.0524153	8.43826e-07	2.52415e-05	2.38068e-05	0.000574148
0.014	0.0017002	0.0556071	1.28084e-05	0.000584422	0.00163359	0.0516417	0.0017002	0.0556071	0.00127247	0.0589308	2.13368e-05	0.000838485	1.28084e-05	0.000584422	2.0118e-05	0.000526442	0.00163359	0.0516417	0.00122153	0.0545694	0.00127247	0.0589308	2.13368e-05	0.000838485	3.17031e-05	0.000765338	2.0118e-05	0.000526442	0.00122153	0.0545694	3.17031e-05	0.000765338	0.00134738	0.0583416	0.00124764	0.0591264	1.15105e-06	3.19815e-05	2.95358e-05	0.000677565
0.015	0.00205111	0.0617789	1.66231e-05	0.000703025	0.00195867	0.0570039	0.00205113	0.0617787	0.00154059	0.0656867	2.67357e-05	0.0009772	1.66231e-05	0.000703025	2.53879e-05	0.000634531	0.00195867	0.0570039	0.00146962	0.0604028	0.00154079	0.065685	2.67357e-05	0.0009772	3.86616e-05	0.000895445	2.53879e-05	0.000634531	0.00146964	0.0604027	3.86616e-05	0.000895445	0.00163114	0.0649845	0.00151046	0.0659208	1.53637e-06	3.98426e-05	3.60333e-05	0.0007908
0.016	0.0024397	0.0679416	2.11848e-05	0.000833969	0.00231646	0.0623142	0.0024401	0.0679382	0.00183909	0.0724636	3.30009e-05	0.00112632	2.11848e-05	0.000833969	3.1446e-05	0.000755168	0.0023165	0.0623138	0.00174403	0.0661996	0.00184052	0.0724515	3.30009e-05	0.00112632	4.64926e-05	0.00103676	3.1446e-05	0.000755168	0.00174434	0.066197	4.64926e-05	0.00103676	0.00194678	0.0716414	0.00180312	0.072739	2.01208e-06	4.89077e-05	4.33375e-05	0.000913893
0.017	0.00286594	0.0740454	2.65688e-05	0.000977175	0.00270666	0.0675332	0.00286804	0.0740276	0.00216825	0.0792043	4.01959e-05	0.00128547	2.65688e-05	0.000977175	3.83404e-05	0.00088859	0.00270711	0.0675294	0.00204478	0.0719139	0.00217861	0.0791164	4.01959e-05	0.00128547	5.52456e-05	0.00118907	3.83404e-05	0.00088859	0.00204644	0.0719	5.52456e-05	0.00118907	0.00229454	0.0782563	0.00212594	0.0795229	2.59131e-06	5.92568e-05	5.14866e-05	0.00104682
0.018	0.00332949	0.0800434	3.285e-05	0.00113247	0.00312878	0.0726254	0.00334149	0.0799417	0.0025281	0.0858534	4.83824e-05	0.00145423	3.285e-05	0.00113247	4.61232e-05	0.0010349	0.00313073	0.0726091	0.0023717	0.0775029	0.00262006	0.0850734	4.83824e-05	0.00145423	6.49719e-05	0.00135208	4.61232e-05	0.0010349	0.00237919	0.0774403	6.49719e-05	0.00135208	0.00267437	0.0847756	0.00247896	0.0862168	3.28797e-06	7.09668e-05	6.05204e-05	0.00118946
0.019	0.00382977	0.0858919	4.01024e-05	0.00129959	0.00358209	0.0775588	0.00391417	0.0851763	0.00291847	0.0923585	5.76196e-05	0.00163215	4.01024e-05	0.00129959	5.48529e-05	0.00119402	0.00358892	0.077502	0.00272446	0.0829275	0.00330279	0.0891029	5.76196e-05	0.00163215	7.57216e-05	0.00152543	5.48529e-05	0.00119402	0.00277586	0.0824971	7.57216e-05	0.00152543	0.00308602	0.0911486	0.00286204	0.0927676	4.11671e-06	8.41115e-05	7.04828e-05	0.00134163
0.02	0.00436593	0.0915505	4.83985e-05	0.00147818	0.00406572	0.0823048	0.00469671	0.0887495	0.00333896	0.0986699	6.79641e-05	0.00181871	4.83985e-05	0.00147818	6.4589e-05	0.0013658	0.00410007	0.0820182	0.00310254	0.088152	0.00431141	0.0904536	6.79641e-05	0.00181871	8.75436e-05	0.00170867	6.4589e-05	0.0013658	0.00333076	0.0862483	8.75436e-05	0.00170867	0.00352899	0.0973276	0.00327481	0.0991251	5.09293e-06	9.87613e-05	8.14187e-05	0.00150306
0.021	0.00493687	0.0969824	5.78088e-05	0.00166783	0.00457859	0.0868385	0.00575861	0.0900418	0.00378896	0.104742	7.94696e-05	0.00201337	5.78088e-05	0.00166783	7.53905e-05	0.00154996	0.00472513	0.0856176	0.00350531	0.0931445	0.00564179	0.0891498	7.94696e-05	0.00201337	0.000100485	0.00190133	7.53905e-05	0.00154996	0.00413252	0.0879509	0.000100485	0.00190133	0.00400258	0.103268	0.00371671	0.105242	6.23265e-06	0.000114983	9.33721e-05	0.00167341
0.022	0.0055413	0.102154	6.84013e-05	0.00186803	0.00511951	0.0911384	0.00709149	0.089114	0.00426769	0.110531	9.21867e-05	0.00221557	6.84013e-05	0.00186803	8.73156e-05	0.00174614	0.00553859	0.0876675	0.00393198	0.0978767	0.00721026	0.0859123	9.21867e-05	0.00221557	0.000114592	0.00210285	8.73156e-05	0.00174614	0.00519611	0.0875138	0.000114592	0.00210285	0.00450589	0.10893	0.00418699	0.111076	7.55254e-06	0.000132839	0.000106386	0.00185233
0.023	0.00617774	0.107037	8.02412e-05	0.00207823	0.00568715	0.0951864	0.00861731	0.0866364	0.00477417	0.115998	0.000106163	0.00242471	8.02412e-05	0.00207823	0.000100421	0.00195387	0.00657063	0.0879348	0.00438166	0.102324	0.00887466	0.0819746	0.000106163	0.00242471	0.000129907	0.00231267	0.000100421	0.00195387	0.0064691	0.0854309	0.000129907	0.00231267	0.00503782	0.114276	0.0046847	0.116586	9.06984e-06	0.000152389	0.000120502	0.00203941
0.024	0.00684452	0.111605	9.33906e-05	0.00229783	0.00628008	0.0989678	0.0102162	0.0836466	0.00530727	0.12111	0.000121442	0.00264019	9.33906e-05	0.00229783	0.000114762	0.00217264	0.00778515	0.0867624	0.00485332	0.106466	0.0105407	0.0781695	0.000121442	0.00264019	0.000146472	0.00253016	0.000114762	0.00217264	0.00784685	0.0826354	0.000146472	0.00253016	0.00559713	0.119274	0.00520877	0.121738	1.08023e-05	0.000173689	0.000135759	0.00223422
0.025	0.00753982	0.115836	0.000107908	0.00252616	0.00689678	0.102471	0.0118136	0.0808031	0.00586568	0.125835	0.000138064	0.0028614	0.000107908	0.00252616	0.000130393	0.00240182	0.0091028	0.084859	0.00534588	0.110286	0.0121914	0.0746725	0.000138064	0.0028614	0.000164326	0.00275468	0.000130393	0.00240182	0.00924521	0.0798716	0.000164326	0.00275468	0.0061824	0.123894	0.00575794	0.1265	1.27683e-05	0.000196789	0.000152197	0.0024363
0.026	0.00826171	0.119713	0.000123848	0.00276253	0.00753565	0.105688	0.0133935	0.0782636	0.00644799	0.130147	0.000156068	0.00308772	0.000123848	0.00276253	0.000147363	0.00264077	0.0104517	0.0828601	0.00585814	0.113769	0.0138262	0.0715171	0.000156068	0.00308772	0.000183504	0.00298556	0.000147363	0.00264077	0.0106362	0.0773955	0.000183504	0.00298556	0.00679209	0.128112	0.00633083	0.130845	1.49864e-05	0.000221739	0.000169853	0.00264515
0.027	0.00900814	0.123221	0.000141262	0.00300622	0.00819506	0.108613	0.0149559	0.0760503	0.00705265	0.134024	0.000175485	0.00331856	0.000141262	0.00300622	0.000165722	0.00288874	0.011797	0.0810749	0.00638887	0.116907	0.0154454	0.0687246	0.000175485	0.00331856	0.000204041	0.00322214	0.000165722	0.00288874	0.0120171	0.0752424	0.000204041	0.00322214	0.00742452	0.131909	0.00692593	0.13475	1.74758e-05	0.000248582	0.00018876	0.00286026
0.028	0.00977697	0.12635	0.000160196	0.00325647	0.00887334	0.111243	0.0165018	0.0741714	0.00767801	0.137448	0.000196347	0.0035533	0.000160196	0.00325647	0.000185515	0.00314496	0.0131323	0.0795666	0.00693676	0.119693	0.0170502	0.0663096	0.000196347	0.0035533	0.000225967	0.00346373	0.000185515	0.00314496	0.0133881	0.0734209	0.000225967	0.00346373	0.00807794	0.135268	0.00754165	0.138198	2.0256e-05	0.000277359	0.000208953	0.00308112
0.029	0.010566	0.129092	0.000180692	0.00351251	0.00956878	0.113578	0.0180328	0.0726296	0.00832234	0.140407	0.00021868	0.00379134	0.000180692	0.00351251	0.000206784	0.00340861	0.0144578	0.0783396	0.00750049	0.122123	0.0186417	0.0642815	0.00021868	0.00379134	0.000249311	0.00370963	0.000206784	0.00340861	0.0147498	0.0719329	0.000249311	0.00370963	0.0087505	0.138178	0.0081763	0.141174	2.33467e-05	0.000308106	0.000230461	0.00330719
0.03	0.011373	0.131446	0.000202787	0.00377357	0.0102797	0.11562	0.0195505	0.0714231	0.00898384	0.142891	0.000242506	0.00403213	0.000202787	0.00377357	0.000229569	0.00367884	0.0157745	0.0773898	0.00807868	0.124198	0.0202211	0.0626463	0.000242506	0.00403213	0.000274098	0.00395918	0.000229569	0.00367884	0.0161031	0.0707758	0.000274098	0.00395918	0.00944029	0.14063	0.00882811	0.14367	2.67681e-05	0.000340858	0.000253313	0.00353793
0.031	0.0121957	0.133411	0.000226516	0.00403888	0.0110044	0.117374	0.0210567	0.0705462	0.00966065	0.144896	0.000267846	0.00427509	0.000226516	0.00403888	0.000253905	0.00395478	0.0170833	0.0767089	0.00866998	0.125921	0.0217898	0.0614064	0.000267846	0.00427509	0.00030035	0.00421169	0.000253905	0.00395478	0.0174489	0.0699431	0.00030035	0.00421169	0.0101454	0.142623	0.00949527	0.14568	3.05403e-05	0.000375645	0.000277536	0.00377281
0.032	0.0130319	0.134989	0.000251907	0.00430765	0.0117412	0.118847	0.0225533	0.0699909	0.0103509	0.146422	0.000294716	0.0045197	0.000251907	0.00430765	0.000279824	0.00423554	0.0183856	0.076286	0.009273	0.127298	0.023349	0.0605607	0.000294716	0.0045197	0.000328087	0.00446652	0.000279824	0.00423554	0.0187882	0.0694253	0.000328087	0.00446652	0.0108637	0.144156	0.0101759	0.147203	3.4684e-05	0.000412493	0.000303154	0.00401129
0.033	0.0138792	0.136188	0.000278984	0.00457913	0.0124885	0.120046	0.0240421	0.0697466	0.0110527	0.147473	0.00032313	0.00476544	0.000278984	0.00457913	0.000307354	0.00452022	0.0196825	0.0761084	0.00988639	0.128336	0.0249	0.060105	0.00032313	0.00476544	0.000357326	0.00472302	0.000307354	0.00452022	0.0201221	0.0692106	0.000357326	0.00472302	0.0115933	0.145234	0.0108682	0.148244	3.92198e-05	0.000451427	0.000330189	0.00425284
0.034	0.0147355	0.137017	0.000307767	0.00485255	0.0132447	0.120981	0.0255246	0.0698009	0.0117637	0.148059	0.000353098	0.00501183	0.000307767	0.00485255	0.000336521	0.00480792	0.0209753	0.0761614	0.0105089	0.129047	0.0264443	0.0600318	0.000353098	0.00501183	0.000388083	0.00498058	0.000336521	0.00480792	0.0214516	0.0692852	0.000388083	0.00498058	0.0123322	0.145866	0.0115698	0.148814	4.41686e-05	0.000492468	0.000358661	0.00449694
0.035	0.0155986	0.137486	0.000338271	0.0051272	0.0140083	0.121665	0.0270026	0.0701396	0.0124802	0.148207	0.000384628	0.00525843	0.000338271	0.0051272	0.000367346	0.00509775	0.0222652	0.0764295	0.011138	0.129452	0.027983	0.0603304	0.000384628	0.00525843	0.000420367	0.00523863	0.000367346	0.00509775	0.0227777	0.0696339	0.000420367	0.00523863	0.0130774	0.14607	0.0122769	0.14894	4.95511e-05	0.000535633	0.000388588	0.00474308
0.036	0.0164664	0.137611	0.000370507	0.00540238	0.0147777	0.12211	0.0284775	0.0707466	0.0132003	0.147933	0.000417724	0.00550481	0.000370507	0.00540238	0.000399844	0.00538884	0.0235532	0.076896	0.0117711	0.129577	0.0295175	0.0609877	0.000417724	0.00550481	0.000454189	0.00549659	0.000399844	0.00538884	0.0241013	0.0702396	0.000454189	0.00549659	0.0138259	0.145872	0.0129875	0.148638	5.53884e-05	0.00058094	0.000419985	0.00499078
0.037	0.0173369	0.137408	0.000404482	0.00567741	0.0155516	0.122329	0.029951	0.0716045	0.0139223	0.147252	0.00045239	0.00575058	0.000404482	0.00567741	0.000434031	0.00568033	0.0248406	0.0775438	0.0124071	0.129438	0.031049	0.0619876	0.00045239	0.00575058	0.000489555	0.00575395	0.000434031	0.00568033	0.0254233	0.0710844	0.000489555	0.00575395	0.0145749	0.145297	0.0137001	0.147924	6.17015e-05	0.0006284	0.000452866	0.00523956
0.038	0.018208	0.136894	0.000440199	0.00595165	0.0163287	0.122337	0.0314243	0.0726947	0.0146447	0.146184	0.000488625	0.00599539	0.000440199	0.00595165	0.000469914	0.00597139	0.0261282	0.0783552	0.013045	0.129049	0.0325788	0.0633113	0.000488625	0.00599539	0.000526469	0.00601023	0.000469914	0.00597139	0.0267444	0.0721493	0.000526469	0.00601023	0.0153215	0.144374	0.0144131	0.146815	6.85114e-05	0.000678025	0.000487243	0.00548897
0.039	0.0190781	0.136089	0.000477657	0.00622452	0.0171077	0.122149	0.0328987	0.0739977	0.0153661	0.144749	0.000526427	0.00623891	0.000477657	0.00622452	0.000507501	0.00626123	0.0274168	0.0793129	0.0136838	0.128427	0.0341097	0.0649242	0.000526427	0.00623891	0.000564935	0.00626498	0.000507501	0.00626123	0.0280664	0.0734067	0.000564935	0.00626498	0.0160632	0.143131	0.0151252	0.145335	7.58391e-05	0.000729823	0.000523124	0.00573858
0.04	0.0199453	0.135015	0.000516853	0.00649546	0.0178874	0.121781	0.0343753	0.0754929	0.0160849	0.142972	0.000565792	0.00648086	0.000516853	0.00649546	0.000546795	0.0065491	0.0287073	0.0803993	0.0143227	0.127591	0.0356437	0.0667955	0.000565792	0.00648086	0.000604952	0.00651779	0.000546795	0.0065491	0.0293914	0.0748236	0.000604952	0.00651779	0.0167978	0.141597	0.0158348	0.143506	8.37056e-05	0.000783801	0.000560518	0.005988
0.041	0.020808	0.133695	0.000557777	0.00676394	0.0186668	0.121249	0.0358553	0.0771593	0.0167997	0.140879	0.000606716	0.00672099	0.000557777	0.00676394	0.000587793	0.00683429	0.0300004	0.081597	0.0149607	0.12656	0.0371819	0.0689021	0.000606716	0.00672099	0.00064652	0.00676829	0.000587793	0.00683429	0.0307203	0.0763774	0.00064652	0.00676829	0.0175232	0.139804	0.0165407	0.141355	9.21317e-05	0.000839964	0.000599431	0.00623683
0.042	0.0216648	0.13215	0.000600421	0.00702951	0.0194448	0.12057	0.0373395	0.0789755	0.0175094	0.138497	0.000649189	0.00695907	0.000600421	0.00702951	0.000630494	0.00711613	0.0312965	0.082889	0.0155972	0.125352	0.038725	0.0712192	0.000649189	0.00695907	0.000689634	0.00701616	0.000630494	0.00711613	0.0320536	0.078048	0.000689634	0.00701616	0.0182375	0.137781	0.0172416	0.13891	0.000101138	0.000898316	0.000639867	0.00648473
0.043	0.0225144	0.130406	0.000644769	0.00729175	0.0202206	0.11976	0.0388288	0.0809201	0.0182127	0.135856	0.000693205	0.00719492	0.000644769	0.00729175	0.000674889	0.00739403	0.0325963	0.0842588	0.0162313	0.123987	0.040274	0.0737209	0.000693205	0.00719492	0.000734289	0.00726111	0.000674889	0.00739403	0.0333918	0.0798163	0.000734289	0.00726111	0.018939	0.135559	0.0179362	0.136202	0.000110744	0.000958878	0.000681827	0.00673138
0.044	0.0233554	0.128487	0.000690806	0.00755029	0.0209934	0.118835	0.0403237	0.0829712	0.0189086	0.132987	0.000738752	0.00742838	0.000690806	0.00755029	0.00072097	0.00766743	0.0339	0.0856902	0.0168623	0.122487	0.0418295	0.0763809	0.000738752	0.00742838	0.000780481	0.00750291	0.00072097	0.00766743	0.0347351	0.081663	0.000780481	0.00750291	0.0196264	0.133169	0.0186236	0.133261	0.000120958	0.00102174	0.000725315	0.00697648
0.045	0.0241868	0.126417	0.000738514	0.00780481	0.0217625	0.117811	0.041825	0.0851075	0.0195959	0.129922	0.000785821	0.00765933	0.000738514	0.00780481	0.000768723	0.00793583	0.035208	0.087168	0.0174898	0.12087	0.0433921	0.0791722	0.000785821	0.00765933	0.000828202	0.00774134	0.000768723	0.00793583	0.0360838	0.0835691	0.000828202	0.00774134	0.0202983	0.130639	0.0193027	0.13012	0.000131791	0.00108698	0.000770328	0.00721977
0.046	0.0250077	0.124222	0.000787873	0.00805503	0.0225272	0.116705	0.0433329	0.087308	0.020274	0.126692	0.000834399	0.00788768	0.000787873	0.00805503	0.000818135	0.0081988	0.0365205	0.0886772	0.0181132	0.119157	0.0449625	0.0820676	0.000834399	0.00788768	0.000877442	0.00797624	0.000818135	0.0081988	0.0374382	0.0855161	0.000877442	0.00797624	0.0209538	0.128	0.0199727	0.126811	0.000143253	0.00115469	0.000816866	0.00746102
0.047	0.0258173	0.121926	0.00083886	0.00830074	0.023287	0.11553	0.0448479	0.0895519	0.0209419	0.123331	0.000884475	0.00811336	0.00083886	0.00830074	0.000869189	0.00845597	0.0378376	0.0902041	0.018732	0.117368	0.046541	0.0850401	0.000884475	0.00811336	0.000928193	0.00820751	0.000869189	0.00845597	0.0387984	0.0874863	0.000928193	0.00820751	0.0215922	0.125278	0.0206328	0.123368	0.000155353	0.00122493	0.000864926	0.0077
0.048	0.026615	0.119553	0.000891452	0.00854176	0.0240414	0.114302	0.0463701	0.0918194	0.0215991	0.119872	0.000936035	0.00833634	0.000891452	0.00854176	0.000921867	0.00870703	0.0391594	0.0917355	0.0193459	0.115522	0.0481278	0.0880628	0.000936035	0.00833634	0.000980445	0.00843504	0.000921867	0.00870703	0.0401645	0.0894625	0.000980445	0.00843504	0.0222127	0.122503	0.0212824	0.119824	0.000168101	0.00129776	0.000914504	0.00793655
0.049	0.0274001	0.117127	0.000945624	0.00877797	0.0247902	0.113036	0.0478997	0.0940912	0.022245	0.116347	0.000989066	0.00855659	0.000945624	0.00877797	0.000976149	0.00895174	0.0404858	0.0932591	0.0199545	0.113638	0.0497233	0.0911093	0.000989066	0.00855659	0.00103419	0.0086588	0.000976149	0.00895174	0.0415364	0.0914287	0.00103419	0.0086588	0.0228151	0.119698	0.0219209	0.116213	0.000181509	0.00137324	0.000965596	0.00817052
0.05	0.0281724	0.114671	0.00100135	0.00900928	0.025533	0.111744	0.0494365	0.0963491	0.0228792	0.112788	0.00104356	0.00877414	0.00100135	0.00900928	0.00103201	0.00918992	0.0418167	0.0947637	0.0205575	0.111734	0.0513275	0.0941541	0.00104356	0.00877414	0.00108941	0.00887877	0.00103201	0.00918992	0.0429141	0.0933699	0.00108941	0.00887877	0.0233991	0.116889	0.0225479	0.112568	0.000195588	0.00145141	0.0010182	0.00840179
0.051	0.0289317	0.112207	0.00105861	0.00923567	0.0262695	0.11044	0.0509806	0.0985758	0.0235014	0.109227	0.00109949	0.00898902	0.00105861	0.00923567	0.00108944	0.00942143	0.0431521	0.096239	0.0211548	0.109827	0.0529405	0.0971722	0.00109949	0.00898902	0.0011461	0.00909498	0.00108944	0.00942143	0.0442975	0.0952718	0.0011461	0.00909498	0.0239647	0.1141	0.0231631	0.108921	0.000210348	0.0015323	0.0010723	0.00863025
0.052	0.0296777	0.109755	0.00111737	0.00945715	0.0269997	0.109135	0.0525315	0.100755	0.0241114	0.105695	0.00115686	0.00920127	0.00111737	0.00945715	0.0011484	0.00964624	0.0444916	0.0976755	0.0217464	0.107934	0.0545621	0.10014	0.00115686	0.00920127	0.00120424	0.00930747	0.0011484	0.00964624	0.0456865	0.0971217	0.00120424	0.00930747	0.024512	0.111351	0.0237664	0.105303	0.000225801	0.00161593	0.00112789	0.00885585
0.053	0.0304104	0.107337	0.0011776	0.00967376	0.0277235	0.10784	0.0540891	0.102872	0.0247092	0.10222	0.00121564	0.00941098	0.0011776	0.00967376	0.00120887	0.00986432	0.0458351	0.0990648	0.022332	0.106071	0.0561921	0.103035	0.00121564	0.00941098	0.00126383	0.00951634	0.00120887	0.00986432	0.0470808	0.0989074	0.00126383	0.00951634	0.0250413	0.108662	0.0243576	0.101744	0.000241958	0.00170232	0.00118498	0.00907853
0.054	0.0311301	0.10497	0.00123929	0.00988559	0.0284409	0.106565	0.055653	0.104913	0.0252948	0.0988307	0.00127583	0.00961823	0.00123929	0.00988559	0.00127083	0.0100758	0.0471821	0.1004	0.0229117	0.10425	0.0578303	0.105836	0.00127583	0.00961823	0.00132486	0.00972167	0.00127083	0.0100758	0.0484802	0.100618	0.00132486	0.00972167	0.025553	0.106052	0.0249367	0.0982727	0.000258831	0.00179148	0.00124354	0.00929828
0.055	0.0318369	0.102673	0.00130239	0.0100928	0.029152	0.105321	0.0572225	0.106864	0.0258683	0.0955533	0.00133741	0.00982313	0.00130239	0.0100928	0.00133425	0.0102806	0.0485324	0.101673	0.0234855	0.102487	0.0594763	0.108524	0.00133741	0.00982313	0.00138731	0.00992362	0.00133425	0.0102806	0.0498843	0.102244	0.00138731	0.00992362	0.0260477	0.103538	0.025504	0.0949168	0.000276432	0.00188339	0.00130358	0.0095151
0.056	0.0325311	0.10046	0.0013669	0.0102954	0.0298568	0.104115	0.0587973	0.108717	0.02643	0.0924123	0.00140037	0.0100258	0.0013669	0.0102954	0.00139912	0.0104791	0.0498855	0.10288	0.0240537	0.100792	0.0611296	0.111079	0.00140037	0.0100258	0.00145116	0.0101223	0.00139912	0.0104791	0.051293	0.103778	0.00145116	0.0101223	0.026526	0.101134	0.0260596	0.0917012	0.000294772	0.00197805	0.00136508	0.00972901
0.057	0.0332132	0.0983463	0.00143278	0.0104938	0.0305554	0.102954	0.0603766	0.110459	0.0269802	0.0894304	0.0014647	0.0102263	0.00143278	0.0104938	0.0014654	0.0106715	0.0512411	0.104016	0.0246162	0.0991775	0.0627897	0.113487	0.0014647	0.0102263	0.00151642	0.010318	0.0014654	0.0106715	0.0527056	0.105212	0.00151642	0.010318	0.0269888	0.0988523	0.0266039	0.0886493	0.000313864	0.00207545	0.00142803	0.00994006
0.058	0.0338836	0.096345	0.00150001	0.0106881	0.0312482	0.101846	0.0619598	0.112083	0.0275195	0.0866281	0.00153039	0.0104249	0.00150001	0.0106881	0.00153309	0.0108579	0.0525986	0.105077	0.0251733	0.0976518	0.064456	0.115733	0.00153039	0.0104249	0.00158308	0.0105107	0.00153309	0.0108579	0.0541213	0.106546	0.00158308	0.0105107	0.0274369	0.0967052	0.0271373	0.0857823	0.000333719	0.00217555	0.00149244	0.0101483
0.059	0.034543	0.0944674	0.00156857	0.0108785	0.0319354	0.100797	0.0635462	0.113582	0.0280482	0.0840238	0.00159743	0.0106216	0.00156857	0.0108785	0.00160215	0.0110385	0.0539576	0.10606	0.0257252	0.0962235	0.0661279	0.117803	0.00159743	0.0106216	0.00165112	0.0107007	0.00160215	0.0110385	0.0555385	0.107783	0.00165112	0.0107007	0.0278712	0.0947017	0.0276602	0.0831192	0.000354349	0.00227832	0.00155828	0.0103538
0.06	0.035192	0.0927231	0.00163844	0.0110653	0.0326171	0.0998097	0.0651349	0.114951	0.028567	0.0816337	0.00166581	0.0108167	0.00163844	0.0110653	0.00167258	0.0112138	0.0553176	0.106964	0.0262721	0.0948998	0.0678047	0.119687	0.00166581	0.0108167	0.00172054	0.0108882	0.00167258	0.0112138	0.0569561	0.108927	0.00172054	0.0108882	0.0282927	0.0928496	0.0281734	0.0806768	0.000375766	0.00238374	0.00162555	0.0105567
0.061	0.0358313	0.0911206	0.00170959	0.0112488	0.0332938	0.0988897	0.0667253	0.116184	0.0290765	0.0794716	0.00173551	0.0110102	0.00170959	0.0112488	0.00174437	0.011384	0.0566781	0.107786	0.0268145	0.0936864	0.0694855	0.121377	0.00173551	0.0110102	0.00179134	0.0110734	0.00174437	0.011384	0.0583733	0.109975	0.00179134	0.0110734	0.0287026	0.0911549	0.0286774	0.0784696	0.000397981	0.00249175	0.00169425	0.0107571
0.062	0.0364616	0.0896663	0.00178201	0.0114293	0.0339657	0.0980398	0.0683164	0.117279	0.0295775	0.077549	0.00180654	0.0112023	0.00178201	0.0114293	0.00181748	0.0115495	0.0580386	0.108528	0.0273525	0.092588	0.0711685	0.122874	0.00180654	0.0112023	0.00186351	0.0112565	0.00181748	0.0115495	0.0597899	0.110925	0.00186351	0.0112565	0.0291019	0.089622	0.0291729	0.0765093	0.000421007	0.00260231	0.00176436	0.0109551
0.063	0.0370838	0.0883654	0.00185568	0.0116071	0.0346332	0.0972624	0.0699074	0.118234	0.0300707	0.075875	0.00187888	0.0113932	0.00185568	0.0116071	0.00189192	0.0117106	0.0593986	0.109188	0.0278865	0.0916078	0.0728515	0.124185	0.00187888	0.0113932	0.00193704	0.0114376	0.00189192	0.0117106	0.0612055	0.111773	0.00193704	0.0114376	0.0294917	0.0882538	0.0296607	0.0748056	0.000444855	0.00271537	0.00183588	0.0111508
0.064	0.0376986	0.0872215	0.00193058	0.0117824	0.0352966	0.0965589	0.0714975	0.119049	0.030557	0.0744563	0.00195253	0.0115831	0.00193058	0.0117824	0.00196767	0.0118679	0.0607575	0.109767	0.028417	0.090748	0.0745336	0.125307	0.00195253	0.0115831	0.00201194	0.0116171	0.00196767	0.0118679	0.0626196	0.112519	0.00201194	0.0116171	0.0298733	0.0870515	0.0301417	0.0733655	0.000469536	0.00283087	0.00190881	0.0113443
0.065	0.0383069	0.0862368	0.00200671	0.0119556	0.0359563	0.0959304	0.0730858	0.119724	0.0310371	0.0732973	0.00202749	0.011772	0.00200671	0.0119556	0.00204472	0.0120218	0.0621149	0.110268	0.0289441	0.0900098	0.0762142	0.126236	0.00202749	0.011772	0.0020882	0.0117952	0.00204472	0.0120218	0.0640319	0.113163	0.0020882	0.0117952	0.0302477	0.0860152	0.0306165	0.0721935	0.000495062	0.00294877	0.00198314	0.0115357
0.066	0.0389095	0.0854119	0.00208404	0.0121271	0.0366126	0.095377	0.0746715	0.120262	0.0315121	0.0723999	0.00210374	0.0119602	0.00208404	0.0121271	0.00212305	0.0121727	0.0634702	0.110692	0.0294684	0.089393	0.0778925	0.126971	0.00210374	0.0119602	0.00216582	0.0119721	0.00212305	0.0121727	0.065442	0.113705	0.00216582	0.0119721	0.0306161	0.0851433	0.0310861	0.0712919	0.000521444	0.00306898	0.00205888	0.0117252
0.067	0.0395074	0.0847462	0.00216258	0.0122971	0.0372661	0.0948982	0.0762536	0.120664	0.0319827	0.0717638	0.00218128	0.0121477	0.00216258	0.0122971	0.00220266	0.0123211	0.064823	0.111041	0.0299901	0.0888968	0.0795677	0.127513	0.00218128	0.0121477	0.00224479	0.012148	0.00220266	0.0123211	0.0668493	0.114147	0.00224479	0.012148	0.0309797	0.0844334	0.0315515	0.0706604	0.000548693	0.00319147	0.002136	0.011913
0.068	0.0401014	0.0842378	0.00224231	0.012466	0.0379169	0.0944931	0.0778315	0.120934	0.0324498	0.0713867	0.00226011	0.0123348	0.00224231	0.012466	0.00228354	0.0124675	0.0661729	0.111319	0.0305098	0.088519	0.0812391	0.127863	0.00226011	0.0123348	0.00232512	0.0123231	0.00228354	0.0124675	0.0682536	0.114491	0.00232512	0.0123231	0.0313396	0.0838815	0.0320134	0.0702967	0.00057682	0.00331616	0.00221452	0.0120991
0.069	0.0406923	0.0838835	0.00232322	0.012634	0.0385655	0.0941602	0.0794042	0.121078	0.0329144	0.0712638	0.00234023	0.0125216	0.00232322	0.012634	0.00236569	0.0126123	0.0675192	0.111528	0.0310277	0.0882568	0.0829058	0.128026	0.00234023	0.0125216	0.0024068	0.0124977	0.00236569	0.0126123	0.0696544	0.11474	0.0024068	0.0124977	0.0316969	0.0834829	0.0324727	0.0701961	0.000605836	0.00344299	0.00229442	0.0122838
0.07	0.0412811	0.0836792	0.00240531	0.0128015	0.0392123	0.0938974	0.080971	0.121101	0.0333773	0.071389	0.00242163	0.0127081	0.00240531	0.0128015	0.00244909	0.0127561	0.0688616	0.111673	0.0315442	0.0881065	0.0845672	0.128007	0.00242163	0.0127081	0.00248983	0.012672	0.00244909	0.0127561	0.0710513	0.114897	0.00248983	0.012672	0.0320527	0.0832318	0.0329305	0.0703517	0.000635751	0.0035719	0.00237572	0.0124672
0.071	0.0418684	0.0836195	0.00248857	0.0129688	0.0398576	0.0937022	0.0825311	0.121009	0.03384	0.0717494	0.00250432	0.0128946	0.00248857	0.0129688	0.00253375	0.0128994	0.0701998	0.111757	0.0320598	0.0880637	0.0862225	0.127812	0.00250432	0.0128946	0.00257422	0.0128462	0.00253375	0.0128994	0.0724439	0.114968	0.00257422	0.0128462	0.0324079	0.0831216	0.0333883	0.0707475	0.000666576	0.00370283	0.00245839	0.0126494
0.072	0.0424551	0.0836983	0.00257301	0.0131361	0.0405017	0.093572	0.0840839	0.120808	0.0343049	0.0723198	0.00258829	0.0130811	0.00257301	0.0131361	0.00261967	0.0130426	0.0715332	0.111784	0.0325746	0.0881234	0.087871	0.127449	0.00258829	0.0130811	0.00265997	0.0130205	0.00261967	0.0130426	0.0738318	0.114955	0.00265997	0.0130205	0.0327635	0.083145	0.0338488	0.0713586	0.00069832	0.00383571	0.00254245	0.0128307
0.073	0.0430419	0.0839085	0.00265863	0.0133037	0.041145	0.0935034	0.0856285	0.120507	0.0347735	0.0730847	0.00267355	0.0132678	0.00265863	0.0133037	0.00270684	0.0131862	0.0728615	0.111759	0.0330891	0.0882803	0.0895118	0.126926	0.00267355	0.0132678	0.00274707	0.0131951	0.00270684	0.0131862	0.0752146	0.114865	0.00274707	0.0131951	0.0331205	0.0832941	0.0343131	0.0721708	0.000730995	0.00397049	0.00262789	0.0130111
0.074	0.0436296	0.0842423	0.00274541	0.0134719	0.0417877	0.093493	0.0871645	0.120113	0.0352464	0.0740317	0.00276008	0.0134547	0.00274541	0.0134719	0.00279527	0.0133306	0.0741843	0.111685	0.0336036	0.0885286	0.0911445	0.126255	0.00276008	0.0134547	0.00283554	0.0133701	0.00279527	0.0133306	0.076592	0.114704	0.00283554	0.0133701	0.0334797	0.0835603	0.0347819	0.0731709	0.00076461	0.00410711	0.00271471	0.0131908
0.075	0.0442188	0.0846913	0.00283338	0.0136409	0.0424303	0.0935373	0.0886912	0.119634	0.0357243	0.0751476	0.0028479	0.0136419	0.00283338	0.0136409	0.00288496	0.0134762	0.0755014	0.111568	0.0341185	0.0888589	0.0927682	0.125445	0.0028479	0.0136419	0.00292536	0.0135458	0.00288496	0.0134762	0.0779637	0.114475	0.00292536	0.0135458	0.0338419	0.0839348	0.035256	0.0743447	0.000799174	0.00424551	0.00280291	0.0133701
0.076	0.0448102	0.0852466	0.00292252	0.0138109	0.0430728	0.0936323	0.090208	0.119079	0.0362078	0.0764175	0.00293701	0.0138296	0.00292252	0.0138109	0.00297591	0.0136235	0.0768124	0.111411	0.0346349	0.089259	0.0943825	0.12451	0.00293701	0.0138296	0.00301656	0.0137222	0.00297591	0.0136235	0.0793293	0.114187	0.00301656	0.0137222	0.0342076	0.0844098	0.0357359	0.0756771	0.000834698	0.00438563	0.00289248	0.013549
0.077	0.0454042	0.0858988	0.00301285	0.0139822	0.0437156	0.093774	0.0917146	0.118457	0.0366977	0.077826	0.0030274	0.0140178	0.00301285	0.0139822	0.00306813	0.0137729	0.078117	0.111219	0.0351537	0.0897164	0.0959867	0.12346	0.0030274	0.0140178	0.00310912	0.0138996	0.00306813	0.0137729	0.0806886	0.113844	0.00310912	0.0138996	0.0345773	0.0849779	0.0362224	0.077152	0.00087119	0.00452743	0.00298344	0.0137276
0.078	0.0460016	0.086638	0.00310438	0.0141549	0.0443589	0.0939583	0.0932103	0.117776	0.0371943	0.0793568	0.00311908	0.0142065	0.00310438	0.0141549	0.00316163	0.0139246	0.079415	0.110997	0.0356755	0.09022	0.0975802	0.12231	0.00311908	0.0142065	0.00320306	0.014078	0.00316163	0.0139246	0.0820412	0.113454	0.00320306	0.014078	0.0349514	0.0856312	0.0367159	0.0787525	0.00090866	0.00467086	0.00307577	0.0139062
0.079	0.0466026	0.0874545	0.0031971	0.0143291	0.0450029	0.0941812	0.0946949	0.117045	0.0376983	0.0809932	0.00321205	0.0143959	0.0031971	0.0143291	0.00325642	0.0140791	0.0807062	0.11075	0.036201	0.0907606	0.0991627	0.121072	0.00321205	0.0143959	0.00329838	0.0142576	0.00325642	0.0140791	0.083387	0.113022	0.00329838	0.0142576	0.0353302	0.0863613	0.0372171	0.0804616	0.000947116	0.00481588	0.00316949	0.0140849
0.08	0.0472078	0.0883379	0.00329103	0.0145051	0.0456478	0.0944383	0.0961679	0.116273	0.0382101	0.0827184	0.00330631	0.0145859	0.00329103	0.0145051	0.00335249	0.0142366	0.0819904	0.11048	0.0367303	0.0913304	0.100734	0.119761	0.00330631	0.0145859	0.00339508	0.0144384	0.00335249	0.0142366	0.0847256	0.112556	0.00339508	0.0144384	0.035714	0.0871597	0.0377262	0.0822616	0.000986569	0.00496243	0.00326459	0.0142637
0.081	0.0478175	0.0892782	0.00338617	0.0146829	0.0462937	0.0947255	0.0976292	0.115469	0.03873	0.0845151	0.00340188	0.0147767	0.00338617	0.0146829	0.00344988	0.0143973	0.0832674	0.110193	0.0372637	0.0919223	0.102293	0.11839	0.00340188	0.0147767	0.00349317	0.0146206	0.00344988	0.0143973	0.0860569	0.11206	0.00349317	0.0146206	0.0361031	0.0880175	0.0382437	0.0841346	0.00102703	0.00511049	0.00336107	0.0144429
0.082	0.0484319	0.0902651	0.00348254	0.0148626	0.0469408	0.0950387	0.0990784	0.114642	0.0392583	0.0863662	0.00349874	0.0149682	0.00348254	0.0148626	0.00354857	0.0145615	0.084537	0.109892	0.0378013	0.0925304	0.103839	0.116974	0.00349874	0.0149682	0.00359266	0.0148042	0.00354857	0.0145615	0.0873807	0.111542	0.00359266	0.0148042	0.0364978	0.0889256	0.0387699	0.086063	0.0010685	0.00526002	0.00345893	0.0146226
0.083	0.0490513	0.0912886	0.00358015	0.0150443	0.0475892	0.0953738	0.100515	0.1138	0.0397953	0.0882546	0.0035969	0.0151605	0.00358015	0.0150443	0.0036486	0.0147294	0.0857991	0.109581	0.0383432	0.0931491	0.105374	0.115527	0.0035969	0.0151605	0.00369354	0.0149892	0.0036486	0.0147294	0.0886968	0.111008	0.00369354	0.0149892	0.0368982	0.0898747	0.0393051	0.0880289	0.00111099	0.00541099	0.00355819	0.0148027
0.084	0.049676	0.0923389	0.003679	0.0152282	0.0482389	0.095727	0.10194	0.11295	0.0403411	0.0901635	0.00369637	0.0153536	0.003679	0.0152282	0.00374997	0.0149012	0.0870537	0.109264	0.0388893	0.093773	0.106895	0.114062	0.00369637	0.0153536	0.00379583	0.0151757	0.00374997	0.0149012	0.0900051	0.110463	0.00379583	0.0151757	0.0373046	0.0908559	0.0398493	0.090015	0.00115451	0.00556336	0.00365883	0.0149836
0.085	0.0503059	0.0934064	0.0037791	0.0154141	0.04889	0.0960944	0.103352	0.112101	0.0408958	0.0920765	0.00379715	0.0155474	0.0037791	0.0154141	0.00385269	0.0150769	0.0883006	0.108945	0.0394396	0.0943971	0.108404	0.112593	0.00379715	0.0155474	0.00389954	0.0153637	0.00385269	0.0150769	0.0913054	0.109913	0.00389954	0.0153637	0.037717	0.0918599	0.0404027	0.0920042	0.00119908	0.00571713	0.00376087	0.0151651
0.086	0.0509413	0.0944817	0.00388048	0.0156022	0.0495427	0.0964724	0.104752	0.11126	0.0414596	0.0939777	0.00389924	0.0157421	0.00388048	0.0156022	0.00395677	0.0152566	0.0895397	0.108626	0.0399942	0.0950164	0.109899	0.111132	0.00389924	0.0157421	0.00400466	0.0155533	0.00395677	0.0152566	0.0925977	0.109364	0.00400466	0.0155533	0.0381356	0.0928778	0.0409654	0.09398	0.00124468	0.00587226	0.0038643	0.0153475
0.087	0.051582	0.095556	0.00398313	0.0157925	0.0501968	0.0968574	0.106139	0.110434	0.0420322	0.0958518	0.00400264	0.0159376	0.00398313	0.0157925	0.00406224	0.0154404	0.090771	0.10831	0.0405529	0.0956264	0.111381	0.109694	0.00400264	0.0159376	0.00411121	0.0157443	0.00406224	0.0154404	0.0938819	0.10882	0.00411121	0.0157443	0.0385604	0.0939009	0.0415372	0.0959265	0.00129135	0.00602875	0.00396914	0.0155307
0.088	0.0522281	0.0966209	0.00408706	0.0159849	0.0508525	0.0972462	0.107513	0.109629	0.0426138	0.0976845	0.00410737	0.0161339	0.00408706	0.0159849	0.00416911	0.0156282	0.0919946	0.108	0.0411158	0.0962232	0.11285	0.108289	0.00410737	0.0161339	0.00421918	0.0159369	0.00416911	0.0156282	0.0951579	0.108286	0.00421918	0.0159369	0.0389915	0.0949208	0.0421182	0.0978287	0.00133908	0.00618657	0.00407537	0.0157149
0.089	0.0528795	0.0976683	0.0041923	0.0161794	0.0515096	0.0976357	0.108875	0.108852	0.0432041	0.0994619	0.00421341	0.0163309	0.0041923	0.0161794	0.00427739	0.0158202	0.0932103	0.107698	0.0416825	0.0968041	0.114305	0.106929	0.00421341	0.0163309	0.00432859	0.016131	0.00427739	0.0158202	0.0964256	0.107768	0.00432859	0.016131	0.0394287	0.0959292	0.0427082	0.0996724	0.00138788	0.00634572	0.00418302	0.0159001
0.09	0.0535361	0.0986908	0.00429884	0.0163759	0.0521682	0.0980229	0.110225	0.108107	0.0438028	0.101171	0.00432078	0.0165288	0.00429884	0.0163759	0.00438709	0.0160161	0.0944182	0.107408	0.0422528	0.0973667	0.115748	0.105625	0.00432078	0.0165288	0.00443945	0.0163266	0.00438709	0.0160161	0.0976851	0.107267	0.00443945	0.0163266	0.0398721	0.0969185	0.0433069	0.101444	0.00143776	0.00650619	0.00429207	0.0160864
0.091	0.0541977	0.0996816	0.00440671	0.0165745	0.0528282	0.0984053	0.111563	0.107399	0.0444099	0.102801	0.00442948	0.0167274	0.00440671	0.0165745	0.00449823	0.016216	0.0956183	0.10713	0.0428266	0.0979091	0.117177	0.104386	0.00442948	0.0167274	0.00455175	0.0165235	0.00449823	0.016216	0.0989364	0.10679	0.00455175	0.0165235	0.0403216	0.0978814	0.0439142	0.103132	0.00148873	0.00666799	0.00440254	0.0162737
0.092	0.054864	0.100634	0.0045159	0.016775	0.0534896	0.0987803	0.112888	0.106734	0.0450248	0.104341	0.0045395	0.0169266	0.0045159	0.016775	0.00461082	0.0164196	0.0968106	0.106866	0.0434034	0.0984299	0.118593	0.103222	0.0045395	0.0169266	0.0046655	0.0167219	0.00461082	0.0164196	0.100179	0.106338	0.0046655	0.0167219	0.040777	0.0988111	0.0445296	0.104725	0.00154079	0.0068311	0.00451443	0.0164622
0.093	0.0555349	0.101544	0.00462643	0.0169774	0.0541523	0.0991458	0.114202	0.106114	0.0456474	0.105781	0.00465086	0.0171266	0.00462643	0.0169774	0.00472488	0.0166269	0.0979951	0.106618	0.043983	0.0989287	0.119997	0.10214	0.00465086	0.0171266	0.00478071	0.0169215	0.00472488	0.0166269	0.101414	0.105914	0.00478071	0.0169215	0.0412382	0.0997014	0.0451529	0.106212	0.00159396	0.00699553	0.00462774	0.0166517
0.094	0.05621	0.102404	0.00473831	0.0171815	0.0548161	0.0994998	0.115504	0.105543	0.0462772	0.107112	0.00476355	0.0173273	0.00473831	0.0171815	0.00484043	0.0168377	0.099172	0.106388	0.0445648	0.0994053	0.121388	0.101148	0.00476355	0.0173273	0.00489738	0.0171223	0.00484043	0.0168377	0.102641	0.105522	0.00489738	0.0171223	0.0417049	0.100547	0.0457837	0.107586	0.00164824	0.00716129	0.00474247	0.0168424
0.095	0.0568891	0.103211	0.00485154	0.0173873	0.055481	0.0998405	0.116795	0.105023	0.0469138	0.108328	0.00487757	0.0175285	0.00485154	0.0173873	0.00495746	0.0170517	0.100341	0.106175	0.0451486	0.0998598	0.122766	0.100252	0.00487757	0.0175285	0.00501551	0.0173243	0.00495746	0.0170517	0.103859	0.105162	0.00501551	0.0173243	0.0421771	0.101341	0.0464215	0.108838	0.00170364	0.00732838	0.00485864	0.0170343
0.096	0.0575718	0.103962	0.00496614	0.0175946	0.056147	0.100166	0.118075	0.104557	0.0475567	0.109423	0.00499293	0.0177304	0.00496614	0.0175946	0.005076	0.0172688	0.101503	0.105981	0.0457339	0.100292	0.124133	0.0994565	0.00499293	0.0177304	0.00513512	0.0175274	0.005076	0.0172688	0.105069	0.104838	0.00513512	0.0175274	0.0426545	0.102081	0.0470658	0.109963	0.00176017	0.00749682	0.00497624	0.0172273
0.097	0.0582578	0.104652	0.0050821	0.0178034	0.0568137	0.100476	0.119343	0.104146	0.0482054	0.110391	0.00510963	0.0179327	0.0050821	0.0178034	0.00519606	0.0174888	0.102657	0.105807	0.0463204	0.100702	0.125487	0.098766	0.00510963	0.0179327	0.00525621	0.0177315	0.00519606	0.0174888	0.106272	0.10455	0.00525621	0.0177315	0.0431367	0.102763	0.0477161	0.110956	0.00181783	0.0076666	0.00509528	0.0174214
0.098	0.0589466	0.105281	0.00519944	0.0180134	0.0574812	0.100769	0.120602	0.103792	0.0488596	0.111229	0.00522766	0.0181356	0.00519944	0.0180134	0.00531764	0.0177113	0.103804	0.105653	0.0469078	0.101089	0.12683	0.0981834	0.00522766	0.0181356	0.00537877	0.0179365	0.00531764	0.0177113	0.107466	0.104298	0.00537877	0.0179365	0.0436236	0.103382	0.0483721	0.111812	0.00187664	0.00783776	0.00521576	0.0176167
0.099	0.059638	0.105845	0.00531816	0.0182247	0.0581494	0.101044	0.12185	0.103493	0.0495186	0.111934	0.00534704	0.018339	0.00531816	0.0182247	0.00544077	0.0179361	0.104943	0.105518	0.0474958	0.101453	0.128162	0.0977109	0.00534704	0.018339	0.00550281	0.0181423	0.00544077	0.0179361	0.108652	0.104085	0.00550281	0.0181423	0.0441149	0.103937	0.0490329	0.11253	0.0019366	0.00801029	0.00533769	0.017813
0.1	0.0603314	0.106344	0.00543827	0.018437	0.058818	0.1013	0.123087	0.103252	0.0501814	0.112511	0.00546775	0.0185428	0.00543827	0.018437	0.00556543	0.018163	0.106075	0.105403	0.0480842	0.101795	0.129483	0.0973494	0.00546775	0.0185428	0.00562834	0.0183488	0.00556543	0.018163	0.109831	0.103909	0.00562834	0.0183488	0.0446102	0.104426	0.0496977	0.113113	0.00199772	0.00818421	0.00546106	0.0180103
0.101	0.0610265	0.106776	0.00555976	0.0186502	0.0594869	0.101536	0.124316	0.103066	0.0508462	0.112968	0.00558981	0.018747	0.00555976	0.0186502	0.00569166	0.0183916	0.1072	0.105309	0.0486725	0.102114	0.130794	0.097099	0.00558981	0.018747	0.00575536	0.018556	0.00569166	0.0183916	0.111001	0.103771	0.00575536	0.018556	0.0451091	0.104848	0.0503647	0.113572	0.00206002	0.00835954	0.00558589	0.0182087
0.102	0.0617229	0.107143	0.00568265	0.0188642	0.060156	0.101754	0.125534	0.102936	0.0515116	0.113314	0.0057132	0.0189515	0.00568265	0.0188642	0.00581944	0.0186217	0.108317	0.105233	0.0492608	0.10241	0.132094	0.0969588	0.0057132	0.0189515	0.00588386	0.0187638	0.00581944	0.0186217	0.112164	0.10367	0.00588386	0.0187638	0.0456111	0.105204	0.0510323	0.113913	0.00212348	0.0085363	0.00571218	0.0184081
0.103	0.0624202	0.107444	0.00580693	0.0190789	0.0608252	0.101952	0.126744	0.10286	0.0521772	0.113551	0.00583793	0.0191563	0.00580693	0.0190789	0.00594879	0.0188529	0.109428	0.105177	0.0498488	0.102681	0.133384	0.0969272	0.00583793	0.0191563	0.00601386	0.0189719	0.00594879	0.0188529	0.11332	0.103606	0.00601386	0.0189719	0.0461157	0.105496	0.0517002	0.11414	0.00218814	0.0087145	0.00583992	0.0186084
0.104	0.063118	0.107681	0.00593261	0.019294	0.0614942	0.102131	0.127945	0.102835	0.0528426	0.11368	0.005964	0.0193614	0.00593261	0.019294	0.00607971	0.019085	0.110532	0.105139	0.0504365	0.102927	0.134665	0.0970013	0.005964	0.0193614	0.00614535	0.0191805	0.00607971	0.019085	0.114468	0.103577	0.00614535	0.0191805	0.0466225	0.105725	0.0523678	0.114254	0.00225399	0.00889416	0.00596913	0.0188095
0.105	0.0638158	0.107855	0.00605968	0.0195096	0.0621631	0.10229	0.129137	0.102861	0.0535073	0.113703	0.00609141	0.0195667	0.00605968	0.0195096	0.0062122	0.0193177	0.111628	0.105119	0.0510238	0.103148	0.135937	0.0971777	0.00609141	0.0195667	0.00627834	0.0193893	0.0062122	0.0193177	0.115608	0.103583	0.00627834	0.0193893	0.0471309	0.105893	0.0530347	0.114258	0.00232104	0.0090753	0.0060998	0.0190116
0.106	0.0645132	0.107968	0.00618815	0.0197255	0.0628315	0.10243	0.130321	0.102934	0.0541709	0.113623	0.00622015	0.0197722	0.00618815	0.0197255	0.00634627	0.0195506	0.112718	0.105116	0.0516107	0.103342	0.1372	0.0974522	0.00622015	0.0197722	0.00641282	0.0195984	0.00634627	0.0195506	0.116742	0.103621	0.00641282	0.0195984	0.0476404	0.106004	0.0537005	0.114155	0.0023893	0.00925792	0.00623194	0.0192144
0.107	0.06521	0.108022	0.00631801	0.0199415	0.0634994	0.102553	0.131496	0.103052	0.0548331	0.113445	0.00635023	0.0199779	0.00631801	0.0199415	0.00648192	0.0197836	0.113801	0.105128	0.0521968	0.10351	0.138454	0.0978198	0.00635023	0.0199779	0.00654879	0.0198075	0.00648192	0.0197836	0.117867	0.103691	0.00654879	0.0198075	0.0481507	0.106059	0.0543647	0.11395	0.00245878	0.00944206	0.00636555	0.0194179
0.108	0.0659056	0.10802	0.00644926	0.0201575	0.0641667	0.102657	0.132664	0.103212	0.0554934	0.113174	0.00648163	0.0201837	0.00644926	0.0201575	0.00661915	0.0200163	0.114877	0.105156	0.0527823	0.103652	0.1397	0.0982749	0.00648163	0.0201837	0.00668626	0.0200167	0.00661915	0.0200163	0.118986	0.10379	0.00668626	0.0200167	0.0486613	0.106063	0.0550271	0.113648	0.00252948	0.00962772	0.00650063	0.0196221
0.109	0.0665999	0.107965	0.0065819	0.0203735	0.0648332	0.102744	0.133824	0.103412	0.0561514	0.112814	0.00661437	0.0203896	0.0065819	0.0203735	0.00675797	0.0202485	0.115947	0.105197	0.0533669	0.103769	0.140938	0.0988114	0.00661437	0.0203896	0.00682523	0.0202259	0.00675797	0.0202485	0.120098	0.103916	0.00682523	0.0202259	0.0491718	0.106019	0.0556871	0.113255	0.00260143	0.00981492	0.00663718	0.0198269
0.11	0.0672923	0.107861	0.00671593	0.0205893	0.0654987	0.102815	0.134977	0.103646	0.0568068	0.112373	0.00674843	0.0205956	0.00671593	0.0205893	0.00689835	0.0204799	0.11701	0.105252	0.0539506	0.10386	0.142169	0.0994226	0.00674843	0.0205956	0.00696569	0.020435	0.00689835	0.0204799	0.121202	0.104068	0.00696569	0.020435	0.0496818	0.105929	0.0563444	0.112776	0.00267462	0.0100037	0.00677521	0.0200322
0.111	0.0679826	0.10771	0.00685134	0.0208049	0.0661632	0.102871	0.136122	0.103913	0.0574592	0.111857	0.00688382	0.0208016	0.00685134	0.0208049	0.00704032	0.0207102	0.118066	0.105318	0.0545333	0.103928	0.143392	0.100101	0.00688382	0.0208016	0.00710764	0.0206439	0.00704032	0.0207102	0.122299	0.104242	0.00710764	0.0206439	0.050191	0.105798	0.0569987	0.11222	0.00274906	0.010194	0.00691472	0.0202381
0.112	0.0686705	0.107517	0.00698813	0.0210201	0.0668265	0.102912	0.137261	0.104209	0.0581083	0.111272	0.00702053	0.0210076	0.00698813	0.0210201	0.00718385	0.0209394	0.119116	0.105395	0.0551147	0.103971	0.144608	0.100841	0.00702053	0.0210076	0.00725108	0.0208526	0.00718385	0.0209394	0.12339	0.104437	0.00725108	0.0208526	0.050699	0.105629	0.0576497	0.111593	0.00282476	0.0103859	0.0070557	0.0204444
0.113	0.0693558	0.107286	0.0071263	0.0212348	0.0674885	0.102939	0.138392	0.10453	0.0587538	0.110627	0.00715856	0.0212136	0.0071263	0.0212348	0.00732896	0.0211671	0.120159	0.105482	0.0556949	0.103993	0.145816	0.101633	0.00715856	0.0212136	0.00739601	0.0210611	0.00732896	0.0211671	0.124473	0.10465	0.00739601	0.0210611	0.0512057	0.105427	0.0582969	0.110903	0.00290174	0.0105794	0.00719815	0.020651
0.114	0.0700381	0.10702	0.00726582	0.0214491	0.0681492	0.102954	0.139516	0.104872	0.0593953	0.109928	0.0072979	0.0214196	0.00726582	0.0214491	0.00747562	0.0213932	0.121196	0.105577	0.0562738	0.103994	0.147018	0.102469	0.0072979	0.0214196	0.00754243	0.0212692	0.00747562	0.0213932	0.12555	0.104879	0.00754243	0.0212692	0.0517106	0.105196	0.0589402	0.110157	0.00297999	0.0107745	0.00734209	0.020858
0.115	0.0707172	0.106724	0.00740671	0.0216628	0.0688083	0.102958	0.140634	0.105232	0.0600327	0.109184	0.00743855	0.0216255	0.00740671	0.0216628	0.00762384	0.0216175	0.122227	0.105679	0.0568511	0.103975	0.148214	0.103344	0.00743855	0.0216255	0.00769034	0.021477	0.00762384	0.0216175	0.126619	0.105122	0.00769034	0.021477	0.0522136	0.104938	0.0595792	0.109365	0.00305954	0.0109712	0.0074875	0.0210653
0.116	0.071393	0.106402	0.00754896	0.0218759	0.0694658	0.102951	0.141745	0.105605	0.0606657	0.108402	0.00758051	0.0218314	0.00754896	0.0218759	0.00777362	0.02184	0.12325	0.105787	0.0574268	0.103937	0.149402	0.104247	0.00758051	0.0218314	0.00783973	0.0216844	0.00777362	0.02184	0.127682	0.105376	0.00783973	0.0216844	0.0527144	0.104658	0.0602138	0.108535	0.00314038	0.0111695	0.00763439	0.0212728
0.117	0.0720652	0.106059	0.00769255	0.0220883	0.0701217	0.102934	0.142849	0.10599	0.0612941	0.107591	0.00772377	0.0220372	0.00769255	0.0220883	0.00792493	0.0220603	0.124268	0.105901	0.0580008	0.103884	0.150584	0.105171	0.00772377	0.0220372	0.0079906	0.0218914	0.00792493	0.0220603	0.128738	0.105638	0.0079906	0.0218914	0.0532129	0.104361	0.0608438	0.107675	0.00322253	0.0113694	0.00778276	0.0214804
0.118	0.0727337	0.105697	0.00783748	0.0222999	0.0707757	0.10291	0.143947	0.106381	0.0619178	0.106759	0.00786834	0.0222429	0.00783748	0.0222999	0.00807778	0.0222786	0.125279	0.106018	0.0585731	0.103815	0.15176	0.106108	0.00786834	0.0222429	0.00814295	0.0220979	0.00807778	0.0222786	0.129787	0.105906	0.00814295	0.0220979	0.053709	0.104048	0.0614689	0.106793	0.00330599	0.0115709	0.0079326	0.0216881
0.119	0.0733983	0.105322	0.00798375	0.0225109	0.0714279	0.102878	0.145039	0.106777	0.0625365	0.105913	0.0080142	0.0224485	0.00798375	0.0225109	0.00823215	0.0224946	0.126283	0.106138	0.0591435	0.103733	0.152929	0.107048	0.0080142	0.0224485	0.00829677	0.022304	0.00823215	0.0224946	0.130829	0.106179	0.00829677	0.022304	0.0542024	0.103726	0.0620891	0.105898	0.00339077	0.0117741	0.00808392	0.021896
0.12	0.074059	0.104938	0.00813133	0.0227211	0.0720782	0.10284	0.146123	0.107172	0.0631503	0.105062	0.00816135	0.022654	0.00813133	0.0227211	0.00838805	0.0227084	0.127282	0.106261	0.0597119	0.103639	0.154093	0.107982	0.00816135	0.022654	0.00845207	0.0225096	0.00838805	0.0227084	0.131864	0.106454	0.00845207	0.0225096	0.0546932	0.103395	0.0627042	0.104998	0.00347689	0.0119789	0.00823671	0.0221038
0.121	0.0747156	0.104548	0.00828024	0.0229305	0.0727265	0.102796	0.147202	0.107565	0.0637589	0.104212	0.00830979	0.0228594	0.00828024	0.0229305	0.00854545	0.0229198	0.128273	0.106384	0.0602783	0.103535	0.15525	0.108905	0.00830979	0.0228594	0.00860883	0.0227148	0.00854545	0.0229198	0.132892	0.106729	0.00860883	0.0227148	0.0551811	0.103061	0.0633141	0.104102	0.00356435	0.0121853	0.00839098	0.0223116
0.122	0.075368	0.104156	0.00843045	0.0231391	0.0733727	0.102749	0.148273	0.107953	0.0643624	0.103373	0.00845951	0.0230647	0.00843045	0.0231391	0.00870435	0.023129	0.129259	0.106507	0.0608425	0.103423	0.156401	0.109809	0.00845951	0.0230647	0.00876703	0.0229197	0.00870435	0.023129	0.133913	0.107001	0.00876703	0.0229197	0.0556662	0.102726	0.0639188	0.103217	0.00365316	0.0123933	0.00854672	0.0225194
0.123	0.0760163	0.103765	0.00858197	0.023347	0.0740168	0.102698	0.149338	0.108332	0.0649608	0.10255	0.00861051	0.0232699	0.00858197	0.023347	0.00886473	0.0233359	0.130237	0.10663	0.0614046	0.103304	0.157545	0.110689	0.00861051	0.0232699	0.00892667	0.0231244	0.00886473	0.0233359	0.134928	0.10727	0.00892667	0.0231244	0.0561485	0.102393	0.0645182	0.102349	0.00374333	0.012603	0.00870392	0.022727
0.124	0.0766604	0.10338	0.00873477	0.023554	0.0746588	0.102645	0.150396	0.1087	0.0655539	0.10175	0.00876279	0.0234749	0.00873477	0.023554	0.00902654	0.0235409	0.131209	0.106752	0.0619645	0.10318	0.158682	0.111539	0.00876279	0.0234749	0.00908773	0.0233289	0.00902654	0.0235409	0.135935	0.107533	0.00908773	0.0233289	0.0566279	0.102065	0.0651124	0.101508	0.00383486	0.0128143	0.0088626	0.0229346
0.125	0.0773003	0.103002	0.00888886	0.0237603	0.0752985	0.10259	0.151448	0.109055	0.0661419	0.100979	0.00891633	0.0236798	0.00888886	0.0237603	0.00918977	0.0237442	0.132175	0.106871	0.0625221	0.103052	0.159813	0.112352	0.00891633	0.0236798	0.00925018	0.0235333	0.00918977	0.0237442	0.136935	0.107789	0.00925018	0.0235333	0.0571044	0.101744	0.0657014	0.100698	0.00392777	0.0130271	0.00902272	0.0231421
0.126	0.077936	0.102636	0.00904422	0.0239659	0.075936	0.102534	0.152492	0.109394	0.0667247	0.100245	0.00907114	0.0238847	0.00904422	0.0239659	0.00935437	0.023946	0.133134	0.106987	0.0630774	0.102923	0.160937	0.113124	0.00907114	0.0238847	0.00941403	0.0237378	0.00935437	0.023946	0.137928	0.108035	0.00941403	0.0237378	0.0575781	0.101433	0.0662852	0.0999268	0.00402207	0.0132416	0.00918428	0.0233497
0.127	0.0785675	0.102284	0.00920085	0.0241707	0.0765713	0.102479	0.15353	0.109716	0.0673026	0.0995503	0.00922721	0.0240894	0.00920085	0.0241707	0.00952033	0.0241465	0.134087	0.1071	0.0636303	0.102792	0.162053	0.113849	0.00922721	0.0240894	0.00957925	0.0239424	0.00952033	0.0241465	0.138914	0.108272	0.00957925	0.0239424	0.0580491	0.101134	0.0668639	0.0991992	0.00411776	0.0134576	0.00934726	0.0235573
0.128	0.079195	0.101948	0.00935874	0.0243749	0.0772042	0.102424	0.154561	0.11002	0.0678755	0.0989018	0.00938454	0.024294	0.00935874	0.0243749	0.00968761	0.0243459	0.135033	0.10721	0.0641808	0.102663	0.163163	0.114522	0.00938454	0.024294	0.00974585	0.0241471	0.00968761	0.0243459	0.139893	0.108498	0.00974585	0.0241471	0.0585173	0.100849	0.0674377	0.0985207	0.00421485	0.0136752	0.00951167	0.023765
0.129	0.0798184	0.101631	0.00951787	0.0245784	0.0778348	0.102371	0.155584	0.110302	0.0684436	0.0983031	0.00954311	0.0244984	0.00951787	0.0245784	0.00985619	0.0245445	0.135972	0.107314	0.0647289	0.102535	0.164265	0.11514	0.00954311	0.0244984	0.0099138	0.024352	0.00985619	0.0245445	0.140864	0.108712	0.0099138	0.024352	0.0589829	0.100579	0.0680065	0.0978956	0.00431335	0.0138944	0.00967747	0.0239729
0.13	0.0804378	0.101334	0.00967825	0.0247813	0.078463	0.10232	0.1566	0.110564	0.069007	0.0977581	0.00970293	0.0247029	0.00967825	0.0247813	0.0100261	0.0247424	0.136904	0.107415	0.0652745	0.10241	0.16536	0.1157	0.00970293	0.0247029	0.0100831	0.0245571	0.0100261	0.0247424	0.141828	0.108912	0.0100831	0.0245571	0.0594459	0.100326	0.0685706	0.097328	0.00441327	0.0141152	0.00984467	0.024181
0.131	0.0810533	0.101059	0.00983987	0.0249837	0.0790888	0.102271	0.157609	0.110802	0.0695658	0.0972699	0.00986399	0.0249072	0.00983987	0.0249837	0.0101972	0.0249398	0.13783	0.10751	0.0658177	0.10229	0.166446	0.116197	0.00986399	0.0249072	0.0102537	0.0247625	0.0101972	0.0249398	0.142785	0.109099	0.0102537	0.0247625	0.0599065	0.100092	0.0691301	0.0968211	0.00451461	0.0143374	0.0100132	0.0243893
0.132	0.0816651	0.100807	0.0100027	0.0251855	0.0797123	0.102225	0.15861	0.111018	0.0701203	0.0968411	0.0100263	0.0251114	0.0100027	0.0251855	0.0103696	0.0251369	0.138749	0.1076	0.0663583	0.102175	0.167525	0.116631	0.0100263	0.0251114	0.0104257	0.0249681	0.0103696	0.0251369	0.143734	0.109272	0.0104257	0.0249681	0.0603648	0.0998762	0.0696851	0.0963777	0.0046174	0.0145612	0.0101832	0.0245978
0.133	0.0822731	0.100581	0.0101668	0.0253868	0.0803334	0.102182	0.159603	0.111209	0.0706705	0.0964738	0.0101898	0.0253156	0.0101668	0.0253868	0.0105432	0.0253338	0.13966	0.107684	0.0668965	0.102067	0.168596	0.117001	0.0101898	0.0253156	0.010599	0.0251741	0.0105432	0.0253338	0.144675	0.10943	0.010599	0.0251741	0.0608208	0.0996806	0.070236	0.0959999	0.00472162	0.0147866	0.0103545	0.0248066
0.134	0.0828776	0.10038	0.010332	0.0255877	0.080952	0.102143	0.160588	0.111377	0.0712167	0.0961694	0.0103546	0.0255197	0.010332	0.0255877	0.010718	0.0255306	0.140566	0.107762	0.0674321	0.101965	0.169657	0.117304	0.0103546	0.0255197	0.0107736	0.0253804	0.010718	0.0255306	0.145609	0.109572	0.0107736	0.0253804	0.0612747	0.0995055	0.0707827	0.0956891	0.0048273	0.0150134	0.0105272	0.0250156
0.135	0.0834787	0.100205	0.0104985	0.0257883	0.0815682	0.102108	0.161566	0.11152	0.0717591	0.0959286	0.0105205	0.0257237	0.0104985	0.0257883	0.010894	0.0257275	0.141464	0.107835	0.0679652	0.101871	0.170711	0.117542	0.0105205	0.0257237	0.0109494	0.0255871	0.010894	0.0257275	0.146535	0.1097	0.0109494	0.0255871	0.0617267	0.0993512	0.0713256	0.0954462	0.00493444	0.0152416	0.0107012	0.0252249
0.136	0.0840764	0.100057	0.0106662	0.0259885	0.0821821	0.102077	0.162535	0.111639	0.0722979	0.0957519	0.0106877	0.0259277	0.0106662	0.0259885	0.0110713	0.0259246	0.142355	0.107902	0.0684957	0.101786	0.171755	0.117713	0.0106877	0.0259277	0.0111266	0.0257941	0.0110713	0.0259246	0.147453	0.109813	0.0111266	0.0257941	0.0621768	0.0992179	0.0718648	0.0952714	0.00504304	0.0154714	0.0108765	0.0254346
0.137	0.0846709	0.0999355	0.0108351	0.0261885	0.0827934	0.10205	0.163496	0.111734	0.0728332	0.0956389	0.0108561	0.0261317	0.0108351	0.0261885	0.0112497	0.0261219	0.143239	0.107963	0.0690238	0.101709	0.172789	0.11782	0.0108561	0.0261317	0.0113051	0.0260015	0.0112497	0.0261219	0.148363	0.10991	0.0113051	0.0260015	0.0626251	0.0991057	0.0724006	0.0951645	0.00515312	0.0157026	0.0110532	0.0256445
0.138	0.0852623	0.0998407	0.0110051	0.0263882	0.0834024	0.102028	0.164448	0.111805	0.0733653	0.0955887	0.0110258	0.0263357	0.0110051	0.0263882	0.0114293	0.0263197	0.144116	0.108019	0.0695493	0.101641	0.173814	0.117864	0.0110258	0.0263357	0.0114848	0.0262092	0.0114293	0.0263197	0.149265	0.109993	0.0114848	0.0262092	0.0630719	0.0990144	0.0729331	0.0951245	0.00526469	0.0159352	0.0112312	0.0258547
0.139	0.0858508	0.0997723	0.0111763	0.0265878	0.0840089	0.102011	0.165392	0.111854	0.0738943	0.0956002	0.0111966	0.0265396	0.0111763	0.0265878	0.0116101	0.0265179	0.144985	0.108068	0.0700723	0.101583	0.17483	0.117845	0.0111966	0.0265396	0.0116659	0.0264173	0.0116101	0.0265179	0.150159	0.110061	0.0116659	0.0264173	0.0635172	0.0989435	0.0734626	0.0951499	0.00537774	0.0161692	0.0114105	0.0260652
0.14	0.0864365	0.0997297	0.0113487	0.0267873	0.084613	0.101998	0.166327	0.111881	0.0744205	0.0956717	0.0113686	0.0267435	0.0113487	0.0267873	0.011792	0.0267166	0.145848	0.108112	0.0705928	0.101535	0.175835	0.117768	0.0113686	0.0267435	0.0118481	0.0266257	0.011792	0.0267166	0.151045	0.110115	0.0118481	0.0266257	0.0639611	0.0988928	0.0739892	0.0952389	0.00549229	0.0164046	0.0115911	0.026276
0.141	0.0870194	0.0997123	0.0115223	0.0269867	0.0852147	0.10199	0.167253	0.111887	0.0749441	0.0958011	0.0115418	0.0269475	0.0115223	0.0269867	0.0119751	0.0269159	0.146703	0.10815	0.0711107	0.101496	0.17683	0.117634	0.0115418	0.0269475	0.0120317	0.0268345	0.0119751	0.0269159	0.151923	0.110156	0.0120317	0.0268345	0.0644038	0.0988614	0.0745132	0.095389	0.00560835	0.0166414	0.011773	0.0264871
0.142	0.0875998	0.0997191	0.011697	0.0271862	0.085814	0.101986	0.16817	0.111872	0.0754651	0.095986	0.0117162	0.0271514	0.011697	0.0271862	0.0121594	0.0271159	0.147551	0.108184	0.0716262	0.101467	0.177814	0.117446	0.0117162	0.0271514	0.0122164	0.0270436	0.0121594	0.0271159	0.152793	0.110184	0.0122164	0.0270436	0.0648454	0.0988488	0.0750348	0.0955973	0.00572593	0.0168795	0.0119562	0.0266985
0.143	0.0881777	0.0997491	0.0118729	0.0273856	0.0864108	0.101987	0.169078	0.111839	0.0759837	0.0962237	0.0118917	0.0273554	0.0118729	0.0273856	0.0123448	0.0273165	0.148392	0.108212	0.0721392	0.101448	0.178787	0.117208	0.0118917	0.0273554	0.0124024	0.0272531	0.0123448	0.0273165	0.153654	0.110199	0.0124024	0.0272531	0.065286	0.098854	0.0755541	0.0958605	0.00584502	0.017119	0.0121406	0.0269102
0.144	0.0887532	0.0998012	0.01205	0.0275852	0.0870052	0.101992	0.169976	0.111788	0.0765003	0.09651	0.0120685	0.0275594	0.01205	0.0275852	0.0125313	0.0275178	0.149225	0.108235	0.0726497	0.101439	0.17975	0.116924	0.0120685	0.0275594	0.0125897	0.0274628	0.0125313	0.0275178	0.154506	0.110203	0.0125897	0.0274628	0.0657257	0.0988762	0.0760716	0.0961728	0.00596564	0.0173598	0.0123263	0.0271221
0.145	0.0893265	0.0998741	0.0122282	0.0277849	0.0875971	0.102002	0.170866	0.111721	0.0770152	0.0968381	0.0122464	0.0277635	0.0122282	0.0277849	0.012719	0.0277198	0.150051	0.108253	0.0731578	0.101439	0.180701	0.116598	0.0122464	0.0277635	0.0127781	0.0276729	0.012719	0.0277198	0.155351	0.110196	0.0127781	0.0276729	0.0661646	0.0989143	0.0765879	0.0965267	0.0060878	0.0176019	0.0125133	0.0273343
0.146	0.0898977	0.0999662	0.0124075	0.0279847	0.0881867	0.102015	0.171745	0.111639	0.0775291	0.0972012	0.0124255	0.0279675	0.0124075	0.0279847	0.0129079	0.0279225	0.15087	0.108267	0.0736634	0.101448	0.181641	0.116234	0.0124255	0.0279675	0.0129678	0.0278832	0.0129079	0.0279225	0.156186	0.11018	0.0129678	0.0278832	0.0666028	0.0989673	0.0771035	0.0969146	0.0062115	0.0178452	0.0127015	0.0275468
0.147	0.0904668	0.100076	0.012588	0.0281848	0.0887738	0.102032	0.172616	0.111543	0.0780423	0.0975929	0.0126058	0.0281717	0.012588	0.0281848	0.0130978	0.028126	0.151681	0.108278	0.0741665	0.101465	0.182569	0.115836	0.0126058	0.0281717	0.0131586	0.0280939	0.0130978	0.028126	0.157013	0.110154	0.0131586	0.0280939	0.0670404	0.0990339	0.0776188	0.0973299	0.00633675	0.0180899	0.0128909	0.0277595
0.148	0.0910338	0.100202	0.0127696	0.0283851	0.0893585	0.102053	0.173476	0.111436	0.0785552	0.0980068	0.0127872	0.0283759	0.0127696	0.0283851	0.0132889	0.0283303	0.152485	0.108284	0.0746672	0.101492	0.183485	0.11541	0.0127872	0.0283759	0.0133507	0.0283047	0.0132889	0.0283303	0.157831	0.11012	0.0133507	0.0283047	0.0674774	0.0991131	0.0781342	0.0977663	0.00646356	0.0183358	0.0130816	0.0279724
0.149	0.091599	0.100343	0.0129523	0.0285857	0.0899408	0.102078	0.174327	0.111318	0.0790681	0.0984367	0.0129697	0.0285802	0.0129523	0.0285857	0.0134812	0.0285353	0.153281	0.108287	0.0751654	0.101526	0.184389	0.114959	0.0129697	0.0285802	0.0135439	0.0285158	0.0134812	0.0285353	0.158641	0.110079	0.0135439	0.0285158	0.0679139	0.0992035	0.0786499	0.0982183	0.00659193	0.0185829	0.0132734	0.0281855
0.15	0.0921623	0.100497	0.0131362	0.0287865	0.0905206	0.102105	0.175168	0.11119	0.0795812	0.0988775	0.0131534	0.0287845	0.0131362	0.0287865	0.0136745	0.028741	0.154069	0.108286	0.0756612	0.101568	0.185282	0.114489	0.0131534	0.0287845	0.0137383	0.0287271	0.0136745	0.028741	0.159442	0.110031	0.0137383	0.0287271	0.06835	0.099304	0.0791661	0.0986808	0.00672187	0.0188313	0.0134665	0.0283989
0.151	0.0927239	0.100662	0.0133212	0.0289877	0.091098	0.102136	0.175999	0.111056	0.0800946	0.0993244	0.0133383	0.0289889	0.0133212	0.0289877	0.013869	0.0289474	0.15485	0.108283	0.0761545	0.101617	0.186162	0.114004	0.0133383	0.0289889	0.0139339	0.0289387	0.013869	0.0289474	0.160234	0.109978	0.0139339	0.0289387	0.0687858	0.0994134	0.0796828	0.099149	0.00685338	0.0190809	0.0136608	0.0286124
0.152	0.0932836	0.100837	0.0135073	0.0291893	0.0916729	0.102169	0.176821	0.110915	0.0806085	0.0997733	0.0135243	0.0291934	0.0135073	0.0291893	0.0140646	0.0291545	0.155623	0.108276	0.0766453	0.101672	0.18703	0.113508	0.0135243	0.0291934	0.0141306	0.0291504	0.0140646	0.0291545	0.161017	0.109921	0.0141306	0.0291504	0.0692212	0.0995304	0.0802002	0.0996189	0.00698648	0.0193317	0.0138563	0.0288261
0.153	0.0938417	0.101019	0.0136946	0.0293911	0.0922454	0.102204	0.177632	0.110769	0.0811228	0.100221	0.0137114	0.029398	0.0136946	0.0293911	0.0142613	0.0293622	0.156389	0.108268	0.0771337	0.101733	0.187886	0.113008	0.0137114	0.029398	0.0143285	0.0293622	0.0142613	0.0293622	0.161791	0.109859	0.0143285	0.0293622	0.0696563	0.0996537	0.0807182	0.100087	0.00712116	0.0195836	0.0140529	0.02904
0.154	0.0943981	0.101207	0.0138829	0.0295934	0.0928155	0.102242	0.178434	0.110621	0.0816374	0.100663	0.0138997	0.0296026	0.0138829	0.0295934	0.0144592	0.0295706	0.157147	0.108257	0.0776197	0.1018	0.188729	0.112506	0.0138997	0.0296026	0.0145275	0.0295742	0.0144592	0.0295706	0.162556	0.109795	0.0145275	0.0295742	0.0700911	0.0997822	0.0812367	0.100549	0.00725745	0.0198367	0.0142507	0.029254
0.155	0.0949528	0.1014	0.0140724	0.0297961	0.0933831	0.102281	0.179225	0.11047	0.0821522	0.101099	0.0140891	0.0298074	0.0140724	0.0297961	0.0146581	0.0297797	0.157897	0.108245	0.0781031	0.101871	0.18956	0.112009	0.0140891	0.0298074	0.0147277	0.0297864	0.0146581	0.0297797	0.163312	0.109729	0.0147277	0.0297864	0.0705257	0.0999148	0.0817556	0.101004	0.00739533	0.020091	0.0144497	0.0294682
0.156	0.0955058	0.101596	0.0142629	0.0299991	0.0939482	0.102322	0.180007	0.110319	0.0826672	0.101525	0.0142796	0.0300122	0.0142629	0.0299991	0.0148581	0.0299893	0.15864	0.108231	0.0785841	0.101946	0.190379	0.111519	0.0142796	0.0300122	0.0149289	0.0299987	0.0148581	0.0299893	0.16406	0.109662	0.0149289	0.0299987	0.07096	0.10005	0.0822749	0.101447	0.00753482	0.0203465	0.0146498	0.0296824
0.157	0.0960571	0.101792	0.0144546	0.0302025	0.0945108	0.102364	0.180779	0.110169	0.083182	0.101939	0.0144712	0.0302171	0.0144546	0.0302025	0.0150593	0.0301994	0.159375	0.108216	0.0790627	0.102025	0.191185	0.11104	0.0144712	0.0302171	0.0151313	0.030211	0.0150593	0.0301994	0.164798	0.109594	0.0151313	0.030211	0.0713941	0.100187	0.0827943	0.101878	0.00767592	0.020603	0.0148511	0.0298969
0.158	0.0966068	0.101989	0.0146474	0.0304063	0.0950709	0.102407	0.18154	0.110021	0.0836965	0.10234	0.0146639	0.0304221	0.0146474	0.0304063	0.0152615	0.03041	0.160102	0.1082	0.0795387	0.102106	0.191979	0.110577	0.0146639	0.0304221	0.0153347	0.0304235	0.0152615	0.03041	0.165527	0.109527	0.0153347	0.0304235	0.0718278	0.100325	0.0833136	0.102295	0.00781865	0.0208607	0.0150535	0.0301114
0.159	0.0971548	0.102184	0.0148413	0.0306105	0.0956285	0.102451	0.182292	0.109876	0.0842105	0.102726	0.0148577	0.0306272	0.0148413	0.0306105	0.0154648	0.0306212	0.160822	0.108183	0.0800123	0.10219	0.19276	0.110134	0.0148577	0.0306272	0.0155392	0.030636	0.0154648	0.0306212	0.166247	0.109461	0.0155392	0.030636	0.0722614	0.100463	0.0838326	0.102695	0.007963	0.0211195	0.0152569	0.030326
0.16	0.097701	0.102375	0.0150362	0.0308151	0.0961835	0.102496	0.183034	0.109735	0.0847237	0.103097	0.0150526	0.0308324	0.0150362	0.0308151	0.0156692	0.0308327	0.161533	0.108165	0.0804834	0.102275	0.193529	0.109713	0.0150526	0.0308324	0.0157449	0.0308486	0.0156692	0.0308327	0.166958	0.109396	0.0157449	0.0308486	0.0726946	0.100599	0.0843511	0.103077	0.00810898	0.0213794	0.0154616	0.0305406
0.161	0.0982455	0.102563	0.0152323	0.0310201	0.096736	0.102541	0.183766	0.109598	0.085236	0.103451	0.0152487	0.0310377	0.0152323	0.0310201	0.0158746	0.0310447	0.162237	0.108148	0.0809519	0.10236	0.194286	0.109317	0.0152487	0.0310377	0.0159515	0.0310613	0.0158746	0.0310447	0.16766	0.109333	0.0159515	0.0310613	0.0731274	0.100733	0.0848688	0.103441	0.00825659	0.0216404	0.0156672	0.0307554
0.162	0.0987881	0.102744	0.0154294	0.0312255	0.097286	0.102585	0.184488	0.109468	0.0857471	0.103787	0.0154458	0.0312431	0.0154294	0.0312255	0.0160811	0.031257	0.162934	0.108129	0.0814179	0.102447	0.19503	0.108949	0.0154458	0.0312431	0.0161592	0.0312739	0.0160811	0.031257	0.168353	0.109273	0.0161592	0.0312739	0.07356	0.100865	0.0853855	0.103786	0.00840585	0.0219025	0.015874	0.0309702
0.163	0.099329	0.10292	0.0156276	0.0314312	0.0978333	0.10263	0.1852	0.109344	0.0862567	0.104104	0.015644	0.0314486	0.0156276	0.0314312	0.0162887	0.0314697	0.163622	0.108111	0.0818813	0.102533	0.195763	0.108611	0.015644	0.0314486	0.016368	0.0314866	0.0162887	0.0314697	0.169037	0.109216	0.016368	0.0314866	0.0739921	0.100993	0.0859009	0.104111	0.00855676	0.0221656	0.0160819	0.031185
0.164	0.0998679	0.103087	0.0158269	0.0316372	0.0983781	0.102675	0.185902	0.109228	0.0867647	0.104401	0.0158432	0.0316541	0.0158269	0.0316372	0.0164973	0.0316826	0.164303	0.108093	0.0823422	0.102618	0.196483	0.108305	0.0158432	0.0316541	0.0165778	0.0316993	0.0164973	0.0316826	0.169711	0.109163	0.0165778	0.0316993	0.0744237	0.101117	0.0864147	0.104416	0.00870932	0.0224298	0.0162908	0.0313999
0.165	0.100405	0.103246	0.0160273	0.0318436	0.0989202	0.102719	0.186595	0.109119	0.0872709	0.104679	0.0160436	0.0318598	0.0160273	0.0318436	0.016707	0.0318958	0.164976	0.108076	0.0828005	0.102702	0.197191	0.108034	0.0160436	0.0318598	0.0167886	0.031912	0.016707	0.0318958	0.170377	0.109114	0.0167886	0.031912	0.0748548	0.101235	0.0869267	0.104701	0.00886354	0.0226951	0.0165008	0.0316148
0.166	0.10094	0.103397	0.0162288	0.0320502	0.0994597	0.102762	0.187277	0.109018	0.0877749	0.104937	0.016245	0.0320655	0.0162288	0.0320502	0.0169177	0.0321092	0.165642	0.108058	0.0832562	0.102784	0.197888	0.107798	0.016245	0.0320655	0.0170004	0.0321247	0.0169177	0.0321092	0.171034	0.109069	0.0170004	0.0321247	0.0752854	0.101349	0.0874366	0.104965	0.00901942	0.0229614	0.0167118	0.0318298
0.167	0.101473	0.103537	0.0164313	0.0322572	0.0999965	0.102804	0.187951	0.108926	0.0882765	0.105175	0.0164474	0.0322713	0.0164313	0.0322572	0.0171294	0.0323228	0.166299	0.108041	0.0837092	0.102864	0.198573	0.107598	0.0164474	0.0322713	0.0172133	0.0323374	0.0171294	0.0323228	0.171681	0.109028	0.0172133	0.0323374	0.0757154	0.101457	0.0879441	0.105208	0.00917697	0.0232288	0.0169238	0.0320447
0.168	0.102003	0.103667	0.0166349	0.0324644	0.100531	0.102846	0.188614	0.108843	0.0887757	0.105391	0.016651	0.0324772	0.0166349	0.0324644	0.0173421	0.0325366	0.166949	0.108025	0.0841596	0.102941	0.199246	0.107435	0.016651	0.0324772	0.0174271	0.0325501	0.0173421	0.0325366	0.172319	0.108992	0.0174271	0.0325501	0.0761447	0.101558	0.0884493	0.10543	0.0093362	0.0234972	0.0171369	0.0322597
0.169	0.102532	0.103786	0.0168395	0.0326719	0.101062	0.102886	0.189268	0.108768	0.0892723	0.105586	0.0168555	0.0326831	0.0168395	0.0326719	0.0175559	0.0327505	0.167592	0.10801	0.0846073	0.103016	0.199907	0.107309	0.0168555	0.0326831	0.0176418	0.0327627	0.0175559	0.0327505	0.172949	0.108961	0.0176418	0.0327627	0.0765733	0.101654	0.0889519	0.105629	0.0094971	0.0237666	0.017351	0.0324746
0.17	0.103058	0.103894	0.0170452	0.0328796	0.101591	0.102925	0.189913	0.108703	0.0897662	0.105758	0.0170611	0.0328892	0.0170452	0.0328796	0.0177706	0.0329644	0.168226	0.107995	0.0850524	0.103087	0.200557	0.107222	0.0170611	0.0328892	0.0178576	0.0329753	0.0177706	0.0329644	0.173569	0.108935	0.0178576	0.0329753	0.0770011	0.101742	0.0894519	0.105805	0.00965969	0.0240371	0.017566	0.0326896
0.171	0.103581	0.103991	0.017252	0.0330875	0.102117	0.102963	0.190548	0.108647	0.0902574	0.105906	0.0172678	0.0330953	0.017252	0.0330875	0.0179863	0.0331785	0.168853	0.107981	0.0854946	0.103155	0.201196	0.107173	0.0172678	0.0330953	0.0180743	0.0331879	0.0179863	0.0331785	0.17418	0.108913	0.0180743	0.0331879	0.077428	0.101824	0.0899492	0.105956	0.00982396	0.0243085	0.0177821	0.0329045
0.172	0.104102	0.104077	0.0174597	0.0332956	0.10264	0.103	0.191174	0.1086	0.0907458	0.10603	0.0174755	0.0333014	0.0174597	0.0332956	0.018203	0.0333926	0.169472	0.107968	0.0859341	0.103219	0.201823	0.107162	0.0174755	0.0333014	0.0182919	0.0334005	0.018203	0.0333926	0.174782	0.108896	0.0182919	0.0334005	0.0778539	0.101899	0.0904436	0.106083	0.00998993	0.024581	0.0179991	0.0331194
0.173	0.104621	0.104151	0.0176686	0.0335039	0.10316	0.103035	0.191791	0.108562	0.0912312	0.10613	0.0176842	0.0335077	0.0176686	0.0335039	0.0184207	0.0336067	0.170083	0.107955	0.0863709	0.103279	0.202439	0.107188	0.0176842	0.0335077	0.0185104	0.033613	0.0184207	0.0336067	0.175375	0.108884	0.0185104	0.033613	0.0782789	0.101967	0.0909352	0.106185	0.0101576	0.0248545	0.0182171	0.0333343
0.174	0.105137	0.104214	0.0178784	0.0337122	0.103678	0.103069	0.192398	0.108533	0.0917137	0.106205	0.017894	0.0337139	0.0178784	0.0337122	0.0186392	0.0338208	0.170687	0.107944	0.0868048	0.103335	0.203044	0.107251	0.017894	0.0337139	0.0187299	0.0338255	0.0186392	0.0338208	0.175959	0.108877	0.0187299	0.0338255	0.0787028	0.102027	0.0914238	0.106262	0.010327	0.025129	0.018436	0.0335492
0.175	0.10565	0.104265	0.0180893	0.0339207	0.104192	0.103101	0.192996	0.108512	0.092193	0.106257	0.0181047	0.0339203	0.0180893	0.0339207	0.0188588	0.034035	0.171283	0.107933	0.0872358	0.103387	0.203638	0.107349	0.0181047	0.0339203	0.0189503	0.034038	0.0188588	0.034035	0.176534	0.108874	0.0189503	0.034038	0.0791256	0.102081	0.0919092	0.106314	0.010498	0.0254044	0.0186559	0.0337641
0.176	0.106161	0.104306	0.0183012	0.0341293	0.104704	0.103131	0.193586	0.108499	0.0926692	0.106284	0.0183165	0.0341267	0.0183012	0.0341293	0.0190792	0.0342491	0.171872	0.107923	0.087664	0.103434	0.204221	0.107481	0.0183165	0.0341267	0.0191715	0.0342505	0.0190792	0.0342491	0.1771	0.108876	0.0191715	0.0342505	0.0795472	0.102129	0.0923915	0.106343	0.0106708	0.0256809	0.0188767	0.033979
0.177	0.106668	0.104336	0.0185142	0.034338	0.105213	0.10316	0.194166	0.108494	0.093142	0.106289	0.0185292	0.0343332	0.0185142	0.034338	0.0193006	0.0344632	0.172452	0.107914	0.0880893	0.103477	0.204793	0.107646	0.0185292	0.0343332	0.0193937	0.034463	0.0193006	0.0344632	0.177657	0.108882	0.0193937	0.034463	0.0799675	0.102169	0.0928704	0.106348	0.0108453	0.0259583	0.0190984	0.0341939
0.178	0.107173	0.104356	0.0187281	0.0345467	0.105719	0.103188	0.194737	0.108496	0.0936115	0.106271	0.018743	0.0345397	0.0187281	0.0345467	0.0195229	0.0346773	0.173025	0.107906	0.0885116	0.103516	0.205354	0.107841	0.018743	0.0345397	0.0196167	0.0346754	0.0195229	0.0346773	0.178205	0.108891	0.0196167	0.0346754	0.0803865	0.102203	0.0933459	0.106331	0.0110216	0.0262367	0.0193211	0.0344087
0.179	0.107675	0.104366	0.018943	0.0347554	0.106222	0.103214	0.195299	0.108504	0.0940775	0.106231	0.0189578	0.0347462	0.018943	0.0347554	0.0197461	0.0348913	0.173591	0.107898	0.088931	0.103551	0.205903	0.108065	0.0189578	0.0347462	0.0198405	0.0348877	0.0197461	0.0348913	0.178744	0.108905	0.0198405	0.0348877	0.0808041	0.102231	0.0938178	0.106292	0.0111995	0.0265161	0.0195446	0.0346236
0.18	0.108173	0.104367	0.019159	0.0349641	0.106722	0.103238	0.195852	0.108519	0.09454	0.106172	0.0191735	0.0349528	0.019159	0.0349641	0.0199701	0.0351052	0.174149	0.107891	0.0893474	0.103581	0.206442	0.108316	0.0191735	0.0349528	0.0200653	0.0351001	0.0199701	0.0351052	0.179274	0.108921	0.0200653	0.0351001	0.0812203	0.102253	0.0942862	0.106232	0.0113792	0.0267964	0.019769	0.0348384
0.181	0.108668	0.10436	0.0193759	0.0351728	0.107219	0.103261	0.196397	0.10854	0.0949987	0.106093	0.0193903	0.0351594	0.0193759	0.0351728	0.020195	0.035319	0.174699	0.107885	0.0897607	0.103607	0.206971	0.108591	0.0193903	0.0351594	0.0202908	0.0353123	0.020195	0.035319	0.179795	0.108941	0.0202908	0.0353123	0.081635	0.10227	0.0947509	0.106154	0.0115606	0.0270776	0.0199942	0.0350532
0.182	0.10916	0.104344	0.0195939	0.0353815	0.107713	0.103283	0.196932	0.108565	0.0954538	0.105996	0.019608	0.0353661	0.0195939	0.0353815	0.0204208	0.0355328	0.175241	0.107879	0.0901711	0.10363	0.207488	0.108885	0.019608	0.0353661	0.0205172	0.0355246	0.0204208	0.0355328	0.180307	0.108963	0.0205172	0.0355246	0.0820481	0.102281	0.0952117	0.106057	0.0117437	0.0273598	0.0202204	0.035268
0.183	0.109649	0.104321	0.0198128	0.0355902	0.108204	0.103303	0.197459	0.108596	0.095905	0.105883	0.0198266	0.0355728	0.0198128	0.0355902	0.0206474	0.0357464	0.175776	0.107874	0.0905783	0.103648	0.207996	0.109194	0.0198266	0.0355728	0.0207443	0.0357368	0.0206474	0.0357464	0.18081	0.108989	0.0207443	0.0357368	0.0824596	0.102288	0.0956687	0.105944	0.0119286	0.027643	0.0204473	0.0354828
0.184	0.110135	0.104291	0.0200326	0.0357988	0.108692	0.103322	0.197977	0.10863	0.0963523	0.105755	0.0200463	0.0357795	0.0200326	0.0357988	0.0208748	0.03596	0.176304	0.107869	0.0909824	0.103663	0.208493	0.109513	0.0200463	0.0357795	0.0209723	0.0359489	0.0208748	0.03596	0.181304	0.109016	0.0209723	0.0359489	0.0828695	0.102289	0.0961217	0.105816	0.0121152	0.027927	0.0206751	0.0356975
0.185	0.110617	0.104255	0.0202535	0.0360074	0.109177	0.103339	0.198487	0.108667	0.0967956	0.105614	0.0202669	0.0359863	0.0202535	0.0360074	0.0211031	0.0361734	0.176824	0.107865	0.0913834	0.103674	0.208981	0.109838	0.0202669	0.0359863	0.0212011	0.036161	0.0211031	0.0361734	0.181789	0.109045	0.0212011	0.036161	0.0832776	0.102287	0.0965707	0.105676	0.0123036	0.028212	0.0209038	0.0359122
0.186	0.111096	0.104213	0.0204753	0.0362158	0.109659	0.103356	0.198988	0.108707	0.0972349	0.105462	0.0204884	0.0361931	0.0204753	0.0362158	0.0213321	0.0363868	0.177336	0.10786	0.0917812	0.103682	0.209459	0.110166	0.0204884	0.0361931	0.0214306	0.0363731	0.0213321	0.0363868	0.182266	0.109076	0.0214306	0.0363731	0.0836841	0.102281	0.0970156	0.105524	0.0124937	0.0284979	0.0211332	0.0361269
0.187	0.111571	0.104167	0.0206981	0.0364242	0.110138	0.103371	0.19948	0.108749	0.0976701	0.1053	0.0207109	0.0363999	0.0206981	0.0364242	0.021562	0.0365999	0.177841	0.107857	0.0921759	0.103687	0.209927	0.110492	0.0207109	0.0363999	0.0216609	0.0365851	0.021562	0.0365999	0.182733	0.109108	0.0216609	0.0365851	0.0840887	0.102271	0.0974564	0.105362	0.0126856	0.0287847	0.0213635	0.0363415
0.188	0.112042	0.104117	0.0209218	0.0366325	0.110613	0.103385	0.199964	0.108793	0.0981011	0.105131	0.0209343	0.0366067	0.0209218	0.0366325	0.0217926	0.036813	0.178338	0.107853	0.0925673	0.103689	0.210386	0.110814	0.0209343	0.0366067	0.021892	0.036797	0.0217926	0.036813	0.183192	0.109141	0.021892	0.036797	0.0844915	0.102259	0.0978929	0.105192	0.0128792	0.0290723	0.0215945	0.0365561
0.189	0.11251	0.104063	0.0211464	0.0368406	0.111085	0.103398	0.200439	0.108838	0.0985279	0.104956	0.0211586	0.0368136	0.0211464	0.0368406	0.0220241	0.0370259	0.178828	0.107849	0.0929555	0.103689	0.210836	0.111129	0.0211586	0.0368136	0.0221238	0.0370089	0.0220241	0.0370259	0.183641	0.109175	0.0221238	0.0370089	0.0848924	0.102244	0.0983252	0.105017	0.0130746	0.0293609	0.0218263	0.0367707
0.19	0.112975	0.104007	0.021372	0.0370487	0.111555	0.103409	0.200906	0.108884	0.0989504	0.104776	0.0213839	0.0370204	0.021372	0.0370487	0.0222562	0.0372387	0.17931	0.107846	0.0933404	0.103686	0.211275	0.111434	0.0213839	0.0370204	0.0223563	0.0372207	0.0222562	0.0372387	0.184082	0.10921	0.0223563	0.0372207	0.0852915	0.102226	0.0987531	0.104837	0.0132718	0.0296503	0.0220589	0.0369852
0.191	0.113436	0.103949	0.0215985	0.0372566	0.112021	0.10342	0.201364	0.10893	0.0993686	0.104595	0.0216101	0.0372273	0.0215985	0.0372566	0.0224891	0.0374514	0.179785	0.107842	0.0937221	0.103681	0.211706	0.111728	0.0216101	0.0372273	0.0225895	0.0374324	0.0224891	0.0374514	0.184513	0.109244	0.0225895	0.0374324	0.0856886	0.102207	0.0991767	0.104655	0.0134707	0.0299406	0.0222922	0.0371997
0.192	0.113893	0.10389	0.0218259	0.0374645	0.112484	0.103431	0.201814	0.108977	0.0997825	0.104412	0.0218372	0.0374342	0.0218259	0.0374645	0.0227228	0.0376639	0.180252	0.107838	0.0941005	0.103675	0.212126	0.112009	0.0218372	0.0374342	0.0228235	0.0376441	0.0227228	0.0376639	0.184936	0.109278	0.0228235	0.0376441	0.0860838	0.102187	0.099596	0.104472	0.0136714	0.0302317	0.0225263	0.0374141
0.193	0.114347	0.10383	0.0220542	0.0376722	0.112943	0.10344	0.202255	0.109023	0.100192	0.104231	0.0220652	0.0376412	0.0220542	0.0376722	0.0229571	0.0378763	0.180711	0.107834	0.0944755	0.103667	0.212537	0.112274	0.0220652	0.0376412	0.0230582	0.0378557	0.0229571	0.0378763	0.18535	0.109311	0.0230582	0.0378557	0.0864771	0.102165	0.100011	0.104289	0.0138738	0.0305237	0.0227611	0.0376284
0.194	0.114797	0.103771	0.0222835	0.0378798	0.113399	0.103449	0.202687	0.109068	0.100597	0.104052	0.0222941	0.0378481	0.0222835	0.0378798	0.0231922	0.0380885	0.181164	0.10783	0.0948472	0.103657	0.212938	0.112524	0.0222941	0.0378481	0.0232935	0.0380672	0.0231922	0.0380885	0.185755	0.109344	0.0232935	0.0380672	0.0868683	0.102142	0.100421	0.10411	0.0140781	0.0308165	0.0229967	0.0378427
0.195	0.115243	0.103711	0.0225136	0.0380872	0.113853	0.103457	0.203111	0.109113	0.100998	0.103878	0.0225239	0.0380551	0.0225136	0.0380872	0.023428	0.0383006	0.181608	0.107826	0.0952155	0.103647	0.213329	0.112757	0.0225239	0.0380551	0.0235296	0.0382787	0.023428	0.0383006	0.186151	0.109376	0.0235296	0.0382787	0.0872575	0.102119	0.100827	0.103935	0.0142841	0.0311102	0.023233	0.038057
0.196	0.115686	0.103653	0.0227446	0.0382946	0.114302	0.103464	0.203526	0.109157	0.101395	0.103709	0.0227546	0.038262	0.0227446	0.0382946	0.0236644	0.0385126	0.182046	0.107821	0.0955805	0.103636	0.213709	0.112972	0.0227546	0.038262	0.0237663	0.0384901	0.0236644	0.0385126	0.186538	0.109407	0.0237663	0.0384901	0.0876448	0.102096	0.101229	0.103765	0.0144919	0.0314046	0.0234699	0.0382712
0.197	0.116124	0.103597	0.0229765	0.0385018	0.114749	0.103471	0.203933	0.109199	0.101787	0.103547	0.0229861	0.038469	0.0229765	0.0385018	0.0239016	0.0387244	0.182476	0.107815	0.0959421	0.103624	0.21408	0.11317	0.0229861	0.038469	0.0240036	0.0387014	0.0239016	0.0387244	0.186916	0.109436	0.0240036	0.0387014	0.08803	0.102073	0.101626	0.103602	0.0147015	0.0316999	0.0237076	0.0384853
0.198	0.11656	0.103542	0.0232093	0.038709	0.115192	0.103478	0.204331	0.10924	0.102174	0.103393	0.0232186	0.038676	0.0232093	0.038709	0.0241394	0.038936	0.182898	0.10781	0.0963003	0.103612	0.21444	0.113349	0.0232186	0.038676	0.0242416	0.0389126	0.0241394	0.038936	0.187285	0.109463	0.0242416	0.0389126	0.0884131	0.102051	0.102019	0.103448	0.0149128	0.0319959	0.0239459	0.0386993
0.199	0.116991	0.10349	0.0234429	0.038916	0.115632	0.103484	0.20472	0.10928	0.102558	0.103248	0.0234519	0.038883	0.0234429	0.038916	0.0243778	0.0391476	0.183313	0.107803	0.096655	0.1036	0.214789	0.113509	0.0234519	0.038883	0.0244803	0.0391238	0.0243778	0.0391476	0.187646	0.109488	0.0244803	0.0391238	0.0887943	0.102029	0.102407	0.103303	0.015126	0.0322927	0.0241849	0.0389133
0.2	0.117419	0.103441	0.0236774	0.0391229	0.116069	0.103489	0.205101	0.109317	0.102937	0.103114	0.023686	0.03909	0.0236774	0.0391229	0.0246169	0.0393589	0.183721	0.107797	0.0970063	0.103588	0.215128	0.113652	0.023686	0.03909	0.0247196	0.0393348	0.0246169	0.0393589	0.187997	0.109512	0.0247196	0.0393348	0.0891733	0.102008	0.102791	0.103168	0.0153409	0.0325902	0.0244246	0.0391272
0.201	0.117843	0.103395	0.0239128	0.0393297	0.116502	0.103495	0.205473	0.109353	0.103311	0.102992	0.023921	0.039297	0.0239128	0.0393297	0.0248566	0.0395702	0.184121	0.107789	0.0973542	0.103577	0.215455	0.113776	0.023921	0.039297	0.0249595	0.0395458	0.0248566	0.0395702	0.18834	0.109533	0.0249595	0.0395458	0.0895504	0.101989	0.10317	0.103045	0.0155576	0.0328886	0.024665	0.039341
0.202	0.118264	0.103353	0.024149	0.0395365	0.116932	0.1035	0.205836	0.109387	0.103682	0.102881	0.0241568	0.039504	0.024149	0.0395365	0.025097	0.0397813	0.184514	0.107781	0.0976986	0.103566	0.215772	0.113883	0.0241568	0.039504	0.0252	0.0397568	0.025097	0.0397813	0.188673	0.109552	0.0252	0.0397568	0.0899253	0.10197	0.103546	0.102934	0.0157761	0.0331876	0.0249059	0.0395548
0.203	0.11868	0.103314	0.024386	0.0397431	0.117359	0.103505	0.20619	0.109418	0.104048	0.102784	0.0243935	0.0397111	0.024386	0.0397431	0.0253379	0.0399923	0.1849	0.107772	0.0980396	0.103556	0.216077	0.113972	0.0243935	0.0397111	0.025441	0.0399676	0.0253379	0.0399923	0.188998	0.109569	0.025441	0.0399676	0.0902982	0.101953	0.103916	0.102836	0.0159965	0.0334874	0.0251475	0.0397685
0.204	0.119094	0.103279	0.0246238	0.0399497	0.117782	0.10351	0.206536	0.109448	0.10441	0.1027	0.024631	0.0399181	0.0246238	0.0399497	0.0255795	0.0402032	0.185278	0.107763	0.098377	0.103546	0.216371	0.114045	0.024631	0.0399181	0.0256827	0.0401784	0.0255795	0.0402032	0.189314	0.109583	0.0256827	0.0401784	0.0906691	0.101938	0.104283	0.102751	0.0162186	0.0337879	0.0253897	0.0399821
0.205	0.119503	0.103249	0.0248625	0.0401562	0.118202	0.103515	0.206873	0.109476	0.104767	0.10263	0.0248694	0.0401252	0.0248625	0.0401562	0.0258216	0.0404139	0.185649	0.107753	0.098711	0.103538	0.216653	0.114102	0.0248694	0.0401252	0.025925	0.040389	0.0258216	0.0404139	0.189621	0.109594	0.025925	0.040389	0.0910378	0.101924	0.104645	0.102681	0.0164425	0.0340891	0.0256326	0.0401956
0.206	0.119909	0.103222	0.025102	0.0403627	0.118619	0.10352	0.207201	0.109501	0.105121	0.102574	0.0251085	0.0403322	0.025102	0.0403627	0.0260643	0.0406245	0.186013	0.107742	0.0990415	0.10353	0.216923	0.114143	0.0251085	0.0403322	0.0261678	0.0405996	0.0260643	0.0406245	0.189918	0.109603	0.0261678	0.0405996	0.0914046	0.101912	0.105003	0.102624	0.0166682	0.034391	0.025876	0.0404091
0.207	0.120312	0.1032	0.0253423	0.0405691	0.119032	0.103525	0.20752	0.109524	0.10547	0.102533	0.0253485	0.0405393	0.0253423	0.0405691	0.0263076	0.040835	0.186369	0.107731	0.0993685	0.103524	0.217182	0.114171	0.0253485	0.0405393	0.0264112	0.0408101	0.0263076	0.040835	0.190207	0.10961	0.0264112	0.0408101	0.0917693	0.101902	0.105357	0.102581	0.0168957	0.0346936	0.02612	0.0406224
0.208	0.12071	0.103182	0.0255834	0.0407755	0.119441	0.103529	0.20783	0.109546	0.105815	0.102506	0.0255893	0.0407464	0.0255834	0.0407755	0.0265514	0.0410453	0.186718	0.107719	0.099692	0.103519	0.217428	0.114186	0.0255893	0.0407464	0.0266551	0.0410206	0.0265514	0.0410453	0.190488	0.109614	0.0266551	0.0410206	0.0921319	0.101894	0.105707	0.102553	0.017125	0.0349968	0.0263646	0.0408357
0.209	0.121106	0.103169	0.0258253	0.0409818	0.119848	0.103534	0.208132	0.109565	0.106156	0.102493	0.0258309	0.0409535	0.0258253	0.0409818	0.0267958	0.0412556	0.18706	0.107706	0.100012	0.103515	0.217663	0.114189	0.0258309	0.0409535	0.0268995	0.0412309	0.0267958	0.0412556	0.190759	0.109615	0.0268995	0.0412309	0.0924925	0.101888	0.106053	0.102539	0.0173561	0.0353007	0.0266098	0.0410489
0.21	0.121497	0.103159	0.026068	0.0411882	0.120251	0.103539	0.208424	0.109582	0.106493	0.102495	0.0260732	0.0411606	0.026068	0.0411882	0.0270407	0.0414657	0.187395	0.107692	0.100328	0.103513	0.217885	0.114181	0.0260732	0.0411606	0.0271445	0.0414412	0.0270407	0.0414657	0.191021	0.109614	0.0271445	0.0414412	0.092851	0.101883	0.106394	0.102538	0.017589	0.0356052	0.0268555	0.041262
0.211	0.121886	0.103154	0.0263115	0.0413945	0.12065	0.103543	0.208708	0.109597	0.106826	0.102511	0.0263164	0.0413677	0.0263115	0.0413945	0.0272862	0.0416758	0.187722	0.107678	0.100641	0.103512	0.218094	0.114162	0.0263164	0.0413677	0.02739	0.0416513	0.0272862	0.0416758	0.191274	0.10961	0.02739	0.0416513	0.0932076	0.101881	0.106732	0.102551	0.0178237	0.0359103	0.0271018	0.041475
0.212	0.12227	0.103153	0.0265557	0.0416008	0.121047	0.103548	0.208982	0.109611	0.107155	0.10254	0.0265603	0.0415748	0.0265557	0.0416008	0.0275321	0.0418857	0.188042	0.107662	0.100951	0.103513	0.218292	0.114134	0.0265603	0.0415748	0.027636	0.0418614	0.0275321	0.0418857	0.191519	0.109603	0.027636	0.0418614	0.0935621	0.101881	0.107065	0.102578	0.0180602	0.0362161	0.0273486	0.0416879
0.213	0.122651	0.103156	0.0268007	0.0418071	0.121439	0.103553	0.209248	0.109622	0.10748	0.102582	0.026805	0.0417819	0.0268007	0.0418071	0.0277786	0.0420955	0.188355	0.107647	0.101257	0.103515	0.218476	0.114098	0.026805	0.0417819	0.0278825	0.0420714	0.0277786	0.0420955	0.191755	0.109593	0.0278825	0.0420714	0.0939145	0.101882	0.107395	0.102616	0.0182985	0.0365224	0.0275959	0.0419007
0.214	0.123029	0.103162	0.0270464	0.0420134	0.121829	0.103558	0.209504	0.109632	0.107801	0.102637	0.0270504	0.041989	0.0270464	0.0420134	0.0280255	0.0423052	0.18866	0.10763	0.101559	0.103518	0.218648	0.114053	0.0270504	0.041989	0.0281295	0.0422814	0.0280255	0.0423052	0.191982	0.109579	0.0281295	0.0422814	0.094265	0.101885	0.107721	0.102667	0.0185386	0.0368294	0.0278438	0.0421135
0.215	0.123404	0.103172	0.0272929	0.0422197	0.122215	0.103563	0.209752	0.10964	0.108118	0.102702	0.0272966	0.0421962	0.0272929	0.0422197	0.028273	0.0425148	0.188959	0.107613	0.101858	0.103523	0.218808	0.114002	0.0272966	0.0421962	0.028377	0.0424912	0.028273	0.0425148	0.1922	0.109562	0.028377	0.0424912	0.0946135	0.10189	0.108042	0.102729	0.0187805	0.0371369	0.0280922	0.0423261
0.216	0.123774	0.103186	0.0275402	0.0424261	0.122597	0.103568	0.20999	0.109647	0.108432	0.102778	0.0275436	0.0424034	0.0275402	0.0424261	0.0285209	0.0427243	0.18925	0.107595	0.102153	0.103529	0.218955	0.113944	0.0275436	0.0424034	0.028625	0.0427009	0.0285209	0.0427243	0.19241	0.109541	0.028625	0.0427009	0.0949599	0.101897	0.10836	0.102801	0.0190242	0.037445	0.0283411	0.0425387
0.217	0.124142	0.103202	0.0277882	0.0426325	0.122976	0.103573	0.210219	0.109653	0.108742	0.102861	0.0277913	0.0426105	0.0277882	0.0426325	0.0287693	0.0429337	0.189534	0.107576	0.102445	0.103537	0.219089	0.113881	0.0277913	0.0426105	0.0288734	0.0429106	0.0287693	0.0429337	0.192611	0.109516	0.0288734	0.0429106	0.0953043	0.101905	0.108675	0.102882	0.0192698	0.0377536	0.0285904	0.0427511
0.218	0.124506	0.103221	0.0280369	0.0428389	0.123352	0.103578	0.21044	0.109657	0.109048	0.10295	0.0280397	0.0428177	0.0280369	0.0428389	0.0290181	0.043143	0.189811	0.107557	0.102733	0.103545	0.21921	0.113815	0.0280397	0.0428177	0.0291222	0.0431202	0.0290181	0.043143	0.192803	0.109486	0.0291222	0.0431202	0.0956468	0.101915	0.108986	0.102969	0.0195171	0.0380627	0.0288403	0.0429635
0.219	0.124867	0.103243	0.0282864	0.0430454	0.123724	0.103583	0.210651	0.10966	0.109351	0.103044	0.0282889	0.0430249	0.0282864	0.0430454	0.0292674	0.0433522	0.190081	0.107537	0.103017	0.103555	0.219318	0.113746	0.0282889	0.0430249	0.0293715	0.0433297	0.0292674	0.0433522	0.192987	0.109453	0.0293715	0.0433297	0.0959872	0.101926	0.109293	0.103061	0.0197662	0.0383724	0.0290906	0.0431758
0.22	0.125224	0.103267	0.0285365	0.0432519	0.124093	0.103588	0.210853	0.109663	0.109651	0.103141	0.0285388	0.0432321	0.0285365	0.0432519	0.0295171	0.0435614	0.190344	0.107516	0.103298	0.103566	0.219413	0.113677	0.0285388	0.0432321	0.0296213	0.0435391	0.0295171	0.0435614	0.193163	0.109416	0.0296213	0.0435391	0.0963257	0.101938	0.109597	0.103157	0.0200172	0.0386826	0.0293414	0.0433879
0.221	0.125578	0.103293	0.0287874	0.0434585	0.124458	0.103593	0.211045	0.109665	0.109948	0.10324	0.0287894	0.0434393	0.0287874	0.0434585	0.0297673	0.0437704	0.1906	0.107495	0.103576	0.103578	0.219495	0.113609	0.0287894	0.0434393	0.0298714	0.0437485	0.0297673	0.0437704	0.19333	0.109374	0.0298714	0.0437485	0.0966621	0.101952	0.109898	0.103255	0.0202699	0.0389933	0.0295926	0.0436
0.222	0.125929	0.103321	0.029039	0.0436651	0.12482	0.103598	0.211229	0.109667	0.110241	0.10334	0.0290407	0.0436465	0.029039	0.0436651	0.0300178	0.0439794	0.190849	0.107473	0.10385	0.103591	0.219564	0.113542	0.0290407	0.0436465	0.030122	0.0439577	0.0300178	0.0439794	0.193488	0.109329	0.030122	0.0439577	0.0969966	0.101967	0.110195	0.103353	0.0205245	0.0393045	0.0298443	0.043812
0.223	0.126276	0.103351	0.0292912	0.0438718	0.125178	0.103603	0.211403	0.109668	0.110531	0.103439	0.0292927	0.0438537	0.0292912	0.0438718	0.0302688	0.0441883	0.19109	0.107451	0.10412	0.103604	0.219619	0.113478	0.0292927	0.0438537	0.030373	0.0441669	0.0302688	0.0441883	0.193639	0.109279	0.030373	0.0441669	0.0973291	0.101982	0.11049	0.103452	0.0207808	0.0396161	0.0300964	0.0440239
0.224	0.12662	0.103381	0.0295442	0.0440785	0.125533	0.103608	0.211568	0.109669	0.110818	0.103537	0.0295454	0.044061	0.0295442	0.0440785	0.0305202	0.044397	0.191325	0.107428	0.104387	0.103618	0.219662	0.113416	0.0295454	0.044061	0.0306244	0.044376	0.0305202	0.044397	0.193781	0.109226	0.0306244	0.044376	0.0976596	0.101998	0.110781	0.103549	0.0210389	0.0399282	0.030349	0.0442357
0.225	0.12696	0.103412	0.0297979	0.0442853	0.125884	0.103613	0.211724	0.109669	0.111102	0.103633	0.0297988	0.0442682	0.0297979	0.0442853	0.030772	0.0446058	0.191553	0.107404	0.10465	0.103632	0.219691	0.113355	0.0297988	0.0442682	0.0308762	0.044585	0.030772	0.0446058	0.193914	0.10917	0.0308762	0.044585	0.0979881	0.102015	0.111069	0.103644	0.0212989	0.0402407	0.030602	0.0444474
0.226	0.127298	0.103444	0.0300522	0.0444922	0.126232	0.103618	0.211871	0.10967	0.111383	0.103726	0.0300528	0.0444755	0.0300522	0.0444922	0.0310242	0.0448144	0.191773	0.10738	0.10491	0.103645	0.219707	0.113295	0.0300528	0.0444755	0.0311283	0.0447939	0.0310242	0.0448144	0.19404	0.109109	0.0311283	0.0447939	0.0983146	0.102032	0.111354	0.103736	0.0215606	0.0405537	0.0308553	0.044659
0.227	0.127631	0.103476	0.0303072	0.0446991	0.126577	0.103623	0.212008	0.10967	0.111661	0.103815	0.0303076	0.0446828	0.0303072	0.0446991	0.0312768	0.0450229	0.191987	0.107356	0.105166	0.103658	0.219711	0.113237	0.0303076	0.0446828	0.0313809	0.0450027	0.0312768	0.0450229	0.194157	0.109046	0.0313809	0.0450027	0.0986391	0.10205	0.111635	0.103825	0.0218242	0.0408671	0.0311091	0.0448705
0.228	0.127962	0.103508	0.0305628	0.0449061	0.126918	0.103628	0.212136	0.109671	0.111935	0.103901	0.030563	0.04489	0.0305628	0.0449061	0.0315297	0.0452314	0.192194	0.107331	0.105419	0.10367	0.219702	0.113178	0.030563	0.04489	0.0316338	0.0452115	0.0315297	0.0452314	0.194266	0.108979	0.0316338	0.0452115	0.0989616	0.102068	0.111914	0.103909	0.0220895	0.041181	0.0313633	0.0450819
0.229	0.128289	0.10354	0.0308191	0.0451131	0.127255	0.103633	0.212255	0.109671	0.112207	0.103981	0.0308191	0.0450973	0.0308191	0.0451131	0.031783	0.0454398	0.192394	0.107306	0.105668	0.103681	0.21968	0.11312	0.0308191	0.0450973	0.031887	0.0454202	0.031783	0.0454398	0.194368	0.10891	0.031887	0.0454202	0.0992821	0.102087	0.112189	0.10399	0.0223566	0.0414954	0.0316178	0.0452932
0.23	0.128613	0.103571	0.0310761	0.0453203	0.127589	0.103638	0.212365	0.109672	0.112475	0.104057	0.0310758	0.0453046	0.0310761	0.0453203	0.0320366	0.0456481	0.192587	0.10728	0.105915	0.10369	0.219646	0.11306	0.0310758	0.0453046	0.0321406	0.0456288	0.0320366	0.0456481	0.194461	0.108838	0.0321406	0.0456288	0.0996006	0.102105	0.112461	0.104065	0.0226255	0.0418103	0.0318728	0.0455045
0.231	0.128934	0.103602	0.0313337	0.0455274	0.12792	0.103642	0.212465	0.109673	0.112739	0.104127	0.0313331	0.0455119	0.0313337	0.0455274	0.0322906	0.0458564	0.192773	0.107254	0.106157	0.103698	0.219599	0.113	0.0313331	0.0455119	0.0323946	0.0458373	0.0322906	0.0458564	0.194546	0.108763	0.0323946	0.0458373	0.0999171	0.102123	0.11273	0.104135	0.0228961	0.0421259	0.0321281	0.0457156
0.232	0.129251	0.103632	0.031592	0.0457347	0.128247	0.103646	0.212556	0.109674	0.113001	0.104192	0.0315911	0.0457192	0.031592	0.0457347	0.0325449	0.0460646	0.192953	0.107228	0.106397	0.103705	0.21954	0.112939	0.0315911	0.0457192	0.0326489	0.0460458	0.0325449	0.0460646	0.194623	0.108685	0.0326489	0.0460458	0.100232	0.102142	0.112996	0.1042	0.0231685	0.0424422	0.0323837	0.0459266
0.233	0.129565	0.103661	0.0318508	0.045942	0.128571	0.10365	0.212638	0.109676	0.113259	0.104252	0.0318498	0.0459266	0.0318508	0.045942	0.0327996	0.0462727	0.193125	0.107201	0.106633	0.10371	0.219469	0.112875	0.0318498	0.0459266	0.0329035	0.0462541	0.0327996	0.0462727	0.194693	0.108605	0.0329035	0.0462541	0.100544	0.10216	0.113258	0.104259	0.0234426	0.0427591	0.0326397	0.0461375
0.234	0.129875	0.103688	0.0321104	0.0461493	0.128891	0.103654	0.21271	0.109677	0.113514	0.104305	0.032109	0.0461339	0.0321104	0.0461493	0.0330546	0.0464807	0.193291	0.107174	0.106865	0.103713	0.219385	0.112809	0.032109	0.0461339	0.0331584	0.0464624	0.0330546	0.0464807	0.194755	0.108524	0.0331584	0.0464624	0.100854	0.102177	0.113516	0.104313	0.0237185	0.0430768	0.0328961	0.0463484
0.235	0.130182	0.103714	0.0323705	0.0463567	0.129207	0.103658	0.212773	0.109678	0.113765	0.104353	0.0323689	0.0463412	0.0323705	0.0463567	0.0333099	0.0466887	0.19345	0.107146	0.107094	0.103715	0.21929	0.11274	0.0323689	0.0463412	0.0334136	0.0466706	0.0333099	0.0466887	0.194809	0.10844	0.0334136	0.0466706	0.101163	0.102194	0.113771	0.104361	0.023996	0.0433952	0.0331527	0.0465591
0.236	0.130486	0.103738	0.0326312	0.0465642	0.12952	0.103662	0.212827	0.109679	0.114013	0.104395	0.0326294	0.0465486	0.0326312	0.0465642	0.0335655	0.0468965	0.193602	0.107119	0.10732	0.103715	0.219183	0.112667	0.0326294	0.0465486	0.0336692	0.0468788	0.0335655	0.0468965	0.194855	0.108355	0.0336692	0.0468788	0.101469	0.102211	0.114023	0.104403	0.0242753	0.0437143	0.0334097	0.0467698
0.237	0.130787	0.103761	0.0328925	0.0467717	0.12983	0.103665	0.212872	0.109679	0.114257	0.104431	0.0328905	0.0467559	0.0328925	0.0467717	0.0338214	0.0471044	0.193748	0.107091	0.107543	0.103713	0.219065	0.11259	0.0328905	0.0467559	0.033925	0.0470868	0.0338214	0.0471044	0.194894	0.108268	0.033925	0.0470868	0.101773	0.102227	0.114271	0.104439	0.0245563	0.0440342	0.0336671	0.0469803
0.238	0.131084	0.103782	0.0331545	0.0469792	0.130136	0.103668	0.212908	0.109678	0.114498	0.104461	0.0331522	0.0469633	0.0331545	0.0469792	0.0340775	0.0473121	0.193887	0.107063	0.107762	0.10371	0.218935	0.112509	0.0331522	0.0469633	0.0341811	0.0472948	0.0340775	0.0473121	0.194925	0.108179	0.0341811	0.0472948	0.102076	0.102243	0.114516	0.10447	0.024839	0.0443548	0.0339247	0.0471908
0.239	0.131377	0.103801	0.033417	0.0471868	0.130439	0.103671	0.212934	0.109676	0.114735	0.104486	0.0334144	0.0471706	0.033417	0.0471868	0.034334	0.0475198	0.194019	0.107034	0.107978	0.103705	0.218793	0.112423	0.0334144	0.0471706	0.0344375	0.0475027	0.034334	0.0475198	0.194949	0.108089	0.0344375	0.0475027	0.102376	0.102258	0.114757	0.104496	0.0251234	0.0446762	0.0341826	0.0474011
0.24	0.131667	0.103818	0.0336801	0.0473945	0.130738	0.103674	0.212951	0.109673	0.114969	0.104505	0.0336773	0.047378	0.0336801	0.0473945	0.0345908	0.0477274	0.194144	0.107005	0.10819	0.103698	0.218641	0.112331	0.0336773	0.047378	0.0346942	0.0477105	0.0345908	0.0477274	0.194965	0.107997	0.0346942	0.0477105	0.102674	0.102272	0.114994	0.104515	0.0254095	0.0449983	0.0344408	0.0476114
0.241	0.131954	0.103833	0.0339438	0.0476021	0.131034	0.103676	0.21296	0.109669	0.115198	0.104518	0.0339407	0.0475853	0.0339438	0.0476021	0.0348478	0.047935	0.194263	0.106976	0.108399	0.103689	0.218477	0.112234	0.0339407	0.0475853	0.0349511	0.0479183	0.0348478	0.047935	0.194975	0.107903	0.0349511	0.0479183	0.10297	0.102285	0.115228	0.10453	0.0256973	0.0453211	0.0346993	0.0478216
0.242	0.132238	0.103845	0.034208	0.0478098	0.131326	0.103678	0.212959	0.109662	0.115424	0.104527	0.0342047	0.0477927	0.034208	0.0478098	0.0351051	0.0481424	0.194376	0.106947	0.108605	0.103679	0.218302	0.112131	0.0342047	0.0477927	0.0352083	0.048126	0.0351051	0.0481424	0.194977	0.107809	0.0352083	0.048126	0.103264	0.102298	0.115457	0.10454	0.0259867	0.0456446	0.0349581	0.0480316
0.243	0.132517	0.103856	0.0344728	0.0480175	0.131615	0.10368	0.212949	0.109654	0.115647	0.10453	0.0344693	0.0480001	0.0344728	0.0480175	0.0353626	0.0483499	0.194482	0.106918	0.108808	0.103668	0.218116	0.112022	0.0344693	0.0480001	0.0354658	0.0483336	0.0353626	0.0483499	0.194972	0.107712	0.0354658	0.0483336	0.103555	0.10231	0.115683	0.104544	0.0262777	0.0459687	0.0352172	0.0482416
0.244	0.132794	0.103865	0.0347382	0.0482252	0.1319	0.103681	0.21293	0.109643	0.115865	0.104529	0.0347344	0.0482074	0.0347382	0.0482252	0.0356204	0.0485572	0.194581	0.106888	0.109007	0.103655	0.217919	0.111908	0.0347344	0.0482074	0.0357235	0.0485411	0.0356204	0.0485572	0.19496	0.107615	0.0357235	0.0485411	0.103845	0.102321	0.115906	0.104544	0.0265705	0.0462936	0.0354765	0.0484515
0.245	0.133067	0.103871	0.0350041	0.048433	0.132182	0.103683	0.212902	0.109629	0.11608	0.104523	0.0350001	0.0484148	0.0350041	0.048433	0.0358784	0.0487645	0.194674	0.106858	0.109203	0.10364	0.217712	0.111787	0.0350001	0.0484148	0.0359814	0.0487486	0.0358784	0.0487645	0.194941	0.107516	0.0359814	0.0487486	0.104133	0.102331	0.116124	0.10454	0.0268648	0.046619	0.0357361	0.0486613
0.246	0.133337	0.103875	0.0352706	0.0486407	0.13246	0.103683	0.212866	0.109613	0.116291	0.104513	0.0352663	0.0486222	0.0352706	0.0486407	0.0361366	0.0489718	0.19476	0.106828	0.109395	0.103624	0.217494	0.111659	0.0352663	0.0486222	0.0362395	0.048956	0.0361366	0.0489718	0.194916	0.107416	0.0362395	0.048956	0.104418	0.10234	0.116339	0.104531	0.0271608	0.046945	0.0359959	0.048871
0.247	0.133603	0.103878	0.0355376	0.0488485	0.132734	0.103684	0.21282	0.109593	0.116498	0.104498	0.035533	0.0488296	0.0355376	0.0488485	0.0363951	0.049179	0.19484	0.106798	0.109585	0.103607	0.217266	0.111525	0.035533	0.0488296	0.0364979	0.0491634	0.0363951	0.049179	0.194884	0.107315	0.0364979	0.0491634	0.104701	0.102349	0.116549	0.104519	0.0274585	0.0472716	0.0362559	0.0490806
0.248	0.133865	0.103878	0.0358051	0.0490562	0.133006	0.103684	0.212766	0.10957	0.116701	0.10448	0.0358003	0.0490369	0.0358051	0.0490562	0.0366538	0.0493862	0.194914	0.106767	0.109771	0.103589	0.217027	0.111385	0.0358003	0.0490369	0.0367565	0.0493707	0.0366538	0.0493862	0.194845	0.107213	0.0367565	0.0493707	0.104983	0.102356	0.116756	0.104502	0.0277577	0.0475988	0.0365162	0.0492902
0.249	0.134124	0.103877	0.0360731	0.049264	0.133273	0.103684	0.212703	0.109544	0.116901	0.104459	0.036068	0.0492443	0.0360731	0.049264	0.0369127	0.0495934	0.194981	0.106737	0.109954	0.103569	0.216779	0.111237	0.036068	0.0492443	0.0370153	0.049578	0.0369127	0.0495934	0.1948	0.10711	0.0370153	0.049578	0.105262	0.102363	0.116959	0.104482	0.0280585	0.0479264	0.0367767	0.0494997
0.25	0.13438	0.103873	0.0363417	0.0494717	0.133538	0.103684	0.212632	0.109513	0.117096	0.104434	0.0363363	0.0494517	0.0363417	0.0494717	0.0371718	0.0498005	0.195042	0.106706	0.110133	0.103548	0.21652	0.111082	0.0363363	0.0494517	0.0372742	0.0497853	0.0371718	0.0498005	0.194748	0.107007	0.0372742	0.0497853	0.105538	0.102369	0.117158	0.104459	0.028361	0.0482545	0.0370375	0.0497091
0.251	0.134632	0.103868	0.0366107	0.0496795	0.133798	0.103683	0.212551	0.109479	0.117288	0.104405	0.0366051	0.049659	0.0366107	0.0496795	0.0374311	0.0500077	0.195096	0.106675	0.11031	0.103527	0.216252	0.11092	0.0366051	0.049659	0.0375334	0.0499925	0.0374311	0.0500077	0.19469	0.106902	0.0375334	0.0499925	0.105813	0.102374	0.117353	0.104432	0.028665	0.0485831	0.0372984	0.0499185
0.252	0.134881	0.103862	0.0368803	0.0498872	0.134056	0.103682	0.212462	0.109441	0.117476	0.104375	0.0368744	0.0498664	0.0368803	0.0498872	0.0376906	0.0502148	0.195145	0.106644	0.110483	0.103504	0.215974	0.11075	0.0368744	0.0498664	0.0377928	0.0501997	0.0376906	0.0502148	0.194625	0.106798	0.0377928	0.0501997	0.106085	0.102378	0.117544	0.104403	0.0289706	0.048912	0.0375595	0.0501278
0.253	0.135126	0.103853	0.0371504	0.0500949	0.134309	0.103681	0.212365	0.109398	0.11766	0.104341	0.0371442	0.0500737	0.0371504	0.0500949	0.0379502	0.0504219	0.195187	0.106612	0.110653	0.103481	0.215687	0.110574	0.0371442	0.0500737	0.0380523	0.0504069	0.0379502	0.0504219	0.194555	0.106693	0.0380523	0.0504069	0.106356	0.102382	0.117732	0.104371	0.0292777	0.0492413	0.0378208	0.0503371
0.254	0.135367	0.103844	0.0374209	0.0503026	0.13456	0.10368	0.212259	0.109351	0.117839	0.104305	0.0374145	0.0502811	0.0374209	0.0503026	0.0382101	0.0506289	0.195222	0.106581	0.11082	0.103456	0.21539	0.11039	0.0374145	0.0502811	0.038312	0.050614	0.0382101	0.0506289	0.194478	0.106589	0.038312	0.050614	0.106624	0.102384	0.117915	0.104337	0.0295864	0.049571	0.0380823	0.0505463
0.255	0.135605	0.103833	0.0376919	0.0505103	0.134806	0.103678	0.212145	0.1093	0.118016	0.104267	0.0376852	0.0504884	0.0376919	0.0505103	0.0384701	0.050836	0.195252	0.106549	0.110983	0.103431	0.215084	0.110199	0.0376852	0.0504884	0.0385718	0.0508211	0.0384701	0.050836	0.194395	0.106485	0.0385718	0.0508211	0.10689	0.102387	0.118095	0.1043	0.0298966	0.049901	0.038344	0.0507555
0.256	0.13584	0.103821	0.0379634	0.0507179	0.13505	0.103676	0.212022	0.109244	0.118188	0.104228	0.0379565	0.0506958	0.0379634	0.0507179	0.0387302	0.051043	0.195275	0.106517	0.111144	0.103406	0.21477	0.110001	0.0379565	0.0506958	0.0388319	0.0510282	0.0387302	0.051043	0.194306	0.106381	0.0388319	0.0510282	0.107153	0.102388	0.11827	0.104261	0.0302084	0.0502312	0.0386059	0.0509646
0.257	0.136071	0.103807	0.0382354	0.0509255	0.13529	0.103673	0.211891	0.109184	0.118356	0.104186	0.0382282	0.0509031	0.0382354	0.0509255	0.0389905	0.05125	0.195292	0.106485	0.111301	0.103379	0.214446	0.109799	0.0382282	0.0509031	0.039092	0.0512352	0.0389905	0.05125	0.194211	0.106278	0.039092	0.0512352	0.107415	0.102389	0.118442	0.104221	0.0305216	0.0505617	0.0388679	0.0511737
0.258	0.136298	0.103793	0.0385078	0.0511331	0.135526	0.10367	0.211751	0.109119	0.118521	0.104143	0.0385003	0.0511104	0.0385078	0.0511331	0.039251	0.0514569	0.195304	0.106453	0.111455	0.103353	0.214113	0.109592	0.0385003	0.0511104	0.0393523	0.0514422	0.039251	0.0514569	0.194111	0.106176	0.0393523	0.0514422	0.107674	0.102389	0.11861	0.104179	0.0308364	0.0508924	0.0391301	0.0513828
0.259	0.136522	0.103778	0.0387806	0.0513407	0.135759	0.103667	0.211604	0.10905	0.118681	0.104099	0.0387729	0.0513178	0.0387806	0.0513407	0.0395116	0.0516639	0.195309	0.10642	0.111607	0.103325	0.213772	0.109382	0.0387729	0.0513178	0.0396128	0.0516492	0.0395116	0.0516639	0.194005	0.106075	0.0396128	0.0516492	0.107931	0.102389	0.118774	0.104136	0.0311526	0.0512232	0.0393924	0.0515918
0.26	0.136743	0.103762	0.039054	0.0515483	0.135988	0.103664	0.211448	0.108976	0.118838	0.104054	0.0390459	0.0515251	0.039054	0.0515483	0.0397723	0.0518707	0.195308	0.106388	0.111755	0.103297	0.213422	0.10917	0.0390459	0.0515251	0.0398733	0.0518561	0.0397723	0.0518707	0.193893	0.105975	0.0398733	0.0518561	0.108186	0.102388	0.118934	0.104091	0.0314703	0.0515542	0.0396549	0.0518007
0.261	0.136959	0.103746	0.0393277	0.0517558	0.136214	0.10366	0.211284	0.108898	0.118991	0.104008	0.0393194	0.0517324	0.0393277	0.0517558	0.0400332	0.0520776	0.195301	0.106355	0.1119	0.103269	0.213063	0.108956	0.0393194	0.0517324	0.040134	0.052063	0.0400332	0.0520776	0.193775	0.105877	0.040134	0.052063	0.108438	0.102387	0.119091	0.104045	0.0317895	0.0518853	0.0399175	0.0520096
0.262	0.137173	0.103729	0.0396019	0.0519632	0.136437	0.103657	0.211112	0.108816	0.119141	0.103961	0.0395933	0.0519397	0.0396019	0.0519632	0.0402941	0.0522844	0.195288	0.106322	0.112042	0.103241	0.212696	0.108742	0.0395933	0.0519397	0.0403949	0.0522699	0.0402941	0.0522844	0.193652	0.10578	0.0403949	0.0522699	0.108688	0.102385	0.119243	0.103999	0.0321101	0.0522165	0.0401802	0.0522185
0.263	0.137383	0.103712	0.0398765	0.0521707	0.136656	0.103652	0.210933	0.10873	0.119286	0.103914	0.0398676	0.052147	0.0398765	0.0521707	0.0405552	0.0524912	0.195269	0.106289	0.112181	0.103212	0.21232	0.108528	0.0398676	0.052147	0.0406558	0.0524767	0.0405552	0.0524912	0.193523	0.105684	0.0406558	0.0524767	0.108936	0.102383	0.119392	0.103951	0.0324322	0.0525478	0.0404431	0.0524273
0.264	0.137589	0.103694	0.0401515	0.0523781	0.136871	0.103648	0.210745	0.108639	0.119428	0.103866	0.0401423	0.0523542	0.0401515	0.0523781	0.0408165	0.0526979	0.195244	0.106256	0.112317	0.103183	0.211936	0.108314	0.0401423	0.0523542	0.0409168	0.0526834	0.0408165	0.0526979	0.193389	0.10559	0.0409168	0.0526834	0.109182	0.102381	0.119537	0.103903	0.0327556	0.0528791	0.040706	0.052636
0.265	0.137792	0.103676	0.0404269	0.0525854	0.137083	0.103644	0.210549	0.108545	0.119566	0.103818	0.0404175	0.0525615	0.0404269	0.0525854	0.0410778	0.0529046	0.195213	0.106222	0.112451	0.103153	0.211544	0.108103	0.0404175	0.0525615	0.0411779	0.0528901	0.0410778	0.0529046	0.19325	0.105497	0.0411779	0.0528901	0.109426	0.102378	0.119679	0.103855	0.0330805	0.0532103	0.0409691	0.0528447
0.266	0.137991	0.103658	0.0407027	0.0527928	0.137292	0.103639	0.210346	0.108446	0.119701	0.10377	0.040693	0.0527688	0.0407027	0.0527928	0.0413392	0.0531112	0.195177	0.106188	0.112581	0.103124	0.211144	0.107893	0.040693	0.0527688	0.0414392	0.0530968	0.0413392	0.0531112	0.193105	0.105407	0.0414392	0.0530968	0.109667	0.102375	0.119817	0.103806	0.0334067	0.0535416	0.0412323	0.0530533
0.267	0.138187	0.103641	0.0409789	0.0530001	0.137497	0.103634	0.210135	0.108344	0.119832	0.103722	0.040969	0.052976	0.0409789	0.0530001	0.0416007	0.0533178	0.195135	0.106154	0.112708	0.103094	0.210736	0.107686	0.040969	0.052976	0.0417005	0.0533033	0.0416007	0.0533178	0.192956	0.105318	0.0417005	0.0533033	0.109906	0.102372	0.119951	0.103757	0.0337343	0.0538728	0.0414956	0.0532619
0.268	0.138379	0.103623	0.0412555	0.0532073	0.137699	0.103628	0.209917	0.108239	0.11996	0.103673	0.0412453	0.0531832	0.0412555	0.0532073	0.0418623	0.0535243	0.195086	0.10612	0.112833	0.103064	0.210321	0.107482	0.0412453	0.0531832	0.0419619	0.0535099	0.0418623	0.0535243	0.192801	0.105232	0.0419619	0.0535099	0.110143	0.102369	0.120082	0.103707	0.0340633	0.0542039	0.041759	0.0534703
0.269	0.138567	0.103606	0.0415325	0.0534145	0.137897	0.103623	0.209691	0.108131	0.120083	0.103625	0.041522	0.0533905	0.0415325	0.0534145	0.0421239	0.0537308	0.195033	0.106086	0.112954	0.103035	0.209897	0.107282	0.041522	0.0533905	0.0422233	0.0537164	0.0421239	0.0537308	0.192641	0.105149	0.0422233	0.0537164	0.110378	0.102365	0.120209	0.103658	0.0343936	0.0545349	0.0420224	0.0536788
0.27	0.138753	0.103588	0.0418099	0.0536217	0.138092	0.103617	0.209457	0.108021	0.120204	0.103578	0.0417991	0.0535977	0.0418099	0.0536217	0.0423857	0.0539372	0.194973	0.106051	0.113073	0.103005	0.209467	0.107085	0.0417991	0.0535977	0.0424849	0.0539228	0.0423857	0.0539372	0.192476	0.105069	0.0424849	0.0539228	0.11061	0.102362	0.120333	0.103609	0.0347252	0.0548658	0.042286	0.0538871
0.271	0.138935	0.103572	0.0420876	0.0538289	0.138284	0.103611	0.209216	0.107908	0.120321	0.10353	0.0420766	0.0538049	0.0420876	0.0538289	0.0426475	0.0541435	0.194908	0.106017	0.113189	0.102975	0.209029	0.106892	0.0420766	0.0538049	0.0427465	0.0541291	0.0426475	0.0541435	0.192306	0.104993	0.0427465	0.0541291	0.11084	0.102358	0.120453	0.103559	0.0350581	0.0551966	0.0425496	0.0540954
0.272	0.139113	0.103555	0.0423657	0.054036	0.138472	0.103605	0.208968	0.107793	0.120434	0.103483	0.0423544	0.054012	0.0423657	0.054036	0.0429093	0.0543498	0.194837	0.105982	0.113303	0.102945	0.208584	0.106703	0.0423544	0.054012	0.0430081	0.0543354	0.0429093	0.0543498	0.192131	0.104921	0.0430081	0.0543354	0.111068	0.102354	0.12057	0.10351	0.0353924	0.0555272	0.0428133	0.0543036
0.273	0.139288	0.103539	0.0426441	0.0542431	0.138656	0.103598	0.208713	0.107676	0.120544	0.103437	0.0426325	0.0542192	0.0426441	0.0542431	0.0431713	0.054556	0.19476	0.105947	0.113413	0.102915	0.208132	0.106519	0.0426325	0.0542192	0.0432699	0.0545416	0.0431713	0.054556	0.191951	0.104852	0.0432699	0.0545416	0.111293	0.10235	0.120683	0.103461	0.0357278	0.0558576	0.043077	0.0545117
0.274	0.139459	0.103524	0.0429229	0.0544502	0.138838	0.103592	0.20845	0.107557	0.120651	0.103391	0.042911	0.0544264	0.0429229	0.0544502	0.0434332	0.0547621	0.194678	0.105911	0.113521	0.102886	0.207673	0.106339	0.042911	0.0544264	0.0435316	0.0547478	0.0434332	0.0547621	0.191766	0.104788	0.0435316	0.0547478	0.111517	0.102346	0.120793	0.103413	0.0360646	0.0561879	0.0433408	0.0547198
0.275	0.139627	0.103509	0.043202	0.0546572	0.139015	0.103585	0.20818	0.107438	0.120755	0.103345	0.0431899	0.0546335	0.043202	0.0546572	0.0436953	0.0549681	0.194591	0.105876	0.113626	0.102856	0.207208	0.106164	0.0431899	0.0546335	0.0437934	0.0549538	0.0436953	0.0549681	0.191576	0.104727	0.0437934	0.0549538	0.111738	0.102342	0.1209	0.103365	0.0364026	0.056518	0.0436047	0.0549278
0.276	0.139792	0.103494	0.0434815	0.0548642	0.13919	0.103578	0.207903	0.107317	0.120855	0.1033	0.0434691	0.0548406	0.0434815	0.0548642	0.0439573	0.0551741	0.194497	0.10584	0.113729	0.102827	0.206736	0.105994	0.0434691	0.0548406	0.0440553	0.0551599	0.0439573	0.0551741	0.191381	0.104671	0.0440553	0.0551599	0.111957	0.102339	0.121003	0.103317	0.0367418	0.0568479	0.0438686	0.0551356
0.277	0.139953	0.10348	0.0437613	0.0550712	0.139361	0.103571	0.20762	0.107196	0.120952	0.103256	0.0437486	0.0550477	0.0437613	0.0550712	0.0442194	0.05538	0.194399	0.105804	0.113829	0.102797	0.206258	0.105829	0.0437486	0.0550477	0.0443171	0.0553658	0.0442194	0.05538	0.191181	0.10462	0.0443171	0.0553658	0.112173	0.102335	0.121103	0.103269	0.0370822	0.0571776	0.0441325	0.0553434
0.278	0.14011	0.103467	0.0440414	0.0552781	0.139529	0.103563	0.207329	0.107074	0.121045	0.103212	0.0440284	0.0552548	0.0440414	0.0552781	0.0444815	0.0555858	0.194295	0.105768	0.113926	0.102768	0.205773	0.10567	0.0440284	0.0552548	0.044579	0.0555716	0.0444815	0.0555858	0.190977	0.104572	0.044579	0.0555716	0.112388	0.102331	0.1212	0.103223	0.0374237	0.0575071	0.0443965	0.0555512
0.279	0.140265	0.103454	0.0443218	0.055485	0.139693	0.103556	0.207032	0.106952	0.121136	0.103169	0.0443086	0.0554619	0.0443218	0.055485	0.0447437	0.0557916	0.194185	0.105732	0.11402	0.102738	0.205283	0.105516	0.0443086	0.0554619	0.0448409	0.0557774	0.0447437	0.0557916	0.190768	0.104528	0.0448409	0.0557774	0.1126	0.102327	0.121294	0.103176	0.0377665	0.0578363	0.0446605	0.0557588
0.28	0.140416	0.103442	0.0446025	0.0556919	0.139854	0.103548	0.206728	0.106829	0.121223	0.103127	0.044589	0.055669	0.0446025	0.0556919	0.0450058	0.0559972	0.19407	0.105696	0.114113	0.102709	0.204787	0.105368	0.044589	0.055669	0.0451029	0.0559831	0.0450058	0.0559972	0.190554	0.104488	0.0451029	0.0559831	0.11281	0.102324	0.121385	0.10313	0.0381104	0.0581653	0.0449245	0.0559664
0.281	0.140563	0.103431	0.0448835	0.0558988	0.140011	0.10354	0.206418	0.106707	0.121308	0.103085	0.0448698	0.055876	0.0448835	0.0558988	0.045268	0.0562028	0.19395	0.105659	0.114202	0.102679	0.204284	0.105226	0.0448698	0.055876	0.0453648	0.0561888	0.045268	0.0562028	0.190335	0.104452	0.0453648	0.0561888	0.113017	0.10232	0.121473	0.103085	0.0384554	0.058494	0.0451885	0.0561738
0.282	0.140707	0.10342	0.0451648	0.0561056	0.140166	0.103532	0.206101	0.106585	0.121389	0.103044	0.0451508	0.056083	0.0451648	0.0561056	0.0455302	0.0564083	0.193825	0.105622	0.114289	0.10265	0.203776	0.105089	0.0451508	0.056083	0.0456267	0.0563943	0.0455302	0.0564083	0.190112	0.104419	0.0456267	0.0563943	0.113223	0.102316	0.121557	0.10304	0.0388015	0.0588224	0.0454526	0.0563812
0.283	0.140848	0.103409	0.0454464	0.0563125	0.140317	0.103524	0.205777	0.106463	0.121468	0.103004	0.0454321	0.05629	0.0454464	0.0563125	0.0457924	0.0566137	0.193694	0.105585	0.114374	0.10262	0.203263	0.104959	0.0454321	0.05629	0.0458887	0.0565998	0.0457924	0.0566137	0.189885	0.10439	0.0458887	0.0565998	0.113426	0.102313	0.121639	0.102996	0.0391487	0.0591506	0.0457166	0.0565885
0.284	0.140986	0.103399	0.0457282	0.0565193	0.140464	0.103515	0.205448	0.106343	0.121543	0.102963	0.0457137	0.056497	0.0457282	0.0565193	0.0460546	0.056819	0.193558	0.105548	0.114456	0.10259	0.202744	0.104834	0.0457137	0.056497	0.0461506	0.0568052	0.0460546	0.056819	0.189653	0.104363	0.0461506	0.0568052	0.113627	0.10231	0.121718	0.102953	0.039497	0.0594784	0.0459806	0.0567956
0.285	0.14112	0.10339	0.0460104	0.0567261	0.140608	0.103507	0.205112	0.106223	0.121616	0.102923	0.0459956	0.056704	0.0460104	0.0567261	0.0463167	0.0570243	0.193417	0.105511	0.114536	0.10256	0.20222	0.104715	0.0459956	0.056704	0.0464125	0.0570105	0.0463167	0.0570243	0.189416	0.10434	0.0464125	0.0570105	0.113825	0.102306	0.121794	0.10291	0.0398464	0.0598058	0.0462447	0.0570027
0.286	0.141251	0.103381	0.0462928	0.0569328	0.140749	0.103498	0.20477	0.106104	0.121686	0.102884	0.0462778	0.056911	0.0462928	0.0569328	0.0465789	0.0572294	0.193271	0.105473	0.114614	0.10253	0.20169	0.104602	0.0462778	0.056911	0.0466745	0.0572158	0.0465789	0.0572294	0.189175	0.104319	0.0466745	0.0572158	0.114022	0.102303	0.121867	0.102868	0.0401968	0.060133	0.0465087	0.0572097
0.287	0.141379	0.103373	0.0465754	0.0571396	0.140887	0.103489	0.204422	0.105987	0.121753	0.102844	0.0465602	0.0571179	0.0465754	0.0571396	0.046841	0.0574345	0.193119	0.105435	0.114689	0.1025	0.201156	0.104494	0.0465602	0.0571179	0.0469363	0.0574209	0.046841	0.0574345	0.18893	0.1043	0.0469363	0.0574209	0.114216	0.1023	0.121937	0.102826	0.0405482	0.0604597	0.0467727	0.0574166
0.288	0.141503	0.103365	0.0468583	0.0573463	0.141021	0.10348	0.204069	0.105872	0.121817	0.102805	0.0468428	0.0573248	0.0468583	0.0573463	0.0471032	0.0576395	0.192963	0.105397	0.114762	0.10247	0.200616	0.104392	0.0468428	0.0573248	0.0471982	0.057626	0.0471032	0.0576395	0.18868	0.104284	0.0471982	0.057626	0.114408	0.102297	0.122004	0.102785	0.0409006	0.0607861	0.0470367	0.0576234
0.289	0.141624	0.103357	0.0471415	0.057553	0.141152	0.103471	0.203709	0.105758	0.121878	0.102766	0.0471258	0.0575317	0.0471415	0.057553	0.0473652	0.0578444	0.192801	0.105359	0.114833	0.102439	0.200072	0.104295	0.0471258	0.0575317	0.04746	0.057831	0.0473652	0.0578444	0.188426	0.104269	0.04746	0.057831	0.114598	0.102294	0.122069	0.102745	0.041254	0.0611121	0.0473007	0.0578301
0.29	0.141742	0.10335	0.0474249	0.0577597	0.14128	0.103462	0.203344	0.105645	0.121937	0.102727	0.0474089	0.0577386	0.0474249	0.0577597	0.0476273	0.0580492	0.192635	0.105321	0.114901	0.102409	0.199523	0.104202	0.0474089	0.0577386	0.0477219	0.0580359	0.0476273	0.0580492	0.188168	0.104256	0.0477219	0.0580359	0.114786	0.102291	0.122131	0.102705	0.0416084	0.0614377	0.0475646	0.0580368
0.291	0.141857	0.103342	0.0477085	0.0579664	0.141405	0.103452	0.202973	0.105535	0.121994	0.102688	0.0476923	0.0579455	0.0477085	0.0579664	0.0478893	0.0582539	0.192463	0.105283	0.114967	0.102378	0.198969	0.104114	0.0476923	0.0579455	0.0479836	0.0582407	0.0478893	0.0582539	0.187906	0.104244	0.0479836	0.0582407	0.114971	0.102288	0.12219	0.102666	0.0419637	0.0617629	0.0478285	0.0582433
0.292	0.141968	0.103336	0.0479923	0.0581731	0.141526	0.103443	0.202596	0.105426	0.122047	0.102649	0.0479759	0.0581523	0.0479923	0.0581731	0.0481513	0.0584586	0.192287	0.105244	0.115031	0.102347	0.198411	0.104031	0.0479759	0.0581523	0.0482453	0.0584455	0.0481513	0.0584586	0.18764	0.104234	0.0482453	0.0584455	0.115155	0.102285	0.122247	0.102627	0.04232	0.0620876	0.0480924	0.0584497
0.293	0.142076	0.103329	0.0482764	0.0583798	0.141644	0.103433	0.202214	0.105319	0.122098	0.102611	0.0482597	0.0583591	0.0482764	0.0583798	0.0484132	0.0586631	0.192105	0.105206	0.115093	0.102316	0.197849	0.103951	0.0482597	0.0583591	0.048507	0.0586501	0.0484132	0.0586631	0.187369	0.104224	0.048507	0.0586501	0.115336	0.102282	0.122301	0.102589	0.0426771	0.0624118	0.0483562	0.058656
0.294	0.142181	0.103322	0.0485607	0.0585864	0.141759	0.103423	0.201827	0.105214	0.122147	0.102572	0.0485438	0.0585659	0.0485607	0.0585864	0.0486751	0.0588676	0.191919	0.105167	0.115153	0.102285	0.197283	0.103876	0.0485438	0.0585659	0.0487686	0.0588547	0.0486751	0.0588676	0.187094	0.104214	0.0487686	0.0588547	0.115515	0.102279	0.122352	0.102552	0.0430352	0.0627356	0.04862	0.0588622
0.295	0.142283	0.103316	0.0488452	0.0587931	0.14187	0.103413	0.201435	0.105111	0.122193	0.102534	0.048828	0.0587727	0.0488452	0.0587931	0.048937	0.059072	0.191728	0.105128	0.115211	0.102254	0.196712	0.103804	0.048828	0.0587727	0.0490302	0.0590592	0.048937	0.059072	0.186816	0.104205	0.0490302	0.0590592	0.115691	0.102276	0.122401	0.102515	0.0433941	0.0630589	0.0488837	0.0590684
0.296	0.142382	0.103309	0.0491298	0.0589997	0.141978	0.103403	0.201037	0.105011	0.122237	0.102495	0.0491125	0.0589795	0.0491298	0.0589997	0.0491987	0.0592763	0.191532	0.105089	0.115266	0.102223	0.196137	0.103735	0.0491125	0.0589795	0.0492917	0.0592637	0.0491987	0.0592763	0.186533	0.104196	0.0492917	0.0592637	0.115866	0.102274	0.122448	0.102478	0.0437539	0.0633816	0.0491474	0.0592744
0.297	0.142477	0.103303	0.0494147	0.0592063	0.142083	0.103392	0.200635	0.104911	0.122278	0.102457	0.0493971	0.0591862	0.0494147	0.0592063	0.0494604	0.0594805	0.191332	0.10505	0.11532	0.102192	0.195559	0.103669	0.0493971	0.0591862	0.0495532	0.059468	0.0494604	0.0594805	0.186246	0.104187	0.0495532	0.059468	0.116038	0.102271	0.122492	0.102443	0.0441145	0.0637039	0.049411	0.0594803
0.298	0.142569	0.103296	0.0496998	0.0594129	0.142185	0.103382	0.200227	0.104814	0.122317	0.102419	0.049682	0.0593929	0.0496998	0.0594129	0.0497221	0.0596846	0.191126	0.10501	0.115371	0.102161	0.194976	0.103606	0.049682	0.0593929	0.0498146	0.0596723	0.0497221	0.0596846	0.185956	0.104178	0.0498146	0.0596723	0.116208	0.102268	0.122534	0.102407	0.0444759	0.0640256	0.0496745	0.0596861
0.299	0.142658	0.10329	0.049985	0.0596195	0.142284	0.103371	0.199815	0.104719	0.122353	0.102381	0.049967	0.0595996	0.049985	0.0596195	0.0499836	0.0598886	0.190916	0.104971	0.115421	0.10213	0.19439	0.103545	0.049967	0.0595996	0.0500759	0.0598765	0.0499836	0.0598886	0.185661	0.104168	0.0500759	0.0598765	0.116376	0.102265	0.122573	0.102373	0.0448381	0.0643468	0.049938	0.0598919
0.3	0.142744	0.103283	0.0502705	0.059826	0.142379	0.103361	0.199398	0.104626	0.122388	0.102343	0.0502522	0.0598063	0.0502705	0.059826	0.0502451	0.0600926	0.190702	0.104931	0.115468	0.102099	0.1938	0.103487	0.0502522	0.0598063	0.0503371	0.0600806	0.0502451	0.0600926	0.185363	0.104158	0.0503371	0.0600806	0.116542	0.102262	0.12261	0.102338	0.0452011	0.0646674	0.0502014	0.0600975
0.301	0.142827	0.103276	0.050556	0.0600326	0.142472	0.10335	0.198976	0.104534	0.12242	0.102306	0.0505376	0.0600129	0.050556	0.0600326	0.0505065	0.0602965	0.190483	0.104892	0.115514	0.102068	0.193207	0.103431	0.0505376	0.0600129	0.0505982	0.0602846	0.0505065	0.0602965	0.18506	0.104146	0.0505982	0.0602846	0.116706	0.102259	0.122645	0.102305	0.0455649	0.0649874	0.0504647	0.060303
0.302	0.142907	0.103269	0.0508418	0.0602391	0.142561	0.103339	0.19855	0.104444	0.12245	0.102268	0.0508231	0.0602196	0.0508418	0.0602391	0.0507679	0.0605003	0.190259	0.104852	0.115558	0.102037	0.19261	0.103377	0.0508231	0.0602196	0.0508593	0.0604886	0.0507679	0.0605003	0.184754	0.104135	0.0508593	0.0604886	0.116868	0.102256	0.122677	0.102271	0.0459294	0.0653068	0.0507279	0.0605085
0.303	0.142984	0.103261	0.0511277	0.0604457	0.142647	0.103327	0.198119	0.104356	0.122477	0.102231	0.0511088	0.0604262	0.0511277	0.0604457	0.0510291	0.060704	0.19003	0.104812	0.1156	0.102006	0.192009	0.103324	0.0511088	0.0604262	0.0511203	0.0606924	0.0510291	0.060704	0.184444	0.104122	0.0511203	0.0606924	0.117027	0.102252	0.122708	0.102239	0.0462946	0.0656257	0.050991	0.0607138
0.304	0.143057	0.103254	0.0514138	0.0606522	0.14273	0.103316	0.197684	0.10427	0.122503	0.102194	0.0513946	0.0606327	0.0514138	0.0606522	0.0512903	0.0609076	0.189798	0.104772	0.11564	0.101976	0.191405	0.103274	0.0513946	0.0606327	0.0513812	0.0608962	0.0512903	0.0609076	0.18413	0.104107	0.0513812	0.0608962	0.117184	0.102249	0.122736	0.102206	0.0466605	0.0659439	0.0512541	0.0609191
0.305	0.143128	0.103246	0.0517	0.0608587	0.142809	0.103304	0.197245	0.104185	0.122526	0.102157	0.0516806	0.0608393	0.0517	0.0608587	0.0515513	0.0611112	0.18956	0.104732	0.115678	0.101945	0.190798	0.103225	0.0516806	0.0608393	0.051642	0.0611	0.0515513	0.0611112	0.183813	0.104092	0.051642	0.0611	0.117339	0.102246	0.122761	0.102174	0.0470272	0.0662614	0.051517	0.0611242
0.306	0.143195	0.103237	0.0519863	0.0610652	0.142886	0.103293	0.196801	0.104102	0.122547	0.10212	0.0519668	0.0610458	0.0519863	0.0610652	0.0518123	0.0613147	0.189319	0.104692	0.115714	0.101915	0.190188	0.103178	0.0519668	0.0610458	0.0519027	0.0613036	0.0518123	0.0613147	0.183492	0.104075	0.0519027	0.0613036	0.117492	0.102242	0.122785	0.102143	0.0473944	0.0665783	0.0517798	0.0613293
0.307	0.14326	0.103228	0.0522728	0.0612716	0.142959	0.103281	0.196353	0.10402	0.122566	0.102083	0.052253	0.0612523	0.0522728	0.0612716	0.0520732	0.0615181	0.189073	0.104651	0.115749	0.101885	0.189574	0.103133	0.052253	0.0612523	0.0521633	0.0615072	0.0520732	0.0615181	0.183167	0.104057	0.0521633	0.0615072	0.117643	0.102238	0.122807	0.102112	0.0477624	0.0668946	0.0520426	0.0615342
0.308	0.143321	0.103219	0.0525594	0.0614781	0.14303	0.103269	0.195902	0.10394	0.122584	0.102047	0.0525394	0.0614588	0.0525594	0.0614781	0.0523339	0.0617214	0.188822	0.104611	0.115782	0.101855	0.188957	0.103089	0.0525394	0.0614588	0.0524238	0.0617107	0.0523339	0.0617214	0.182838	0.104038	0.0524238	0.0617107	0.117792	0.102235	0.122826	0.102081	0.0481309	0.0672103	0.0523052	0.0617391
0.309	0.143379	0.10321	0.0528461	0.0616845	0.143097	0.103257	0.195446	0.103862	0.122599	0.102011	0.0528259	0.0616653	0.0528461	0.0616845	0.0525946	0.0619246	0.188568	0.104571	0.115813	0.101825	0.188337	0.103047	0.0528259	0.0616653	0.0526842	0.0619141	0.0525946	0.0619246	0.182506	0.104017	0.0526842	0.0619141	0.117938	0.102231	0.122844	0.102051	0.0485	0.0675253	0.0525678	0.0619438
0.31	0.143434	0.1032	0.0531329	0.0618909	0.143161	0.103245	0.194986	0.103785	0.122612	0.101975	0.0531125	0.0618717	0.0531329	0.0618909	0.0528551	0.0621278	0.188309	0.10453	0.115842	0.101795	0.187714	0.103005	0.0531125	0.0618717	0.0529445	0.0621175	0.0528551	0.0621278	0.18217	0.103995	0.0529445	0.0621175	0.118083	0.102226	0.122859	0.102021	0.0488697	0.0678398	0.0528302	0.0621485
0.311	0.143487	0.103189	0.0534198	0.0620973	0.143223	0.103232	0.194523	0.103709	0.122623	0.10194	0.0533993	0.0620781	0.0534198	0.0620973	0.0531155	0.0623309	0.188046	0.10449	0.11587	0.101765	0.187088	0.102965	0.0533993	0.0620781	0.0532047	0.0623207	0.0531155	0.0623309	0.181831	0.103971	0.0532047	0.0623207	0.118225	0.102222	0.122873	0.101992	0.04924	0.0681538	0.0530925	0.0623531
0.312	0.143536	0.103179	0.0537069	0.0623037	0.143281	0.10322	0.194056	0.103635	0.122633	0.101905	0.0536861	0.0622845	0.0537069	0.0623037	0.0533759	0.0625339	0.187778	0.104449	0.115896	0.101736	0.186459	0.102926	0.0536861	0.0622845	0.0534647	0.0625239	0.0533759	0.0625339	0.181488	0.103945	0.0534647	0.0625239	0.118366	0.102218	0.122884	0.101963	0.0496108	0.0684671	0.0533546	0.0625576
0.313	0.143582	0.103167	0.053994	0.06251	0.143336	0.103207	0.193585	0.103563	0.12264	0.10187	0.053973	0.0624909	0.053994	0.06251	0.053636	0.0627369	0.187507	0.104408	0.115921	0.101707	0.185827	0.102888	0.053973	0.0624909	0.0537246	0.0627271	0.053636	0.0627369	0.181141	0.103918	0.0537246	0.0627271	0.118504	0.102213	0.122894	0.101934	0.049982	0.0687799	0.0536167	0.0627619
0.314	0.143625	0.103156	0.0542812	0.0627163	0.143388	0.103195	0.193111	0.103491	0.122646	0.101836	0.05426	0.0626972	0.0542812	0.0627163	0.0538961	0.0629398	0.187231	0.104367	0.115944	0.101678	0.185192	0.10285	0.05426	0.0626972	0.0539845	0.0629301	0.0538961	0.0629398	0.180791	0.10389	0.0539845	0.0629301	0.11864	0.102209	0.122902	0.101905	0.0503538	0.0690921	0.0538786	0.0629662
0.315	0.143666	0.103144	0.0545685	0.0629226	0.143437	0.103182	0.192633	0.103422	0.122649	0.101803	0.0545471	0.0629035	0.0545685	0.0629226	0.0541561	0.0631426	0.186952	0.104326	0.115965	0.101649	0.184555	0.102813	0.0545471	0.0629035	0.0542441	0.0631331	0.0541561	0.0631426	0.180438	0.10386	0.0542441	0.0631331	0.118774	0.102204	0.122908	0.101877	0.050726	0.0694037	0.0541404	0.0631704
0.316	0.143703	0.103131	0.0548559	0.0631289	0.143483	0.103169	0.192152	0.103354	0.122651	0.10177	0.0548343	0.0631098	0.0548559	0.0631289	0.0544159	0.0633453	0.186668	0.104286	0.115985	0.101621	0.183914	0.102776	0.0548343	0.0631098	0.0545037	0.0633361	0.0544159	0.0633453	0.180081	0.103828	0.0545037	0.0633361	0.118905	0.102199	0.122912	0.10185	0.0510987	0.0697148	0.0544021	0.0633746
0.317	0.143737	0.103118	0.0551433	0.0633351	0.143526	0.103156	0.191667	0.103288	0.122652	0.101738	0.0551216	0.063316	0.0551433	0.0633351	0.0546756	0.063548	0.18638	0.104245	0.116004	0.101593	0.183271	0.10274	0.0551216	0.063316	0.0547631	0.0635389	0.0546756	0.063548	0.17972	0.103795	0.0547631	0.0635389	0.119035	0.102193	0.122914	0.101822	0.0514718	0.0700252	0.0546636	0.0635786
0.318	0.143769	0.103105	0.0554308	0.0635414	0.143566	0.103142	0.191179	0.103223	0.12265	0.101706	0.0554089	0.0635222	0.0554308	0.0635414	0.0549351	0.0637506	0.186089	0.104204	0.11602	0.101565	0.182626	0.102704	0.0554089	0.0635222	0.0550224	0.0637417	0.0549351	0.0637506	0.179357	0.103761	0.0550224	0.0637417	0.119163	0.102188	0.122915	0.101795	0.0518453	0.070335	0.054925	0.0637825
0.319	0.143797	0.103091	0.0557184	0.0637476	0.143603	0.103129	0.190688	0.10316	0.122647	0.101676	0.0556963	0.0637284	0.0557184	0.0637476	0.0551945	0.0639532	0.185793	0.104163	0.116036	0.101538	0.181977	0.102667	0.0556963	0.0637284	0.0552816	0.0639445	0.0551945	0.0639532	0.178989	0.103726	0.0552816	0.0639445	0.119289	0.102183	0.122913	0.101768	0.0522192	0.0706441	0.0551862	0.0639864
0.32	0.143823	0.103076	0.056006	0.0639537	0.143638	0.103115	0.190193	0.103099	0.122642	0.101646	0.0559837	0.0639346	0.056006	0.0639537	0.0554538	0.0641556	0.185494	0.104121	0.11605	0.101511	0.181327	0.102631	0.0559837	0.0639346	0.0555406	0.0641471	0.0554538	0.0641556	0.178619	0.103689	0.0555406	0.0641471	0.119412	0.102177	0.12291	0.101742	0.0525934	0.0709526	0.0554473	0.0641901
0.321	0.143846	0.103062	0.0562937	0.0641599	0.143669	0.103102	0.189695	0.10304	0.122635	0.101617	0.0562712	0.0641408	0.0562937	0.0641599	0.0557129	0.064358	0.185191	0.10408	0.116062	0.101485	0.180673	0.102594	0.0562712	0.0641408	0.0557995	0.0643497	0.0557129	0.064358	0.178245	0.103651	0.0557995	0.0643497	0.119534	0.102171	0.122906	0.101715	0.052968	0.0712604	0.0557083	0.0643938
0.322	0.143865	0.103047	0.0565814	0.064366	0.143697	0.103088	0.189194	0.102983	0.122627	0.101588	0.0565587	0.0643469	0.0565814	0.064366	0.0559719	0.0645604	0.184884	0.104039	0.116073	0.101459	0.180018	0.102557	0.0565587	0.0643469	0.0560582	0.0645523	0.0559719	0.0645604	0.177868	0.103613	0.0560582	0.0645523	0.119653	0.102165	0.122899	0.101689	0.0533429	0.0715675	0.0559691	0.0645974
0.323	0.143882	0.103031	0.0568692	0.064572	0.143723	0.103074	0.18869	0.102927	0.122617	0.101561	0.0568463	0.0645529	0.0568692	0.064572	0.0562308	0.0647627	0.184573	0.103998	0.116083	0.101434	0.179359	0.102519	0.0568463	0.0645529	0.0563168	0.0647547	0.0562308	0.0647627	0.177488	0.103573	0.0563168	0.0647547	0.11977	0.102159	0.122891	0.101664	0.053718	0.0718739	0.0562297	0.0648009
0.324	0.143896	0.103016	0.057157	0.0647781	0.143745	0.10306	0.188183	0.102874	0.122606	0.101534	0.0571339	0.064759	0.057157	0.0647781	0.0564894	0.0649649	0.184258	0.103957	0.116092	0.101409	0.178699	0.102481	0.0571339	0.064759	0.0565753	0.0649572	0.0564894	0.0649649	0.177105	0.103532	0.0565753	0.0649572	0.119886	0.102152	0.122881	0.101638	0.0540935	0.0721795	0.0564902	0.0650043
0.325	0.143908	0.103	0.0574448	0.0649841	0.143765	0.103046	0.187673	0.102822	0.122593	0.101508	0.0574215	0.064965	0.0574448	0.0649841	0.056748	0.0651671	0.18394	0.103915	0.116099	0.101385	0.178036	0.102442	0.0574215	0.064965	0.0568336	0.0651595	0.056748	0.0651671	0.176718	0.103491	0.0568336	0.0651595	0.119999	0.102146	0.12287	0.101613	0.0544692	0.0724844	0.0567506	0.0652077
0.326	0.143916	0.102983	0.0577326	0.0651901	0.143782	0.103031	0.18716	0.102771	0.122578	0.101482	0.0577091	0.065171	0.0577326	0.0651901	0.0570064	0.0653692	0.183618	0.103874	0.116104	0.101362	0.177371	0.102402	0.0577091	0.065171	0.0570917	0.0653618	0.0570064	0.0653692	0.176328	0.103449	0.0570917	0.0653618	0.12011	0.102139	0.122857	0.101588	0.0548451	0.0727885	0.0570107	0.0654109
0.327	0.143922	0.102967	0.0580204	0.065396	0.143796	0.103017	0.186645	0.102722	0.122562	0.101458	0.0579968	0.065377	0.0580204	0.065396	0.0572646	0.0655712	0.183293	0.103833	0.116109	0.101339	0.176704	0.102362	0.0579968	0.065377	0.0573497	0.065564	0.0572646	0.0655712	0.175935	0.103407	0.0573497	0.065564	0.120219	0.102132	0.122843	0.101564	0.0552213	0.0730918	0.0572707	0.0656141
0.328	0.143924	0.10295	0.0583083	0.0656019	0.143807	0.103002	0.186126	0.102675	0.122545	0.101433	0.0582845	0.0655829	0.0583083	0.0656019	0.0575227	0.0657732	0.182964	0.103792	0.116112	0.101316	0.176035	0.10232	0.0582845	0.0655829	0.0576075	0.0657662	0.0575227	0.0657732	0.175539	0.103363	0.0576075	0.0657662	0.120326	0.102125	0.122827	0.101539	0.0555976	0.0733943	0.0575306	0.0658172
0.329	0.143924	0.102933	0.0585961	0.0658078	0.143815	0.102988	0.185605	0.102629	0.122526	0.10141	0.0585721	0.0657888	0.0585961	0.0658078	0.0577806	0.0659751	0.182632	0.10375	0.116114	0.101294	0.175363	0.102278	0.0585721	0.0657888	0.0578652	0.0659683	0.0577806	0.0659751	0.17514	0.10332	0.0578652	0.0659683	0.120432	0.102118	0.12281	0.101515	0.0559741	0.0736959	0.0577903	0.0660202
0.33	0.143921	0.102915	0.058884	0.0660137	0.143821	0.102973	0.185081	0.102584	0.122505	0.101387	0.0588598	0.0659947	0.058884	0.0660137	0.0580384	0.066177	0.182296	0.103709	0.116114	0.101273	0.17469	0.102235	0.0588598	0.0659947	0.0581227	0.0661704	0.0580384	0.066177	0.174738	0.103276	0.0581227	0.0661704	0.120535	0.102111	0.122791	0.101491	0.0563507	0.0739967	0.0580498	0.0662232
0.331	0.143916	0.102898	0.0591718	0.0662195	0.143824	0.102958	0.184555	0.102541	0.122484	0.101365	0.0591475	0.0662006	0.0591718	0.0662195	0.058296	0.0663788	0.181956	0.103667	0.116113	0.101253	0.174014	0.10219	0.0591475	0.0662006	0.0583801	0.0663724	0.058296	0.0663788	0.174333	0.103232	0.0583801	0.0663724	0.120636	0.102103	0.12277	0.101468	0.0567275	0.0742965	0.0583091	0.066426
0.332	0.143908	0.10288	0.0594596	0.0664252	0.143824	0.102943	0.184026	0.102498	0.12246	0.101344	0.0594351	0.0664064	0.0594596	0.0664252	0.0585534	0.0665806	0.181614	0.103626	0.116112	0.101232	0.173337	0.102145	0.0594351	0.0664064	0.0586373	0.0665743	0.0585534	0.0665806	0.173925	0.103188	0.0586373	0.0665743	0.120735	0.102096	0.122748	0.101444	0.0571044	0.0745955	0.0585683	0.0666288
0.333	0.143896	0.102862	0.0597474	0.066631	0.143821	0.102928	0.183494	0.102457	0.122436	0.101323	0.0597227	0.0666122	0.0597474	0.066631	0.0588106	0.0667823	0.181268	0.103585	0.116108	0.101213	0.172657	0.102098	0.0597227	0.0666122	0.0588943	0.0667762	0.0588106	0.0667823	0.173514	0.103144	0.0588943	0.0667762	0.120832	0.102088	0.122725	0.101421	0.0574813	0.0748935	0.0588273	0.0668315
0.334	0.143883	0.102844	0.0600352	0.0668367	0.143815	0.102913	0.18296	0.102417	0.12241	0.101303	0.0600103	0.0668179	0.0600352	0.0668367	0.0590677	0.066984	0.180918	0.103543	0.116104	0.101194	0.171976	0.10205	0.0600103	0.0668179	0.0591512	0.0669781	0.0590677	0.066984	0.173101	0.103099	0.0591512	0.0669781	0.120927	0.102081	0.122701	0.101398	0.0578583	0.0751906	0.0590861	0.0670342
0.335	0.143866	0.102826	0.0603229	0.0670424	0.143807	0.102897	0.182424	0.102377	0.122383	0.101283	0.0602979	0.0670236	0.0603229	0.0670424	0.0593247	0.0671856	0.180565	0.103502	0.116099	0.101175	0.171293	0.102002	0.0602979	0.0670236	0.0594079	0.0671799	0.0593247	0.0671856	0.172684	0.103055	0.0594079	0.0671799	0.12102	0.102073	0.122675	0.101375	0.0582354	0.0754867	0.0593447	0.0672367
0.336	0.143847	0.102808	0.0606107	0.067248	0.143796	0.102882	0.181885	0.102338	0.122354	0.101264	0.0605855	0.0672293	0.0606107	0.067248	0.0595814	0.0673872	0.180209	0.10346	0.116092	0.101157	0.170608	0.101952	0.0605855	0.0672293	0.0596644	0.0673816	0.0595814	0.0673872	0.172264	0.103011	0.0596644	0.0673816	0.121112	0.102065	0.122647	0.101353	0.0586124	0.0757818	0.0596031	0.0674392
0.337	0.143825	0.10279	0.0608983	0.0674536	0.143782	0.102866	0.181344	0.1023	0.122325	0.101245	0.060873	0.067435	0.0608983	0.0674536	0.059838	0.0675887	0.17985	0.103419	0.116085	0.101139	0.169921	0.101901	0.060873	0.067435	0.0599207	0.0675833	0.059838	0.0675887	0.171842	0.102967	0.0599207	0.0675833	0.121201	0.102057	0.122619	0.101331	0.0589895	0.0760759	0.0598614	0.0676416
0.338	0.1438	0.102772	0.0611859	0.0676591	0.143766	0.102851	0.1808	0.102262	0.122294	0.101227	0.0611604	0.0676406	0.0611859	0.0676591	0.0600944	0.0677902	0.179488	0.103378	0.116076	0.101122	0.169233	0.101849	0.0611604	0.0676406	0.0601769	0.0677849	0.0600944	0.0677902	0.171417	0.102923	0.0601769	0.0677849	0.121288	0.102048	0.122589	0.101309	0.0593665	0.076369	0.0601195	0.067844
0.339	0.143773	0.102753	0.0614735	0.0678647	0.143747	0.102835	0.180255	0.102224	0.122261	0.101209	0.0614478	0.0678462	0.0614735	0.0678647	0.0603506	0.0679916	0.179123	0.103336	0.116066	0.101105	0.168543	0.101796	0.0614478	0.0678462	0.0604329	0.0679865	0.0603506	0.0679916	0.170989	0.10288	0.0604329	0.0679865	0.121373	0.10204	0.122557	0.101288	0.0597435	0.076661	0.0603773	0.0680463
0.34	0.143743	0.102735	0.061761	0.0680701	0.143725	0.102819	0.179707	0.102187	0.122228	0.101192	0.0617352	0.0680518	0.061761	0.0680701	0.0606067	0.068193	0.178754	0.103295	0.116055	0.101088	0.167851	0.101743	0.0617352	0.0680518	0.0606887	0.0681881	0.0606067	0.068193	0.170559	0.102837	0.0606887	0.0681881	0.121457	0.102032	0.122525	0.101267	0.0601204	0.0769519	0.060635	0.0682485
0.341	0.143711	0.102717	0.0620485	0.0682756	0.143701	0.102803	0.179157	0.10215	0.122193	0.101176	0.0620225	0.0682573	0.0620485	0.0682756	0.0608625	0.0683943	0.178382	0.103253	0.116044	0.101072	0.167158	0.101688	0.0620225	0.0682573	0.0609443	0.0683896	0.0608625	0.0683943	0.170126	0.102794	0.0609443	0.0683896	0.121538	0.102023	0.122491	0.101246	0.0604972	0.0772418	0.0608925	0.0684506
0.342	0.143676	0.102698	0.0623359	0.068481	0.143673	0.102787	0.178605	0.102113	0.122158	0.101159	0.0623097	0.0684628	0.0623359	0.068481	0.0611182	0.0685956	0.178008	0.103212	0.116031	0.101057	0.166463	0.101633	0.0623097	0.0684628	0.0611998	0.068591	0.0611182	0.0685956	0.16969	0.102752	0.0611998	0.068591	0.121618	0.102015	0.122456	0.101226	0.0608739	0.0775306	0.0611498	0.0686527
0.343	0.143638	0.10268	0.0626232	0.0686864	0.143644	0.102771	0.178051	0.102076	0.122121	0.101143	0.0625968	0.0686683	0.0626232	0.0686864	0.0613737	0.0687968	0.17763	0.103171	0.116017	0.101041	0.165767	0.101577	0.0625968	0.0686683	0.0614551	0.0687924	0.0613737	0.0687968	0.169252	0.10271	0.0614551	0.0687924	0.121695	0.102006	0.12242	0.101207	0.0612504	0.0778182	0.061407	0.0688547
0.344	0.143598	0.102662	0.0629104	0.0688917	0.143612	0.102754	0.177495	0.102039	0.122082	0.101128	0.0628839	0.0688737	0.0629104	0.0688917	0.061629	0.068998	0.17725	0.103129	0.116002	0.101026	0.165069	0.10152	0.0628839	0.0688737	0.0617102	0.0689938	0.061629	0.068998	0.168811	0.102669	0.0617102	0.0689938	0.121771	0.101998	0.122382	0.101187	0.0616268	0.0781047	0.0616639	0.0690566
0.345	0.143555	0.102644	0.0631975	0.069097	0.143577	0.102738	0.176938	0.102001	0.122043	0.101113	0.0631709	0.0690791	0.0631975	0.069097	0.0618842	0.0691992	0.176867	0.103088	0.115986	0.101011	0.16437	0.101463	0.0631709	0.0690791	0.0619651	0.0691951	0.0618842	0.0691992	0.168368	0.102628	0.0619651	0.0691951	0.121845	0.101989	0.122344	0.101168	0.062003	0.0783901	0.0619206	0.0692585
0.346	0.14351	0.102625	0.0634846	0.0693023	0.143539	0.102722	0.176378	0.101964	0.122003	0.101098	0.0634578	0.0692845	0.0634846	0.0693023	0.0621391	0.0694003	0.17648	0.103047	0.115969	0.100997	0.16367	0.101405	0.0634578	0.0692845	0.0622198	0.0693963	0.0621391	0.0694003	0.167922	0.102588	0.0622198	0.0693963	0.121917	0.10198	0.122304	0.10115	0.062379	0.0786743	0.0621771	0.0694603
0.347	0.143462	0.102607	0.0637716	0.0695075	0.143499	0.102705	0.175816	0.101926	0.121961	0.101083	0.0637446	0.0694898	0.0637716	0.0695075	0.0623939	0.0696013	0.176091	0.103005	0.115951	0.100983	0.162968	0.101347	0.0637446	0.0694898	0.0624743	0.0695975	0.0623939	0.0696013	0.167474	0.102548	0.0624743	0.0695975	0.121987	0.101971	0.122263	0.101132	0.0627548	0.0789573	0.0624335	0.0696621
0.348	0.143411	0.102589	0.0640584	0.0697127	0.143457	0.102689	0.175253	0.101888	0.121919	0.101069	0.0640314	0.0696951	0.0640584	0.0697127	0.0626485	0.0698024	0.1757	0.102964	0.115933	0.100969	0.162265	0.101289	0.0640314	0.0696951	0.0627287	0.0697987	0.0626485	0.0698024	0.167023	0.102508	0.0627287	0.0697987	0.122055	0.101962	0.122221	0.101114	0.0631303	0.0792391	0.0626896	0.0698638
0.349	0.143359	0.102571	0.0643452	0.0699179	0.143412	0.102672	0.174688	0.101849	0.121875	0.101055	0.064318	0.0699004	0.0643452	0.0699179	0.0629029	0.0700034	0.175305	0.102923	0.115913	0.100955	0.161561	0.10123	0.064318	0.0699004	0.0629828	0.0699999	0.0629029	0.0700034	0.16657	0.102469	0.0629828	0.0699999	0.122121	0.101953	0.122177	0.101097	0.0635056	0.0795197	0.0629455	0.0700654
0.35	0.143303	0.102553	0.0646318	0.070123	0.143364	0.102655	0.174121	0.10181	0.121831	0.101041	0.0646045	0.0701056	0.0646318	0.070123	0.0631571	0.0702043	0.174908	0.102882	0.115892	0.100942	0.160856	0.101171	0.0646045	0.0701056	0.0632368	0.070201	0.0631571	0.0702043	0.166115	0.10243	0.0632368	0.070201	0.122185	0.101944	0.122133	0.10108	0.0638805	0.079799	0.0632012	0.070267
0.351	0.143245	0.102535	0.0649184	0.0703281	0.143315	0.102638	0.173552	0.10177	0.121785	0.101028	0.0648909	0.0703108	0.0649184	0.0703281	0.0634111	0.0704052	0.174508	0.10284	0.115871	0.100929	0.160149	0.101112	0.0648909	0.0703108	0.0634906	0.070402	0.0634111	0.0704052	0.165658	0.102392	0.0634906	0.070402	0.122248	0.101935	0.122088	0.101063	0.0642552	0.0800771	0.0634567	0.0704685
0.352	0.143185	0.102517	0.0652048	0.0705331	0.143262	0.102621	0.172982	0.10173	0.121739	0.101014	0.0651772	0.070516	0.0652048	0.0705331	0.0636649	0.0706061	0.174106	0.102799	0.115848	0.100916	0.159442	0.101053	0.0651772	0.070516	0.0637442	0.070603	0.0636649	0.0706061	0.165198	0.102354	0.0637442	0.070603	0.122309	0.101926	0.122041	0.101047	0.0646295	0.080354	0.063712	0.0706699
0.353	0.143123	0.102499	0.0654911	0.0707381	0.143207	0.102604	0.172411	0.101689	0.121691	0.101001	0.0654633	0.0707211	0.0654911	0.0707381	0.0639185	0.0708069	0.173701	0.102758	0.115825	0.100903	0.158733	0.100995	0.0654633	0.0707211	0.0639976	0.070804	0.0639185	0.0708069	0.164736	0.102317	0.0639976	0.070804	0.122367	0.101917	0.121994	0.101031	0.0650035	0.0806296	0.0639671	0.0708713
0.354	0.143058	0.102481	0.0657772	0.0709431	0.14315	0.102587	0.171837	0.101648	0.121642	0.100988	0.0657494	0.0709262	0.0657772	0.0709431	0.0641719	0.0710078	0.173293	0.102717	0.115801	0.100891	0.158024	0.100936	0.0657494	0.0709262	0.0642508	0.0710049	0.0641719	0.0710078	0.164272	0.10228	0.0642508	0.0710049	0.122424	0.101908	0.121945	0.101015	0.0653771	0.0809038	0.064222	0.0710727
0.355	0.14299	0.102464	0.0660633	0.0711481	0.14309	0.10257	0.171262	0.101606	0.121593	0.100975	0.0660353	0.0711313	0.0660633	0.0711481	0.0644252	0.0712085	0.172883	0.102676	0.115776	0.100879	0.157313	0.100878	0.0660353	0.0711313	0.0645038	0.0712058	0.0644252	0.0712085	0.163806	0.102243	0.0645038	0.0712058	0.12248	0.101899	0.121896	0.101	0.0657502	0.0811768	0.0644767	0.071274
0.356	0.14292	0.102446	0.0663492	0.071353	0.143028	0.102553	0.170686	0.101564	0.121542	0.100962	0.066321	0.0713363	0.0663492	0.071353	0.0646782	0.0714093	0.17247	0.102635	0.11575	0.100867	0.156602	0.100819	0.066321	0.0713363	0.0647566	0.0714067	0.0646782	0.0714093	0.163338	0.102206	0.0647566	0.0714067	0.122533	0.101889	0.121845	0.100985	0.066123	0.0814485	0.0647312	0.0714752
0.357	0.142848	0.102428	0.0666349	0.0715578	0.142963	0.102536	0.170108	0.101521	0.121491	0.100949	0.0666067	0.0715413	0.0666349	0.0715578	0.064931	0.07161	0.172055	0.102594	0.115724	0.100855	0.15589	0.100762	0.0666067	0.0715413	0.0650092	0.0716075	0.064931	0.07161	0.162867	0.10217	0.0650092	0.0716075	0.122584	0.10188	0.121794	0.10097	0.0664953	0.0817189	0.0649854	0.0716764
0.358	0.142774	0.102411	0.0669205	0.0717627	0.142896	0.102518	0.169529	0.101477	0.121439	0.100937	0.0668922	0.0717463	0.0669205	0.0717627	0.0651837	0.0718106	0.171638	0.102553	0.115696	0.100844	0.155177	0.100705	0.0668922	0.0717463	0.0652616	0.0718083	0.0651837	0.0718106	0.162395	0.102134	0.0652616	0.0718083	0.122634	0.101871	0.121741	0.100955	0.0668672	0.0819879	0.0652395	0.0718775
0.359	0.142697	0.102393	0.067206	0.0719675	0.142827	0.102501	0.168949	0.101433	0.121385	0.100924	0.0671775	0.0719512	0.067206	0.0719675	0.0654361	0.0720113	0.171219	0.102513	0.115668	0.100832	0.154463	0.100648	0.0671775	0.0719512	0.0655139	0.0720091	0.0654361	0.0720113	0.161921	0.102098	0.0655139	0.0720091	0.122682	0.101861	0.121688	0.100941	0.0672386	0.0822555	0.0654933	0.0720786
0.36	0.142618	0.102376	0.0674913	0.0721722	0.142755	0.102483	0.168367	0.101389	0.121331	0.100912	0.0674627	0.0721561	0.0674913	0.0721722	0.0656884	0.0722119	0.170797	0.102472	0.115639	0.100821	0.153749	0.100592	0.0674627	0.0721561	0.0657659	0.0722098	0.0656884	0.0722119	0.161444	0.102063	0.0657659	0.0722098	0.122728	0.101852	0.121634	0.100927	0.0676094	0.0825218	0.065747	0.0722796
0.361	0.142537	0.102358	0.0677764	0.072377	0.142681	0.102466	0.167784	0.101344	0.121276	0.100899	0.0677477	0.0723609	0.0677764	0.072377	0.0659404	0.0724124	0.170372	0.102431	0.11561	0.10081	0.153034	0.100536	0.0677477	0.0723609	0.0660177	0.0724105	0.0659404	0.0724124	0.160966	0.102027	0.0660177	0.0724105	0.122773	0.101842	0.121578	0.100913	0.0679798	0.0827868	0.0660004	0.0724806
0.362	0.142453	0.102341	0.0680614	0.0725817	0.142605	0.102448	0.1672	0.101298	0.12122	0.100887	0.0680326	0.0725657	0.0680614	0.0725817	0.0661923	0.072613	0.169946	0.10239	0.115579	0.100799	0.152318	0.100481	0.0680326	0.0725657	0.0662693	0.0726111	0.0661923	0.072613	0.160486	0.101992	0.0662693	0.0726111	0.122815	0.101833	0.121522	0.100899	0.0683496	0.0830503	0.0662536	0.0726815
0.363	0.142367	0.102323	0.0683462	0.0727863	0.142527	0.102431	0.166614	0.101252	0.121164	0.100874	0.0683173	0.0727705	0.0683462	0.0727863	0.0664439	0.0728135	0.169517	0.10235	0.115548	0.100788	0.151602	0.100427	0.0683173	0.0727705	0.0665208	0.0728118	0.0664439	0.0728135	0.160004	0.101957	0.0665208	0.0728118	0.122856	0.101823	0.121465	0.100886	0.0687188	0.0833124	0.0665065	0.0728824
0.364	0.142279	0.102306	0.0686308	0.0729909	0.142446	0.102413	0.166028	0.101206	0.121106	0.100862	0.0686018	0.0729753	0.0686308	0.0729909	0.0666953	0.073014	0.169087	0.102309	0.115516	0.100777	0.150886	0.100373	0.0686018	0.0729753	0.066772	0.0730124	0.0666953	0.073014	0.159521	0.101922	0.066772	0.0730124	0.122895	0.101814	0.121407	0.100873	0.0690875	0.0835732	0.0667593	0.0730832
0.365	0.142189	0.102288	0.0689153	0.0731955	0.142363	0.102395	0.16544	0.101159	0.121048	0.10085	0.0688861	0.07318	0.0689153	0.0731955	0.0669466	0.0732144	0.168654	0.102269	0.115483	0.100767	0.150169	0.10032	0.0688861	0.07318	0.067023	0.0732129	0.0669466	0.0732144	0.159036	0.101887	0.067023	0.0732129	0.122933	0.101804	0.121349	0.10086	0.0694555	0.0838325	0.0670118	0.073284
0.366	0.142096	0.102271	0.0691996	0.0734001	0.142277	0.102377	0.164851	0.101112	0.120988	0.100838	0.0691703	0.0733846	0.0691996	0.0734001	0.0671976	0.0734148	0.168219	0.102228	0.11545	0.100756	0.149451	0.100268	0.0691703	0.0733846	0.0672738	0.0734134	0.0671976	0.0734148	0.158548	0.101852	0.0672738	0.0734134	0.122969	0.101795	0.121289	0.100847	0.0698229	0.0840903	0.0672642	0.0734848
0.367	0.142002	0.102253	0.0694836	0.0736046	0.14219	0.102359	0.164261	0.101064	0.120928	0.100825	0.0694543	0.0735893	0.0694836	0.0736046	0.0674485	0.0736152	0.167782	0.102188	0.115415	0.100746	0.148733	0.100217	0.0694543	0.0735893	0.0675245	0.0736139	0.0674485	0.0736152	0.15806	0.101817	0.0675245	0.0736139	0.123003	0.101785	0.121229	0.100834	0.0701897	0.0843468	0.0675163	0.0736855
0.368	0.141905	0.102236	0.0697675	0.0738091	0.1421	0.102341	0.163671	0.101017	0.120868	0.100813	0.069738	0.0737939	0.0697675	0.0738091	0.0676991	0.0738156	0.167343	0.102148	0.115381	0.100736	0.148015	0.100166	0.069738	0.0737939	0.0677749	0.0738144	0.0676991	0.0738156	0.157569	0.101782	0.0677749	0.0738144	0.123035	0.101775	0.121167	0.100821	0.0705557	0.0846017	0.0677682	0.0738861
0.369	0.141806	0.102218	0.0700512	0.0740135	0.142008	0.102323	0.163079	0.100969	0.120806	0.100801	0.0700216	0.0739984	0.0700512	0.0740135	0.0679495	0.0740159	0.166902	0.102108	0.115345	0.100726	0.147297	0.100117	0.0700216	0.0739984	0.0680251	0.0740148	0.0679495	0.0740159	0.157077	0.101747	0.0680251	0.0740148	0.123065	0.101765	0.121105	0.100809	0.0709211	0.0848553	0.0680198	0.0740867
0.37	0.141705	0.102201	0.0703347	0.074218	0.141914	0.102305	0.162486	0.100921	0.120744	0.100789	0.070305	0.074203	0.0703347	0.074218	0.0681998	0.0742162	0.166459	0.102068	0.115309	0.100716	0.146578	0.100068	0.070305	0.074203	0.0682751	0.0742153	0.0681998	0.0742162	0.156584	0.101712	0.0682751	0.0742153	0.123094	0.101756	0.121042	0.100797	0.0712858	0.0851073	0.0682713	0.0742873
0.371	0.141602	0.102183	0.070618	0.0744223	0.141818	0.102287	0.161893	0.100873	0.12068	0.100777	0.0705882	0.0744075	0.070618	0.0744223	0.0684498	0.0744165	0.166014	0.102027	0.115272	0.100706	0.14586	0.10002	0.0705882	0.0744075	0.0685249	0.0744157	0.0684498	0.0744165	0.156089	0.101676	0.0685249	0.0744157	0.123122	0.101746	0.120979	0.100785	0.0716498	0.0853579	0.0685225	0.0744878
0.372	0.141497	0.102165	0.0709011	0.0746267	0.141719	0.102269	0.161298	0.100825	0.120617	0.100765	0.0708712	0.0746119	0.0709011	0.0746267	0.0686996	0.0746168	0.165568	0.101988	0.115234	0.100696	0.145141	0.0999722	0.0708712	0.0746119	0.0687745	0.0746161	0.0686996	0.0746168	0.155592	0.101641	0.0687745	0.0746161	0.123147	0.101736	0.120914	0.100774	0.072013	0.0856069	0.0687735	0.0746883
0.373	0.141389	0.102148	0.0711839	0.074831	0.141619	0.102251	0.160703	0.100777	0.120552	0.100753	0.071154	0.0748163	0.0711839	0.074831	0.0689492	0.0748171	0.165119	0.101948	0.115196	0.100686	0.144422	0.0999255	0.071154	0.0748163	0.0690239	0.0748165	0.0689492	0.0748171	0.155094	0.101606	0.0690239	0.0748165	0.123171	0.101726	0.120849	0.100763	0.0723754	0.0858545	0.0690243	0.0748888
0.374	0.14128	0.10213	0.0714666	0.0750353	0.141516	0.102233	0.160107	0.100729	0.120487	0.100741	0.0714366	0.0750207	0.0714666	0.0750353	0.0691986	0.0750174	0.164669	0.101908	0.115157	0.100676	0.143703	0.0998795	0.0714366	0.0750207	0.0692731	0.0750169	0.0691986	0.0750174	0.154594	0.101571	0.0692731	0.0750169	0.123193	0.101716	0.120783	0.100753	0.0727371	0.0861005	0.0692749	0.0750892
0.375	0.141169	0.102112	0.071749	0.0752395	0.141411	0.102214	0.15951	0.100681	0.12042	0.10073	0.0717189	0.0752251	0.071749	0.0752395	0.0694478	0.0752176	0.164217	0.101868	0.115118	0.100667	0.142984	0.0998343	0.0717189	0.0752251	0.0695221	0.0752173	0.0694478	0.0752176	0.154094	0.101535	0.0695221	0.0752173	0.123214	0.101706	0.120716	0.100742	0.073098	0.0863451	0.0695253	0.0752895
0.376	0.141055	0.102094	0.0720312	0.0754437	0.141305	0.102196	0.158913	0.100633	0.120354	0.100718	0.072001	0.0754294	0.0720312	0.0754437	0.0696968	0.0754179	0.163764	0.101829	0.115078	0.100657	0.142266	0.0997897	0.072001	0.0754294	0.0697708	0.0754177	0.0696968	0.0754179	0.153591	0.101499	0.0697708	0.0754177	0.123233	0.101696	0.120649	0.100733	0.073458	0.0865881	0.0697754	0.0754899
0.377	0.14094	0.102076	0.0723132	0.0756479	0.141196	0.102178	0.158315	0.100585	0.120286	0.100707	0.0722829	0.0756336	0.0723132	0.0756479	0.0699456	0.0756182	0.163308	0.101789	0.115037	0.100647	0.141547	0.0997457	0.0722829	0.0756336	0.0700194	0.0756181	0.0699456	0.0756182	0.153088	0.101464	0.0700194	0.0756181	0.12325	0.101686	0.12058	0.100724	0.0738171	0.0868295	0.0700253	0.0756902
0.378	0.140822	0.102058	0.0725949	0.075852	0.141085	0.102159	0.157717	0.100538	0.120218	0.100697	0.0725646	0.0758379	0.0725949	0.075852	0.0701942	0.0758185	0.162852	0.10175	0.114996	0.100638	0.140829	0.0997024	0.0725646	0.0758379	0.0702677	0.0758185	0.0701942	0.0758185	0.152583	0.101428	0.0702677	0.0758185	0.123266	0.101676	0.120511	0.100715	0.0741755	0.0870694	0.070275	0.0758905
0.379	0.140703	0.10204	0.0728764	0.0760561	0.140972	0.102141	0.157118	0.100491	0.120149	0.100686	0.072846	0.0760421	0.0728764	0.0760561	0.0704425	0.0760188	0.162393	0.10171	0.114954	0.100628	0.14011	0.0996596	0.072846	0.0760421	0.0705158	0.0760189	0.0704425	0.0760188	0.152077	0.101392	0.0705158	0.0760189	0.12328	0.101666	0.120441	0.100706	0.0745329	0.0873078	0.0705244	0.0760908
0.38	0.140582	0.102022	0.0731577	0.0762602	0.140857	0.102122	0.156518	0.100444	0.120079	0.100676	0.0731272	0.0762462	0.0731577	0.0762602	0.0706907	0.0762191	0.161933	0.101671	0.114911	0.100619	0.139392	0.0996173	0.0731272	0.0762462	0.0707638	0.0762193	0.0706907	0.0762191	0.151569	0.101355	0.0707638	0.0762193	0.123293	0.101655	0.120371	0.100699	0.0748894	0.0875445	0.0707736	0.076291
0.381	0.140459	0.102003	0.0734387	0.0764642	0.14074	0.102104	0.155918	0.100397	0.120009	0.100667	0.0734081	0.0764503	0.0734387	0.0764642	0.0709386	0.0764194	0.161472	0.101632	0.114868	0.10061	0.138675	0.0995755	0.0734081	0.0764503	0.0710115	0.0764198	0.0709386	0.0764194	0.151061	0.101319	0.0710115	0.0764198	0.123304	0.101645	0.1203	0.100691	0.075245	0.0877797	0.0710227	0.0764913
0.382	0.140333	0.101985	0.0737195	0.0766682	0.140622	0.102085	0.155317	0.100351	0.119938	0.100658	0.0736888	0.0766544	0.0737195	0.0766682	0.0711863	0.0766197	0.161009	0.101593	0.114825	0.1006	0.137957	0.0995342	0.0736888	0.0766544	0.071259	0.0766202	0.0711863	0.0766197	0.150551	0.101282	0.071259	0.0766202	0.123313	0.101635	0.120228	0.100684	0.0755997	0.0880134	0.0712714	0.0766915
0.383	0.140206	0.101967	0.074	0.0768721	0.140501	0.102067	0.154717	0.100306	0.119866	0.100649	0.0739693	0.0768585	0.074	0.0768721	0.0714338	0.0768201	0.160545	0.101554	0.114781	0.100591	0.13724	0.0994932	0.0739693	0.0768585	0.0715062	0.0768207	0.0714338	0.0768201	0.15004	0.101246	0.0715062	0.0768207	0.123321	0.101625	0.120155	0.100677	0.0759534	0.0882454	0.07152	0.0768918
0.384	0.140078	0.101948	0.0742803	0.077076	0.140378	0.102048	0.154115	0.10026	0.119793	0.10064	0.0742495	0.0770625	0.0742803	0.077076	0.0716811	0.0770205	0.160079	0.101515	0.114736	0.100582	0.136524	0.0994527	0.0742495	0.0770625	0.0717533	0.0770211	0.0716811	0.0770205	0.149529	0.101209	0.0717533	0.0770211	0.123327	0.101614	0.120082	0.100671	0.0763061	0.0884758	0.0717683	0.077092
0.385	0.139947	0.101929	0.0745603	0.0772799	0.140254	0.102029	0.153514	0.100215	0.11972	0.100632	0.0745294	0.0772665	0.0745603	0.0772799	0.0719282	0.0772209	0.159612	0.101476	0.114691	0.100573	0.135808	0.0994124	0.0745294	0.0772665	0.0720002	0.0772216	0.0719282	0.0772209	0.149016	0.101172	0.0720002	0.0772216	0.123332	0.101604	0.120008	0.100665	0.0766578	0.0887046	0.0720164	0.0772922
0.386	0.139814	0.101911	0.07484	0.0774837	0.140127	0.10201	0.152912	0.100171	0.119647	0.100625	0.0748091	0.0774704	0.07484	0.0774837	0.0721751	0.0774213	0.159143	0.101438	0.114645	0.100564	0.135092	0.0993724	0.0748091	0.0774704	0.0722468	0.0774221	0.0721751	0.0774213	0.148502	0.101135	0.0722468	0.0774221	0.123335	0.101594	0.119933	0.10066	0.0770085	0.0889318	0.0722643	0.0774925
0.387	0.13968	0.101892	0.0751195	0.0776875	0.139999	0.101992	0.15231	0.100127	0.119572	0.100618	0.0750885	0.0776743	0.0751195	0.0776875	0.0724217	0.0776217	0.158674	0.101399	0.114599	0.100555	0.134378	0.0993326	0.0750885	0.0776743	0.0724932	0.0776225	0.0724217	0.0776217	0.147987	0.101098	0.0724932	0.0776225	0.123337	0.101583	0.119858	0.100654	0.0773582	0.0891573	0.0725119	0.0776928
0.388	0.139544	0.101873	0.0753986	0.0778913	0.139869	0.101973	0.151708	0.100083	0.119497	0.100611	0.0753676	0.0778781	0.0753986	0.0778913	0.0726682	0.0778221	0.158203	0.101361	0.114552	0.100546	0.133663	0.0992931	0.0753676	0.0778781	0.0727394	0.077823	0.0726682	0.0778221	0.147471	0.101061	0.0727394	0.077823	0.123337	0.101573	0.119782	0.100649	0.0777069	0.0893813	0.0727593	0.077893
0.389	0.139406	0.101854	0.0756776	0.078095	0.139737	0.101954	0.151106	0.10004	0.119422	0.100604	0.0756465	0.078082	0.0756776	0.078095	0.0729144	0.0780226	0.15773	0.101323	0.114504	0.100537	0.13295	0.0992536	0.0756465	0.078082	0.0729854	0.0780235	0.0729144	0.0780226	0.146954	0.101024	0.0729854	0.0780235	0.123336	0.101562	0.119705	0.100645	0.0780544	0.0896036	0.0730065	0.0780933
0.39	0.139266	0.101835	0.0759562	0.0782987	0.139603	0.101935	0.150503	0.0999979	0.119345	0.100598	0.0759251	0.0782858	0.0759562	0.0782987	0.0731604	0.078223	0.157257	0.101285	0.114457	0.100528	0.132237	0.0992143	0.0759251	0.0782858	0.0732312	0.078224	0.0731604	0.078223	0.146437	0.100986	0.0732312	0.078224	0.123333	0.101551	0.119628	0.10064	0.0784009	0.0898242	0.0732534	0.0782935
0.391	0.139124	0.101816	0.0762346	0.0785024	0.139467	0.101917	0.149901	0.0999559	0.119268	0.100593	0.0762034	0.0784895	0.0762346	0.0785024	0.0734062	0.0784235	0.156783	0.101246	0.114408	0.100519	0.131525	0.0991751	0.0762034	0.0784895	0.0734768	0.0784245	0.0734062	0.0784235	0.145918	0.100949	0.0734768	0.0784245	0.123329	0.101541	0.11955	0.100636	0.0787463	0.0900432	0.0735002	0.0784938
0.392	0.138981	0.101797	0.0765127	0.078706	0.13933	0.101898	0.149299	0.0999144	0.119191	0.100587	0.0764814	0.0786932	0.0765127	0.078706	0.0736518	0.0786239	0.156307	0.101209	0.11436	0.10051	0.130813	0.0991359	0.0764814	0.0786932	0.0737221	0.078625	0.0736518	0.0786239	0.145399	0.100912	0.0737221	0.078625	0.123323	0.10153	0.119471	0.100632	0.0790906	0.0902605	0.0737467	0.0786941
0.393	0.138836	0.101778	0.0767904	0.0789095	0.139191	0.101879	0.148696	0.0998735	0.119113	0.100582	0.0767591	0.0788969	0.0767904	0.0789095	0.0738972	0.0788244	0.15583	0.101171	0.11431	0.100501	0.130103	0.0990968	0.0767591	0.0788969	0.0739672	0.0788255	0.0738972	0.0788244	0.144879	0.100874	0.0739672	0.0788255	0.123316	0.10152	0.119392	0.100628	0.0794337	0.0904761	0.0739929	0.0788944
0.394	0.138689	0.101759	0.0770679	0.0791131	0.13905	0.10186	0.148094	0.099833	0.119034	0.100577	0.0770366	0.0791005	0.0770679	0.0791131	0.0741423	0.0790249	0.155353	0.101133	0.114261	0.100492	0.129393	0.0990576	0.0770366	0.0791005	0.0742122	0.079026	0.0741423	0.0790249	0.144358	0.100837	0.0742122	0.079026	0.123307	0.101509	0.119312	0.100624	0.0797757	0.09069	0.0742389	0.0790947
0.395	0.138541	0.10174	0.0773451	0.0793166	0.138907	0.101841	0.147492	0.099793	0.118955	0.100573	0.0773138	0.0793041	0.0773451	0.0793166	0.0743873	0.0792254	0.154874	0.101096	0.11421	0.100484	0.128684	0.0990184	0.0773138	0.0793041	0.0744569	0.0792264	0.0743873	0.0792254	0.143837	0.100799	0.0744569	0.0792264	0.123297	0.101498	0.119231	0.10062	0.0801165	0.0909023	0.0744847	0.079295
0.396	0.138391	0.10172	0.077622	0.07952	0.138763	0.101822	0.146889	0.0997535	0.118875	0.100568	0.0775906	0.0795077	0.077622	0.07952	0.074632	0.0794259	0.154394	0.101058	0.11416	0.100475	0.127976	0.0989792	0.0775906	0.0795077	0.0747013	0.0794269	0.074632	0.0794259	0.143315	0.100762	0.0747013	0.0794269	0.123285	0.101487	0.11915	0.100616	0.0804561	0.0911129	0.0747303	0.0794953
0.397	0.138239	0.101701	0.0778986	0.0797234	0.138617	0.101803	0.146287	0.0997145	0.118795	0.100564	0.0778672	0.0797112	0.0778986	0.0797234	0.0748765	0.0796264	0.153914	0.101021	0.114109	0.100466	0.12727	0.0989398	0.0778672	0.0797112	0.0749456	0.0796274	0.0748765	0.0796264	0.142792	0.100724	0.0749456	0.0796274	0.123272	0.101477	0.119069	0.100612	0.0807945	0.0913217	0.0749757	0.0796956
0.398	0.138086	0.101682	0.0781749	0.0799268	0.138469	0.101784	0.145686	0.099676	0.118714	0.10056	0.0781434	0.0799147	0.0781749	0.0799268	0.0751208	0.0798269	0.153432	0.100984	0.114057	0.100458	0.126564	0.0989004	0.0781434	0.0799147	0.0751896	0.0798279	0.0751208	0.0798269	0.142269	0.100687	0.0751896	0.0798279	0.123258	0.101466	0.118987	0.100608	0.0811317	0.0915289	0.0752208	0.0798959
0.399	0.137931	0.101662	0.0784509	0.0801302	0.138319	0.101765	0.145084	0.0996379	0.118632	0.100556	0.0784194	0.0801181	0.0784509	0.0801302	0.0753649	0.0800274	0.15295	0.100947	0.114005	0.100449	0.125859	0.0988609	0.0784194	0.0801181	0.0754334	0.0800283	0.0753649	0.0800274	0.141745	0.100649	0.0754334	0.0800283	0.123242	0.101455	0.118904	0.100604	0.0814676	0.0917343	0.0754656	0.0800962
0.4	0.137775	0.101643	0.0787266	0.0803335	0.138168	0.101746	0.144483	0.0996003	0.11855	0.100552	0.078695	0.0803215	0.0787266	0.0803335	0.0756087	0.0802278	0.152467	0.10091	0.113953	0.100441	0.125155	0.0988213	0.078695	0.0803215	0.0756771	0.0802288	0.0756087	0.0802278	0.141221	0.100612	0.0756771	0.0802288	0.123225	0.101445	0.11882	0.1006	0.0818023	0.091938	0.0757103	0.0802965
0.401	0.137617	0.101624	0.079002	0.0805367	0.138016	0.101727	0.143882	0.0995631	0.118468	0.100549	0.0789704	0.0805249	0.079002	0.0805367	0.0758523	0.0804283	0.151983	0.100873	0.1139	0.100432	0.124453	0.0987815	0.0789704	0.0805249	0.0759204	0.0804292	0.0758523	0.0804283	0.140696	0.100575	0.0759204	0.0804292	0.123206	0.101434	0.118737	0.100596	0.0821358	0.0921399	0.0759547	0.0804968
0.402	0.137457	0.101604	0.079277	0.0807399	0.137862	0.101708	0.143282	0.0995263	0.118385	0.100545	0.0792454	0.0807282	0.079277	0.0807399	0.0760958	0.0806288	0.151498	0.100836	0.113847	0.100424	0.123752	0.0987417	0.0792454	0.0807282	0.0761636	0.0806297	0.0760958	0.0806288	0.14017	0.100537	0.0761636	0.0806297	0.123186	0.101424	0.118652	0.100592	0.0824679	0.09234	0.0761989	0.0806971
0.403	0.137296	0.101585	0.0795517	0.0809431	0.137706	0.101689	0.142682	0.09949	0.118301	0.100541	0.0795201	0.0809315	0.0795517	0.0809431	0.076339	0.0808292	0.151013	0.1008	0.113794	0.100416	0.123051	0.0987017	0.0795201	0.0809315	0.0764065	0.0808301	0.076339	0.0808292	0.139645	0.1005	0.0764065	0.0808301	0.123165	0.101414	0.118567	0.100587	0.0827988	0.0925383	0.0764428	0.0808974
0.404	0.137133	0.101565	0.0798261	0.0811463	0.137548	0.10167	0.142082	0.099454	0.118217	0.100538	0.0797944	0.0811348	0.0798261	0.0811463	0.076582	0.0810297	0.150527	0.100764	0.11374	0.100408	0.122353	0.0986616	0.0797944	0.0811348	0.0766493	0.0810305	0.076582	0.0810297	0.139118	0.100463	0.0766493	0.0810305	0.123142	0.101404	0.118482	0.100582	0.0831283	0.0927348	0.0766866	0.0810977
0.405	0.136969	0.101546	0.0801002	0.0813494	0.137389	0.101651	0.141483	0.0994183	0.118132	0.100534	0.0800685	0.081338	0.0801002	0.0813494	0.0768247	0.0812301	0.15004	0.100727	0.113686	0.100399	0.121655	0.0986214	0.0800685	0.081338	0.0768918	0.0812309	0.0768247	0.0812301	0.138592	0.100426	0.0768918	0.0812309	0.123118	0.101394	0.118395	0.100578	0.0834566	0.0929295	0.07693	0.081298
0.406	0.136804	0.101526	0.0803739	0.0815524	0.137229	0.101632	0.140884	0.0993831	0.118047	0.10053	0.0803422	0.0815411	0.0803739	0.0815524	0.0770673	0.0814306	0.149552	0.100691	0.113631	0.100391	0.120959	0.0985811	0.0803422	0.0815411	0.077134	0.0814313	0.0770673	0.0814306	0.138065	0.10039	0.077134	0.0814313	0.123093	0.101385	0.118309	0.100572	0.0837834	0.0931224	0.0771733	0.0814983
0.407	0.136636	0.101507	0.0806473	0.0817555	0.137067	0.101613	0.140286	0.0993481	0.117961	0.100526	0.0806156	0.0817443	0.0806473	0.0817555	0.0773096	0.081631	0.149064	0.100655	0.113576	0.100383	0.120264	0.0985407	0.0806156	0.0817443	0.0773761	0.0816317	0.0773096	0.081631	0.137538	0.100353	0.0773761	0.0816317	0.123066	0.101375	0.118222	0.100567	0.084109	0.0933135	0.0774163	0.0816986
0.408	0.136468	0.101487	0.0809204	0.0819585	0.136903	0.101594	0.139689	0.0993135	0.117875	0.100522	0.0808886	0.0819474	0.0809204	0.0819585	0.0775517	0.0818314	0.148576	0.10062	0.113521	0.100375	0.119571	0.0985002	0.0808886	0.0819474	0.077618	0.081832	0.0775517	0.0818314	0.137011	0.100317	0.077618	0.081832	0.123038	0.101366	0.118134	0.100562	0.0844331	0.0935027	0.0776591	0.0818989
0.409	0.136298	0.101468	0.0811931	0.0821614	0.136739	0.101575	0.139092	0.0992792	0.117789	0.100518	0.0811614	0.0821504	0.0811931	0.0821614	0.0777936	0.0820318	0.148087	0.100584	0.113465	0.100367	0.118879	0.0984597	0.0811614	0.0821504	0.0778596	0.0820324	0.0777936	0.0820318	0.136483	0.10028	0.0778596	0.0820324	0.123008	0.101357	0.118046	0.100556	0.0847559	0.09369	0.0779017	0.0820991
0.41	0.136127	0.101448	0.0814655	0.0823643	0.136572	0.101556	0.138496	0.0992451	0.117701	0.100513	0.0814337	0.0823535	0.0814655	0.0823643	0.0780352	0.0822322	0.147598	0.100549	0.113409	0.100359	0.118188	0.0984191	0.0814337	0.0823535	0.078101	0.0822327	0.0780352	0.0822322	0.135955	0.100244	0.078101	0.0822327	0.122977	0.101349	0.117957	0.10055	0.0850773	0.0938755	0.078144	0.0822994
0.411	0.135954	0.101429	0.0817376	0.0825672	0.136404	0.101537	0.1379	0.0992113	0.117614	0.100509	0.0817058	0.0825565	0.0817376	0.0825672	0.0782767	0.0824325	0.147108	0.100513	0.113353	0.100351	0.117499	0.0983785	0.0817058	0.0825565	0.0783421	0.082433	0.0782767	0.0824325	0.135427	0.100208	0.0783421	0.082433	0.122945	0.10134	0.117868	0.100543	0.0853972	0.0940591	0.0783861	0.0824996
0.412	0.13578	0.101409	0.0820093	0.08277	0.136235	0.101518	0.137305	0.0991778	0.117526	0.100504	0.0819775	0.0827594	0.0820093	0.08277	0.0785179	0.0826328	0.146617	0.100478	0.113296	0.100343	0.116812	0.0983379	0.0819775	0.0827594	0.0785831	0.0826333	0.0785179	0.0826328	0.134899	0.100172	0.0785831	0.0826333	0.122912	0.101332	0.117778	0.100537	0.0857157	0.0942409	0.078628	0.0826999
0.413	0.135604	0.10139	0.0822806	0.0829728	0.136064	0.101499	0.136711	0.0991445	0.117437	0.100499	0.0822488	0.0829623	0.0822806	0.0829728	0.0787589	0.0828332	0.146127	0.100443	0.113239	0.100336	0.116126	0.0982973	0.0822488	0.0829623	0.0788238	0.0828336	0.0787589	0.0828332	0.134371	0.100136	0.0788238	0.0828336	0.122877	0.101324	0.117688	0.10053	0.0860328	0.0944208	0.0788696	0.0829001
0.414	0.135427	0.101371	0.0825516	0.0831756	0.135892	0.10148	0.136118	0.0991114	0.117348	0.100494	0.0825198	0.0831652	0.0825516	0.0831756	0.0789997	0.0830335	0.145635	0.100408	0.113182	0.100328	0.115441	0.0982568	0.0825198	0.0831652	0.0790643	0.0830339	0.0789997	0.0830335	0.133843	0.100101	0.0790643	0.0830339	0.122841	0.101317	0.117598	0.100523	0.0863484	0.0945989	0.079111	0.0831003
0.415	0.135249	0.101351	0.0828223	0.0833783	0.135719	0.101461	0.135526	0.0990785	0.117259	0.100488	0.0827904	0.083368	0.0828223	0.0833783	0.0792403	0.0832337	0.145144	0.100374	0.113124	0.10032	0.114759	0.0982163	0.0827904	0.083368	0.0793046	0.0832341	0.0792403	0.0832337	0.133315	0.100066	0.0793046	0.0832341	0.122804	0.101309	0.117507	0.100515	0.0866626	0.094775	0.0793522	0.0833005
0.416	0.13507	0.101332	0.0830926	0.083581	0.135544	0.101442	0.134934	0.0990458	0.117169	0.100483	0.0830607	0.0835708	0.0830926	0.083581	0.0794806	0.083434	0.144652	0.100339	0.113066	0.100313	0.114078	0.0981759	0.0830607	0.0835708	0.0795447	0.0834343	0.0794806	0.083434	0.132786	0.10003	0.0795447	0.0834343	0.122765	0.101302	0.117415	0.100508	0.0869753	0.0949493	0.0795931	0.0835007
0.417	0.134889	0.101313	0.0833625	0.0837836	0.135368	0.101423	0.134343	0.0990133	0.117079	0.100477	0.0833307	0.0837736	0.0833625	0.0837836	0.0797207	0.0836342	0.144161	0.100305	0.113008	0.100305	0.113399	0.0981356	0.0833307	0.0837736	0.0797845	0.0836346	0.0797207	0.0836342	0.132258	0.0999954	0.0797845	0.0836346	0.122725	0.101295	0.117323	0.1005	0.0872864	0.0951218	0.0798338	0.0837009
0.418	0.134707	0.101294	0.083632	0.0839862	0.135191	0.101404	0.133754	0.0989809	0.116988	0.10047	0.0836002	0.0839763	0.083632	0.0839862	0.0799606	0.0838345	0.143668	0.10027	0.11295	0.100298	0.112721	0.0980955	0.0836002	0.0839763	0.0800241	0.0838348	0.0799606	0.0838345	0.13173	0.0999606	0.0800241	0.0838348	0.122684	0.101288	0.117231	0.100492	0.0875961	0.0952923	0.0800743	0.0839011
0.419	0.134524	0.101275	0.0839012	0.0841888	0.135012	0.101385	0.133165	0.0989487	0.116897	0.100464	0.0838694	0.084179	0.0839012	0.0841888	0.0802003	0.0840347	0.143176	0.100236	0.112891	0.10029	0.112046	0.0980556	0.0838694	0.084179	0.0802635	0.0840349	0.0802003	0.0840347	0.131202	0.099926	0.0802635	0.0840349	0.122641	0.101281	0.117138	0.100483	0.0879042	0.095461	0.0803145	0.0841012
0.42	0.13434	0.101255	0.0841701	0.0843913	0.134832	0.101366	0.132577	0.0989167	0.116806	0.100457	0.0841383	0.0843816	0.0841701	0.0843913	0.0804397	0.0842348	0.142684	0.100203	0.112832	0.100283	0.111372	0.0980158	0.0841383	0.0843816	0.0805027	0.0842351	0.0804397	0.0842348	0.130674	0.0998915	0.0805027	0.0842351	0.122598	0.101275	0.117045	0.100475	0.0882108	0.0956278	0.0805545	0.0843013
0.421	0.134154	0.101236	0.0844385	0.0845938	0.134651	0.101347	0.13199	0.0988848	0.116714	0.10045	0.0844067	0.0845842	0.0844385	0.0845938	0.080679	0.084435	0.142191	0.100169	0.112773	0.100276	0.1107	0.0979763	0.0844067	0.0845842	0.0807416	0.0844352	0.080679	0.084435	0.130147	0.0998573	0.0807416	0.0844352	0.122553	0.101268	0.116951	0.100466	0.0885158	0.0957927	0.0807943	0.0845014
0.422	0.133967	0.101217	0.0847066	0.0847963	0.134468	0.101328	0.131405	0.098853	0.116621	0.100443	0.0846748	0.0847868	0.0847066	0.0847963	0.080918	0.0846351	0.141698	0.100135	0.112713	0.10027	0.11003	0.0979371	0.0846748	0.0847868	0.0809804	0.0846353	0.080918	0.0846351	0.129619	0.0998232	0.0809804	0.0846353	0.122507	0.101262	0.116857	0.100457	0.0888193	0.0959557	0.0810338	0.0847015
0.423	0.133779	0.101198	0.0849743	0.0849987	0.134285	0.101309	0.13082	0.0988214	0.116529	0.100435	0.0849425	0.0849893	0.0849743	0.0849987	0.0811568	0.0848352	0.141206	0.100102	0.112654	0.100263	0.109362	0.0978981	0.0849425	0.0849893	0.0812189	0.0848354	0.0811568	0.0848352	0.129092	0.0997893	0.0812189	0.0848354	0.122459	0.101256	0.116762	0.100448	0.0891212	0.0961169	0.0812731	0.0849016
0.424	0.13359	0.101179	0.0852416	0.085201	0.1341	0.10129	0.130237	0.0987899	0.116436	0.100427	0.0852099	0.0851918	0.0852416	0.085201	0.0813953	0.0850353	0.140713	0.100069	0.112593	0.100256	0.108696	0.0978593	0.0852099	0.0851918	0.0814571	0.0850355	0.0813953	0.0850353	0.128565	0.0997556	0.0814571	0.0850355	0.122411	0.10125	0.116667	0.100439	0.0894214	0.0962761	0.0815122	0.0851017
0.425	0.1334	0.10116	0.0855086	0.0854034	0.133914	0.101271	0.129654	0.0987585	0.116342	0.100419	0.0854769	0.0853943	0.0855086	0.0854034	0.0816337	0.0852354	0.14022	0.100036	0.112533	0.10025	0.108032	0.097821	0.0854769	0.0853943	0.0816952	0.0852356	0.0816337	0.0852354	0.128038	0.0997221	0.0816952	0.0852356	0.122361	0.101243	0.116572	0.100429	0.0897201	0.0964335	0.081751	0.0853017
0.426	0.133208	0.101141	0.0857752	0.0856057	0.133726	0.101252	0.129073	0.0987273	0.116248	0.100411	0.0857435	0.0855967	0.0857752	0.0856057	0.0818718	0.0854355	0.139727	0.100003	0.112473	0.100244	0.10737	0.0977829	0.0857435	0.0855967	0.081933	0.0854356	0.0818718	0.0854355	0.127512	0.0996888	0.081933	0.0854356	0.12231	0.101237	0.116476	0.10042	0.0900172	0.096589	0.0819896	0.0855018
0.427	0.133016	0.101123	0.0860414	0.0858079	0.133538	0.101233	0.128493	0.0986962	0.116154	0.100403	0.0860097	0.0857991	0.0860414	0.0858079	0.0821097	0.0856355	0.139235	0.0999699	0.112412	0.100238	0.10671	0.0977452	0.0860097	0.0857991	0.0821706	0.0856357	0.0821097	0.0856355	0.126986	0.0996556	0.0821706	0.0856357	0.122258	0.101231	0.11638	0.10041	0.0903126	0.0967426	0.082228	0.0857018
0.428	0.132822	0.101104	0.0863071	0.0860102	0.133349	0.101214	0.127914	0.0986652	0.116059	0.100394	0.0862755	0.0860014	0.0863071	0.0860102	0.0823473	0.0858355	0.138742	0.0999374	0.112351	0.100232	0.106053	0.0977079	0.0862755	0.0860014	0.082408	0.0858357	0.0823473	0.0858355	0.126461	0.0996226	0.082408	0.0858357	0.122205	0.101225	0.116283	0.1004	0.0906064	0.0968943	0.0824661	0.0859018
0.429	0.132627	0.101085	0.0865726	0.0862123	0.133158	0.101195	0.127337	0.0986343	0.115964	0.100385	0.0865409	0.0862037	0.0865726	0.0862123	0.0825848	0.0860355	0.13825	0.099905	0.11229	0.100227	0.105397	0.097671	0.0865409	0.0862037	0.0826452	0.0860357	0.0825848	0.0860355	0.125936	0.0995898	0.0826452	0.0860357	0.12215	0.101219	0.116186	0.100391	0.0908985	0.0970441	0.082704	0.0861017
0.43	0.132432	0.101066	0.0868376	0.0864145	0.132966	0.101177	0.12676	0.0986036	0.115869	0.100376	0.086806	0.086406	0.0868376	0.0864145	0.082822	0.0862354	0.137758	0.0998728	0.112228	0.100221	0.104744	0.0976345	0.086806	0.086406	0.0828821	0.0862356	0.082822	0.0862354	0.125411	0.0995571	0.0828821	0.0862356	0.122094	0.101213	0.116089	0.100381	0.091189	0.097192	0.0829417	0.0863017
0.431	0.132235	0.101048	0.0871022	0.0866166	0.132773	0.101158	0.126186	0.098573	0.115774	0.100367	0.0870706	0.0866082	0.0871022	0.0866166	0.083059	0.0864354	0.137265	0.0998408	0.112166	0.100216	0.104092	0.0975984	0.0870706	0.0866082	0.0831188	0.0864356	0.083059	0.0864354	0.124887	0.0995246	0.0831188	0.0864356	0.122038	0.101206	0.115991	0.100371	0.0914778	0.097338	0.0831792	0.0865016
0.432	0.132037	0.101029	0.0873664	0.0868187	0.132579	0.101139	0.125612	0.0985426	0.115678	0.100358	0.0873349	0.0868104	0.0873664	0.0868187	0.0832958	0.0866353	0.136774	0.0998089	0.112105	0.100211	0.103443	0.0975628	0.0873349	0.0868104	0.0833553	0.0866355	0.0832958	0.0866353	0.124363	0.0994923	0.0833553	0.0866355	0.12198	0.1012	0.115893	0.100362	0.0917648	0.0974822	0.0834164	0.0867016
0.433	0.131838	0.101011	0.0876303	0.0870207	0.132385	0.10112	0.12504	0.0985123	0.115581	0.100349	0.0875988	0.0870125	0.0876303	0.0870207	0.0835323	0.0868352	0.136282	0.0997773	0.112042	0.100207	0.102797	0.0975276	0.0875988	0.0870125	0.0835916	0.0868354	0.0835323	0.0868352	0.12384	0.0994601	0.0835916	0.0868354	0.121921	0.101194	0.115794	0.100352	0.0920502	0.0976244	0.0836534	0.0869015
0.434	0.131639	0.100992	0.0878937	0.0872227	0.132189	0.101102	0.124469	0.0984821	0.115485	0.10034	0.0878623	0.0872147	0.0878937	0.0872227	0.0837687	0.0870351	0.135791	0.0997458	0.11198	0.100202	0.102152	0.0974928	0.0878623	0.0872147	0.0838276	0.0870354	0.0837687	0.0870351	0.123318	0.0994281	0.0838276	0.0870354	0.12186	0.101187	0.115696	0.100342	0.0923339	0.0977647	0.0838901	0.0871013
0.435	0.131438	0.100974	0.0881568	0.0874247	0.131992	0.101083	0.1239	0.0984521	0.115388	0.10033	0.0881253	0.0874167	0.0881568	0.0874247	0.0840048	0.087235	0.1353	0.0997145	0.111918	0.100197	0.10151	0.0974585	0.0881253	0.0874167	0.0840634	0.0872352	0.0840048	0.087235	0.122796	0.0993962	0.0840634	0.0872352	0.121799	0.10118	0.115597	0.100333	0.0926158	0.0979031	0.0841266	0.0873012
0.436	0.131237	0.100955	0.0884194	0.0876266	0.131794	0.101064	0.123332	0.0984223	0.11529	0.100321	0.088388	0.0876188	0.0884194	0.0876266	0.0842407	0.0874349	0.134809	0.0996834	0.111855	0.100193	0.100871	0.0974247	0.088388	0.0876188	0.084299	0.0874351	0.0842407	0.0874349	0.122275	0.0993645	0.084299	0.0874351	0.121737	0.101173	0.115497	0.100323	0.092896	0.0980396	0.0843629	0.0875011
0.437	0.131034	0.100937	0.0886816	0.0878285	0.131595	0.101046	0.122766	0.0983926	0.115193	0.100312	0.0886503	0.0878208	0.0886816	0.0878285	0.0844763	0.0876347	0.134319	0.0996524	0.111792	0.100189	0.100233	0.0973913	0.0886503	0.0878208	0.0845344	0.087635	0.0844763	0.0876347	0.121754	0.099333	0.0845344	0.087635	0.121673	0.101166	0.115397	0.100314	0.0931745	0.0981742	0.084599	0.0877009
0.438	0.130831	0.100919	0.0889434	0.0880303	0.131395	0.101027	0.122201	0.0983632	0.115095	0.100302	0.0889122	0.0880228	0.0889434	0.0880303	0.0847118	0.0878345	0.133829	0.0996217	0.111729	0.100185	0.0995987	0.0973584	0.0889122	0.0880228	0.0847695	0.0878348	0.0847118	0.0878345	0.121234	0.0993016	0.0847695	0.0878348	0.121608	0.101159	0.115297	0.100304	0.0934511	0.0983069	0.0848348	0.0879007
0.439	0.130626	0.1009	0.0892049	0.0882322	0.131194	0.101009	0.121638	0.0983339	0.114997	0.100293	0.0891736	0.0882247	0.0892049	0.0882322	0.084947	0.0880343	0.133339	0.0995911	0.111666	0.100181	0.0989664	0.097326	0.0891736	0.0882247	0.0850045	0.0880346	0.084947	0.0880343	0.120715	0.0992703	0.0850045	0.0880346	0.121543	0.101152	0.115197	0.100295	0.093726	0.0984376	0.0850704	0.0881005
0.44	0.130421	0.100882	0.0894659	0.0884339	0.130992	0.10099	0.121076	0.0983048	0.114898	0.100284	0.0894347	0.0884266	0.0894659	0.0884339	0.085182	0.0882341	0.13285	0.0995607	0.111602	0.100177	0.0983366	0.097294	0.0894347	0.0884266	0.0852392	0.0882344	0.085182	0.0882341	0.120197	0.0992392	0.0852392	0.0882344	0.121476	0.101144	0.115096	0.100286	0.0939991	0.0985665	0.0853057	0.0883002
0.441	0.130215	0.100864	0.0897265	0.0886357	0.13079	0.100972	0.120516	0.0982759	0.114799	0.100274	0.0896953	0.0886284	0.0897265	0.0886357	0.0854167	0.0884339	0.132362	0.0995305	0.111539	0.100173	0.0977093	0.0972625	0.0896953	0.0886284	0.0854737	0.0884342	0.0854167	0.0884339	0.119679	0.0992082	0.0854737	0.0884342	0.121408	0.101137	0.114995	0.100277	0.0942705	0.0986934	0.0855409	0.0885
0.442	0.130008	0.100846	0.0899866	0.0888374	0.130586	0.100953	0.119957	0.0982472	0.1147	0.100265	0.0899556	0.0888303	0.0899866	0.0888374	0.0856513	0.0886336	0.131874	0.0995005	0.111475	0.10017	0.0970846	0.0972315	0.0899556	0.0888303	0.0857079	0.088634	0.0856513	0.0886336	0.119163	0.0991774	0.0857079	0.088634	0.121339	0.101129	0.114894	0.100268	0.09454	0.0988183	0.0857758	0.0886997
0.443	0.129801	0.100828	0.0902464	0.0890391	0.130382	0.100935	0.1194	0.0982187	0.114601	0.100256	0.0902154	0.0890321	0.0902464	0.0890391	0.0858856	0.0888333	0.131386	0.0994707	0.111411	0.100166	0.0964625	0.0972009	0.0902154	0.0890321	0.0859419	0.0888338	0.0858856	0.0888333	0.118647	0.0991467	0.0859419	0.0888338	0.121269	0.101121	0.114793	0.10026	0.0948077	0.0989414	0.0860104	0.0888995
0.444	0.129592	0.100809	0.0905058	0.0892407	0.130177	0.100916	0.118845	0.0981905	0.114502	0.100247	0.0904748	0.0892338	0.0905058	0.0892407	0.0861197	0.0890331	0.130899	0.099441	0.111347	0.100162	0.095843	0.0971707	0.0904748	0.0892338	0.0861758	0.0890335	0.0861197	0.0890331	0.118132	0.0991161	0.0861758	0.0890335	0.121198	0.101112	0.114691	0.100251	0.0950735	0.0990625	0.0862449	0.0890991
0.445	0.129383	0.100791	0.0907647	0.0894423	0.129971	0.100898	0.118292	0.0981625	0.114402	0.100238	0.0907338	0.0894355	0.0907647	0.0894423	0.0863536	0.0892328	0.130413	0.0994116	0.111283	0.100159	0.0952262	0.097141	0.0907338	0.0894355	0.0864094	0.0892333	0.0863536	0.0892328	0.117618	0.0990857	0.0864094	0.0892333	0.121126	0.101104	0.114589	0.100243	0.0953376	0.0991817	0.0864791	0.0892988
0.446	0.129173	0.100773	0.0910232	0.0896438	0.129764	0.10088	0.11774	0.0981347	0.114302	0.100229	0.0909924	0.0896372	0.0910232	0.0896438	0.0865873	0.0894325	0.129927	0.0993823	0.111218	0.100155	0.0946121	0.0971117	0.0909924	0.0896372	0.0866427	0.089433	0.0865873	0.0894325	0.117105	0.0990555	0.0866427	0.089433	0.121053	0.101095	0.114487	0.100234	0.0955997	0.0992989	0.0867131	0.0894985
0.447	0.128962	0.100755	0.0912813	0.0898454	0.129556	0.100861	0.11719	0.0981072	0.114202	0.10022	0.0912505	0.0898388	0.0912813	0.0898454	0.0868207	0.0896321	0.129442	0.0993533	0.111154	0.100152	0.0940006	0.0970828	0.0912505	0.0898388	0.0868759	0.0896327	0.0868207	0.0896321	0.116593	0.0990253	0.0868759	0.0896327	0.120978	0.101086	0.114384	0.100226	0.09586	0.0994142	0.0869468	0.0896981
0.448	0.128751	0.100738	0.091539	0.0900469	0.129348	0.100843	0.116642	0.09808	0.114101	0.100212	0.0915082	0.0900404	0.091539	0.0900469	0.0870539	0.0898318	0.128958	0.0993244	0.111089	0.100148	0.093392	0.0970544	0.0915082	0.0900404	0.0871088	0.0898324	0.0870539	0.0898318	0.116081	0.0989953	0.0871088	0.0898324	0.120903	0.101077	0.114281	0.100219	0.0961185	0.0995276	0.0871803	0.0898978
0.449	0.128538	0.10072	0.0917962	0.0902483	0.129138	0.100825	0.116095	0.098053	0.114	0.100204	0.0917656	0.090242	0.0917962	0.0902483	0.0872869	0.0900314	0.128474	0.0992957	0.111024	0.100145	0.0927861	0.0970263	0.0917656	0.090242	0.0873415	0.0900321	0.0872869	0.0900314	0.115571	0.0989655	0.0873415	0.0900321	0.120827	0.101068	0.114178	0.100211	0.096375	0.099639	0.0874136	0.0900974
0.45	0.128326	0.100702	0.092053	0.0904497	0.128928	0.100807	0.115551	0.0980263	0.113899	0.100195	0.0920224	0.0904435	0.092053	0.0904497	0.0875197	0.0902311	0.127991	0.0992672	0.110959	0.100142	0.092183	0.0969986	0.0920224	0.0904435	0.087574	0.0902317	0.0875197	0.0902311	0.115062	0.0989358	0.087574	0.0902317	0.12075	0.101059	0.114075	0.100203	0.0966297	0.0997484	0.0876467	0.090297
0.451	0.128112	0.100684	0.0923094	0.0906511	0.128718	0.100789	0.115008	0.0979999	0.113798	0.100187	0.0922789	0.090645	0.0923094	0.0906511	0.0877523	0.0904307	0.127509	0.0992389	0.110894	0.100138	0.0915828	0.0969712	0.0922789	0.090645	0.0878063	0.0904314	0.0877523	0.0904307	0.114554	0.0989062	0.0878063	0.0904314	0.120671	0.101049	0.113972	0.100196	0.0968825	0.0998559	0.0878795	0.0904965
0.452	0.127898	0.100666	0.0925654	0.0908525	0.128506	0.100771	0.114467	0.0979737	0.113697	0.100179	0.092535	0.0908465	0.0925654	0.0908525	0.0879846	0.0906303	0.127027	0.0992109	0.110829	0.100135	0.0909854	0.0969442	0.092535	0.0908465	0.0880383	0.090631	0.0879846	0.0906303	0.114047	0.0988768	0.0880383	0.090631	0.120592	0.10104	0.113868	0.100188	0.0971333	0.0999614	0.0881122	0.0906961
0.453	0.127683	0.100649	0.092821	0.0910538	0.128294	0.100753	0.113929	0.0979479	0.113595	0.100172	0.0927906	0.0910479	0.092821	0.0910538	0.0882168	0.0908299	0.126547	0.099183	0.110764	0.100131	0.0903909	0.0969176	0.0927906	0.0910479	0.0882702	0.0908306	0.0882168	0.0908299	0.113542	0.0988475	0.0882702	0.0908306	0.120512	0.10103	0.113764	0.100181	0.0973822	0.100065	0.0883445	0.0908956
0.454	0.127467	0.100631	0.0930761	0.0912551	0.128082	0.100735	0.113392	0.0979223	0.113494	0.100164	0.0930457	0.0912493	0.0930761	0.0912551	0.0884487	0.0910295	0.126067	0.0991553	0.110698	0.100127	0.0897993	0.0968913	0.0930457	0.0912493	0.0885018	0.0910303	0.0884487	0.0910295	0.113037	0.0988184	0.0885018	0.0910303	0.120431	0.10102	0.11366	0.100174	0.0976292	0.100167	0.0885767	0.0910952
0.455	0.127251	0.100613	0.0933307	0.0914563	0.127868	0.100717	0.112857	0.097897	0.113392	0.100157	0.0933005	0.0914506	0.0933307	0.0914563	0.0886803	0.0912291	0.125588	0.0991278	0.110633	0.100124	0.0892106	0.0968653	0.0933005	0.0914506	0.0887332	0.0912299	0.0886803	0.0912291	0.112534	0.0987894	0.0887332	0.0912299	0.120349	0.10101	0.113556	0.100167	0.0978742	0.100266	0.0888086	0.0912947
0.456	0.127035	0.100596	0.093585	0.0916575	0.127654	0.100699	0.112324	0.0978721	0.11329	0.10015	0.0935548	0.091652	0.093585	0.0916575	0.0889118	0.0914286	0.12511	0.0991004	0.110567	0.10012	0.0886249	0.0968396	0.0935548	0.091652	0.0889644	0.0914294	0.0889118	0.0914286	0.112032	0.0987606	0.0889644	0.0914294	0.120266	0.101	0.113452	0.100161	0.0981173	0.100364	0.0890403	0.0914942
0.457	0.126817	0.100578	0.0938388	0.0918587	0.127439	0.100681	0.111793	0.0978474	0.113188	0.100142	0.0938087	0.0918532	0.0938388	0.0918587	0.0891431	0.0916282	0.124633	0.0990733	0.110501	0.100116	0.0880422	0.0968142	0.0938087	0.0918532	0.0891953	0.091629	0.0891431	0.0916282	0.111531	0.0987319	0.0891953	0.091629	0.120182	0.100989	0.113347	0.100154	0.0983585	0.100459	0.0892718	0.0916937
0.458	0.1266	0.100561	0.0940922	0.0920598	0.127224	0.100664	0.111264	0.097823	0.113085	0.100136	0.0940622	0.0920545	0.0940922	0.0920598	0.0893741	0.0918277	0.124157	0.0990464	0.110436	0.100112	0.0874626	0.0967891	0.0940622	0.0920545	0.0894261	0.0918286	0.0893741	0.0918277	0.111031	0.0987033	0.0894261	0.0918286	0.120097	0.100979	0.113243	0.100147	0.0985976	0.100553	0.0895031	0.0918931
0.459	0.126381	0.100543	0.0943451	0.0922609	0.127008	0.100646	0.110737	0.097799	0.112983	0.100129	0.0943152	0.0922557	0.0943451	0.0922609	0.0896049	0.0920272	0.123681	0.0990197	0.11037	0.100109	0.0868859	0.0967642	0.0943152	0.0922557	0.0896566	0.0920282	0.0896049	0.0920272	0.110533	0.098675	0.0896566	0.0920282	0.120011	0.100969	0.113138	0.100141	0.0988348	0.100645	0.0897341	0.0920926
0.46	0.126162	0.100526	0.0945976	0.092462	0.126792	0.100628	0.110212	0.0977752	0.11288	0.100122	0.0945678	0.0924569	0.0945976	0.092462	0.0898355	0.0922268	0.123207	0.0989932	0.110304	0.100105	0.0863124	0.0967396	0.0945678	0.0924569	0.0898869	0.0922277	0.0898355	0.0922268	0.110036	0.0986467	0.0898869	0.0922277	0.119924	0.100958	0.113033	0.100134	0.09907	0.100734	0.0899649	0.092292
0.461	0.125943	0.100509	0.0948497	0.092663	0.126575	0.100611	0.109689	0.0977518	0.112777	0.100116	0.0948199	0.092658	0.0948497	0.092663	0.0900659	0.0924263	0.122734	0.0989669	0.110238	0.100101	0.0857419	0.0967152	0.0948199	0.092658	0.090117	0.0924272	0.0900659	0.0924263	0.10954	0.0986187	0.090117	0.0924272	0.119836	0.100947	0.112928	0.100128	0.0993031	0.100822	0.0901955	0.0924914
0.462	0.125723	0.100491	0.0951013	0.092864	0.126357	0.100593	0.109168	0.0977287	0.112674	0.100109	0.0950716	0.0928591	0.0951013	0.092864	0.0902961	0.0926258	0.122262	0.0989408	0.110172	0.100097	0.0851745	0.0966911	0.0950716	0.0928591	0.0903469	0.0926268	0.0902961	0.0926258	0.109046	0.0985908	0.0903469	0.0926268	0.119748	0.100937	0.112823	0.100122	0.0995343	0.100908	0.0904259	0.0926908
0.463	0.125503	0.100474	0.0953525	0.093065	0.126139	0.100576	0.10865	0.0977059	0.112571	0.100103	0.0953229	0.0930602	0.0953525	0.093065	0.090526	0.0928252	0.12179	0.0989149	0.110105	0.100092	0.0846103	0.0966672	0.0953229	0.0930602	0.0905766	0.0928263	0.090526	0.0928252	0.108553	0.0985631	0.0905766	0.0928263	0.119658	0.100926	0.112717	0.100116	0.0997634	0.100992	0.090656	0.0928902
0.464	0.125282	0.100457	0.0956032	0.0932659	0.12592	0.100558	0.108133	0.0976834	0.112468	0.100097	0.0955738	0.0932612	0.0956032	0.0932659	0.0907557	0.0930247	0.12132	0.0988893	0.110039	0.100088	0.0840493	0.0966436	0.0955738	0.0932612	0.090806	0.0930258	0.0907557	0.0930247	0.108062	0.0985355	0.090806	0.0930258	0.119568	0.100916	0.112612	0.100109	0.0999906	0.101073	0.0908859	0.0930896
0.465	0.12506	0.10044	0.0958535	0.0934668	0.125701	0.100541	0.107619	0.0976612	0.112365	0.100091	0.0958241	0.0934622	0.0958535	0.0934668	0.0909853	0.0932242	0.120852	0.0988638	0.109973	0.100084	0.0834914	0.0966201	0.0958241	0.0934622	0.0910353	0.0932253	0.0909853	0.0932242	0.107572	0.0985081	0.0910353	0.0932253	0.119477	0.100905	0.112506	0.100103	0.100216	0.101153	0.0911156	0.0932889
0.466	0.124839	0.100423	0.0961034	0.0936676	0.125482	0.100523	0.107107	0.0976394	0.112262	0.100085	0.0960741	0.0936632	0.0961034	0.0936676	0.0912146	0.0934236	0.120384	0.0988385	0.109906	0.10008	0.0829368	0.0965969	0.0960741	0.0936632	0.0912643	0.0934247	0.0912146	0.0934236	0.107083	0.0984809	0.0912643	0.0934247	0.119384	0.100894	0.1124	0.100097	0.100439	0.101231	0.0913451	0.0934883
0.467	0.124617	0.100406	0.0963528	0.0938685	0.125262	0.100506	0.106597	0.0976178	0.112158	0.100079	0.0963236	0.0938641	0.0963528	0.0938685	0.0914437	0.0936231	0.119917	0.0988134	0.10984	0.100075	0.0823854	0.0965739	0.0963236	0.0938641	0.0914931	0.0936242	0.0914437	0.0936231	0.106596	0.0984538	0.0914931	0.0936242	0.119291	0.100883	0.112295	0.100091	0.10066	0.101306	0.0915743	0.0936876
0.468	0.124394	0.100389	0.0966017	0.0940693	0.125041	0.100489	0.10609	0.0975965	0.112055	0.100073	0.0965727	0.094065	0.0966017	0.0940693	0.0916726	0.0938225	0.119452	0.0987885	0.109773	0.100071	0.0818373	0.096551	0.0965727	0.094065	0.0917217	0.0938237	0.0916726	0.0938225	0.106111	0.098427	0.0917217	0.0938237	0.119198	0.100873	0.112189	0.100085	0.100879	0.10138	0.0918034	0.0938869
0.469	0.124171	0.100372	0.0968503	0.09427	0.12482	0.100472	0.105585	0.0975756	0.111951	0.100067	0.0968213	0.0942659	0.0968503	0.09427	0.0919012	0.094022	0.118987	0.0987639	0.109707	0.100066	0.0812924	0.0965284	0.0968213	0.0942659	0.0919501	0.0940231	0.0919012	0.094022	0.105627	0.0984003	0.0919501	0.0940231	0.119103	0.100862	0.112083	0.100079	0.101095	0.101451	0.0920322	0.0940863
0.47	0.123948	0.100355	0.0970983	0.0944707	0.124599	0.100455	0.105082	0.0975549	0.111847	0.100062	0.0970695	0.0944667	0.0970983	0.0944707	0.0921297	0.0942214	0.118524	0.0987394	0.10964	0.100062	0.0807508	0.0965059	0.0970695	0.0944667	0.0921783	0.0942226	0.0921297	0.0942214	0.105145	0.0983738	0.0921783	0.0942226	0.119007	0.100851	0.111977	0.100073	0.10131	0.101521	0.0922608	0.0942855
0.471	0.123724	0.100338	0.097346	0.0946714	0.124377	0.100438	0.104581	0.0975346	0.111744	0.100056	0.0973172	0.0946675	0.097346	0.0946714	0.0923579	0.0944208	0.118063	0.0987152	0.109574	0.100057	0.0802126	0.0964837	0.0973172	0.0946675	0.0924063	0.094422	0.0923579	0.0944208	0.104664	0.0983475	0.0924063	0.094422	0.118911	0.100841	0.111871	0.100067	0.101523	0.101589	0.0924891	0.0944848
0.472	0.1235	0.100321	0.0975931	0.0948721	0.124155	0.100421	0.104083	0.0975146	0.11164	0.10005	0.0975645	0.0948683	0.0975931	0.0948721	0.092586	0.0946202	0.117602	0.0986911	0.109507	0.100052	0.0796777	0.0964616	0.0975645	0.0948683	0.092634	0.0946214	0.092586	0.0946202	0.104185	0.0983214	0.092634	0.0946214	0.118814	0.10083	0.111765	0.10006	0.101733	0.101654	0.0927173	0.0946841
0.473	0.123276	0.100305	0.0978399	0.0950727	0.123932	0.100404	0.103587	0.0974948	0.111536	0.100045	0.0978113	0.095069	0.0978399	0.0950727	0.0928138	0.0948196	0.117143	0.0986673	0.10944	0.100048	0.0791462	0.0964397	0.0978113	0.095069	0.0928616	0.0948208	0.0928138	0.0948196	0.103708	0.0982954	0.0928616	0.0948208	0.118716	0.10082	0.111658	0.100054	0.101942	0.101718	0.0929452	0.0948834
0.474	0.123052	0.100288	0.0980862	0.0952733	0.12371	0.100387	0.103093	0.0974753	0.111432	0.100039	0.0980577	0.0952697	0.0980862	0.0952733	0.0930414	0.095019	0.116685	0.0986437	0.109374	0.100043	0.078618	0.096418	0.0980577	0.0952697	0.0930889	0.0950202	0.0930414	0.095019	0.103232	0.0982697	0.0930889	0.0950202	0.118617	0.100809	0.111552	0.100048	0.102148	0.101779	0.0931729	0.0950826
0.475	0.122827	0.100272	0.098332	0.0954738	0.123487	0.10037	0.102602	0.0974562	0.111328	0.100033	0.0983037	0.0954704	0.098332	0.0954738	0.0932688	0.0952184	0.116228	0.0986203	0.109307	0.100038	0.0780933	0.0963965	0.0983037	0.0954704	0.0933161	0.0952196	0.0932688	0.0952184	0.102758	0.0982441	0.0933161	0.0952196	0.118518	0.100799	0.111446	0.100042	0.102352	0.101838	0.0934004	0.0952818
0.476	0.122602	0.100255	0.0985774	0.0956744	0.123263	0.100353	0.102113	0.0974373	0.111224	0.100027	0.0985492	0.095671	0.0985774	0.0956744	0.093496	0.0954178	0.115773	0.0985971	0.10924	0.100033	0.077572	0.0963751	0.0985492	0.095671	0.093543	0.095419	0.093496	0.0954178	0.102286	0.0982188	0.093543	0.095419	0.118418	0.100789	0.111339	0.100035	0.102554	0.101896	0.0936277	0.0954811
0.477	0.122376	0.100239	0.0988223	0.0958749	0.123039	0.100337	0.101627	0.0974187	0.11112	0.100022	0.0987942	0.0958716	0.0988223	0.0958749	0.093723	0.0956171	0.115319	0.0985741	0.109173	0.100028	0.0770542	0.096354	0.0987942	0.0958716	0.0937697	0.0956184	0.093723	0.0956171	0.101815	0.0981936	0.0937697	0.0956184	0.118316	0.100779	0.111233	0.100029	0.102754	0.101951	0.0938548	0.0956803
0.478	0.122151	0.100222	0.0990668	0.0960753	0.122815	0.10032	0.101143	0.0974004	0.111016	0.100016	0.0990388	0.0960721	0.0990668	0.0960753	0.0939498	0.0958165	0.114867	0.0985513	0.109106	0.100024	0.0765398	0.0963329	0.0990388	0.0960721	0.0939962	0.0958178	0.0939498	0.0958165	0.101347	0.0981687	0.0939962	0.0958178	0.118215	0.100768	0.111127	0.100022	0.102952	0.102004	0.0940817	0.0958795
0.479	0.121925	0.100206	0.0993108	0.0962757	0.122591	0.100304	0.100661	0.0973823	0.110912	0.10001	0.099283	0.0962727	0.0993108	0.0962757	0.0941764	0.0960158	0.114416	0.0985287	0.10904	0.100019	0.0760289	0.0963121	0.099283	0.0962727	0.0942225	0.0960172	0.0941764	0.0960158	0.10088	0.0981439	0.0942225	0.0960172	0.118112	0.100758	0.11102	0.100016	0.103148	0.102056	0.0943083	0.0960787
0.48	0.121699	0.10019	0.0995544	0.0964761	0.122366	0.100287	0.100182	0.0973645	0.110808	0.100004	0.0995267	0.0964732	0.0995544	0.0964761	0.0944028	0.0962152	0.113966	0.0985063	0.108973	0.100014	0.0755216	0.0962915	0.0995267	0.0964732	0.0944486	0.0962165	0.0944028	0.0962152	0.100415	0.0981194	0.0944486	0.0962165	0.118009	0.100748	0.110914	0.100009	0.103341	0.102105	0.0945347	0.0962778
0.481	0.121473	0.100174	0.0997975	0.0966765	0.122141	0.100271	0.0997055	0.097347	0.110704	0.0999984	0.0997699	0.0966736	0.0997975	0.0966765	0.094629	0.0964145	0.113518	0.0984842	0.108906	0.100009	0.0750177	0.096271	0.0997699	0.0966736	0.0946745	0.0964159	0.094629	0.0964145	0.0999513	0.098095	0.0946745	0.0964159	0.117905	0.100738	0.110807	0.100003	0.103532	0.102152	0.094761	0.096477
0.482	0.121246	0.100158	0.10004	0.0968768	0.121916	0.100254	0.0992315	0.0973298	0.1106	0.0999924	0.100013	0.0968741	0.10004	0.0968768	0.0948549	0.0966138	0.113072	0.0984622	0.108839	0.100004	0.0745175	0.0962507	0.100013	0.0968741	0.0949002	0.0966152	0.0948549	0.0966138	0.0994899	0.0980709	0.0949002	0.0966152	0.1178	0.100728	0.110701	0.0999959	0.103721	0.102197	0.094987	0.0966762
0.483	0.12102	0.100142	0.100282	0.0970771	0.121691	0.100238	0.09876	0.0973128	0.110496	0.0999864	0.100255	0.0970745	0.100282	0.0970771	0.0950807	0.0968132	0.112627	0.0984405	0.108772	0.0999994	0.0740207	0.0962306	0.100255	0.0970745	0.0951257	0.0968145	0.0950807	0.0968132	0.0990304	0.098047	0.0951257	0.0968145	0.117695	0.100719	0.110595	0.0999891	0.103908	0.10224	0.0952128	0.0968753
0.484	0.120793	0.100126	0.100524	0.0972774	0.121466	0.100222	0.098291	0.0972961	0.110392	0.0999803	0.100497	0.0972749	0.100524	0.0972774	0.0953062	0.0970125	0.112183	0.098419	0.108705	0.0999946	0.0735276	0.0962107	0.100497	0.0972749	0.095351	0.0970139	0.0953062	0.0970125	0.0985728	0.0980233	0.095351	0.0970139	0.117589	0.100709	0.110488	0.0999823	0.104093	0.102281	0.0954384	0.0970744
0.485	0.120566	0.10011	0.100766	0.0974776	0.12124	0.100206	0.0978246	0.0972796	0.110289	0.0999741	0.100738	0.0974752	0.100766	0.0974776	0.0955316	0.0972118	0.111741	0.0983977	0.108639	0.0999898	0.0730381	0.0961911	0.100738	0.0974752	0.0955761	0.0972132	0.0955316	0.0972118	0.0981171	0.0979998	0.0955761	0.0972132	0.117482	0.100699	0.110382	0.0999754	0.104275	0.10232	0.0956637	0.0972736
0.486	0.120339	0.100095	0.101006	0.0976778	0.121014	0.10019	0.0973608	0.0972634	0.110185	0.0999679	0.100979	0.0976755	0.101006	0.0976778	0.0957568	0.0974111	0.111301	0.0983766	0.108572	0.099985	0.0725522	0.0961716	0.100979	0.0976755	0.095801	0.0974125	0.0957568	0.0974111	0.0976634	0.0979765	0.095801	0.0974125	0.117374	0.10069	0.110276	0.0999685	0.104456	0.102357	0.0958889	0.0974727
0.487	0.120112	0.100079	0.101247	0.097878	0.120788	0.100174	0.0968995	0.0972475	0.110081	0.0999615	0.10122	0.0978758	0.101247	0.097878	0.0959817	0.0976104	0.110862	0.0983557	0.108505	0.0999802	0.0720699	0.0961524	0.10122	0.0978758	0.0960256	0.0976118	0.0959817	0.0976104	0.0972116	0.0979534	0.0960256	0.0976118	0.117266	0.10068	0.110169	0.0999616	0.104634	0.102392	0.0961139	0.0976718
0.488	0.119885	0.100063	0.101487	0.0980781	0.120562	0.100158	0.0964409	0.0972318	0.109977	0.0999552	0.10146	0.098076	0.101487	0.0980781	0.0962065	0.0978097	0.110425	0.098335	0.108438	0.0999755	0.0715913	0.0961334	0.10146	0.098076	0.0962501	0.0978111	0.0962065	0.0978097	0.0967619	0.0979305	0.0962501	0.0978111	0.117157	0.10067	0.110063	0.0999546	0.104809	0.102424	0.0963386	0.0978709
0.489	0.119658	0.100048	0.101726	0.0982782	0.120336	0.100142	0.0959849	0.0972163	0.109873	0.0999487	0.1017	0.0982762	0.101726	0.0982782	0.096431	0.098009	0.109989	0.0983146	0.108372	0.0999708	0.0711164	0.0961146	0.1017	0.0982762	0.0964744	0.0980104	0.096431	0.098009	0.0963142	0.0979079	0.0964744	0.0980104	0.117048	0.100661	0.109957	0.0999475	0.104983	0.102455	0.0965632	0.09807
0.49	0.119431	0.100033	0.101965	0.0984783	0.12011	0.100127	0.0955315	0.0972011	0.10977	0.0999422	0.101939	0.0984764	0.101965	0.0984783	0.0966554	0.0982082	0.109555	0.0982943	0.108305	0.0999662	0.0706452	0.0960961	0.101939	0.0984764	0.0966985	0.0982097	0.0966554	0.0982082	0.0958685	0.0978854	0.0966985	0.0982097	0.116938	0.100652	0.109851	0.0999404	0.105154	0.102483	0.0967875	0.0982691
0.491	0.119203	0.100017	0.102204	0.0986784	0.119884	0.100111	0.0950808	0.0971861	0.109666	0.0999356	0.102178	0.0986766	0.102204	0.0986784	0.0968795	0.0984075	0.109123	0.0982743	0.108238	0.0999615	0.0701776	0.0960778	0.102178	0.0986766	0.0969224	0.098409	0.0968795	0.0984075	0.0954248	0.0978632	0.0969224	0.098409	0.116827	0.100642	0.109745	0.0999333	0.105323	0.10251	0.0970116	0.0984681
0.492	0.118976	0.100002	0.102442	0.0988784	0.119657	0.100095	0.0946328	0.0971714	0.109562	0.099929	0.102416	0.0988767	0.102442	0.0988784	0.0971035	0.0986068	0.108692	0.0982545	0.108172	0.099957	0.0697138	0.0960598	0.102416	0.0988767	0.097146	0.0986083	0.0971035	0.0986068	0.0949833	0.0978412	0.097146	0.0986083	0.116716	0.100633	0.109639	0.0999262	0.10549	0.102534	0.0972356	0.0986672
0.493	0.118749	0.0999869	0.10268	0.0990784	0.119431	0.10008	0.0941874	0.0971569	0.109459	0.0999223	0.102654	0.0990768	0.10268	0.0990784	0.0973272	0.098806	0.108263	0.0982349	0.108105	0.0999524	0.0692538	0.0960421	0.102654	0.0990768	0.0973695	0.0988075	0.0973272	0.098806	0.0945439	0.0978194	0.0973695	0.0988075	0.116604	0.100623	0.109533	0.099919	0.105655	0.102557	0.0974593	0.0988663
0.494	0.118521	0.0999718	0.102917	0.0992783	0.119204	0.100064	0.0937447	0.0971426	0.109355	0.0999155	0.102891	0.0992768	0.102917	0.0992783	0.0975508	0.0990053	0.107836	0.0982155	0.108039	0.0999479	0.0687975	0.0960247	0.102891	0.0992768	0.0975928	0.0990068	0.0975508	0.0990053	0.0941065	0.0977979	0.0975928	0.0990068	0.116491	0.100614	0.109427	0.0999119	0.105817	0.102577	0.0976828	0.0990653
0.495	0.118294	0.0999569	0.103154	0.0994783	0.118978	0.100049	0.0933047	0.0971286	0.109252	0.0999087	0.103128	0.0994768	0.103154	0.0994783	0.0977741	0.0992045	0.107411	0.0981963	0.107973	0.0999435	0.0683449	0.0960075	0.103128	0.0994768	0.0978159	0.099206	0.0977741	0.0992045	0.0936714	0.0977765	0.0978159	0.099206	0.116378	0.100605	0.109321	0.0999047	0.105977	0.102595	0.0979061	0.0992644
0.496	0.118067	0.099942	0.10339	0.0996782	0.118751	0.100034	0.0928675	0.0971148	0.109149	0.0999018	0.103364	0.0996768	0.10339	0.0996782	0.0979973	0.0994038	0.106987	0.0981773	0.107906	0.0999391	0.0678962	0.0959907	0.103364	0.0996768	0.0980388	0.0994053	0.0979973	0.0994038	0.0932384	0.0977554	0.0980388	0.0994053	0.116264	0.100596	0.109215	0.0998975	0.106135	0.102611	0.0981292	0.0994634
0.497	0.11784	0.0999272	0.103626	0.099878	0.118524	0.100018	0.092433	0.0971013	0.109046	0.099895	0.1036	0.0998768	0.103626	0.099878	0.0982203	0.099603	0.106565	0.0981586	0.10784	0.0999347	0.0674513	0.0959742	0.1036	0.0998768	0.0982615	0.0996045	0.0982203	0.099603	0.0928075	0.0977344	0.0982615	0.0996045	0.11615	0.100586	0.10911	0.0998904	0.10629	0.102625	0.0983522	0.0996624
0.498	0.117612	0.0999124	0.103861	0.100078	0.118298	0.100003	0.0920012	0.0970879	0.108943	0.099888	0.103836	0.100077	0.103861	0.100078	0.0984431	0.0998023	0.106145	0.0981401	0.107774	0.0999304	0.0670101	0.095958	0.103836	0.100077	0.0984841	0.0998038	0.0984431	0.0998023	0.0923789	0.0977137	0.0984841	0.0998038	0.116035	0.100577	0.109004	0.0998832	0.106443	0.102637	0.0985749	0.0998614
0.499	0.117385	0.0998978	0.104096	0.100278	0.118071	0.0999882	0.0915722	0.0970749	0.10884	0.0998811	0.104071	0.100277	0.104096	0.100278	0.0986657	0.100001	0.105726	0.0981218	0.107708	0.0999262	0.0665729	0.0959421	0.104071	0.100277	0.0987064	0.100003	0.0986657	0.100001	0.0919525	0.0976932	0.0987064	0.100003	0.11592	0.100568	0.108899	0.0998761	0.106594	0.102647	0.0987974	0.10006
0.5	0.117158	0.0998832	0.104331	0.100477	0.117845	0.0999732	0.091146	0.097062	0.108737	0.0998741	0.104306	0.100477	0.104331	0.100477	0.0988881	0.100201	0.10531	0.0981036	0.107642	0.099922	0.0661394	0.0959266	0.104306	0.100477	0.0989285	0.100202	0.0988881	0.100201	0.0915283	0.097673	0.0989285	0.100202	0.115804	0.100559	0.108794	0.099869	0.106743	0.102655	0.0990197	0.100259
0.501	0.116931	0.0998688	0.104565	0.100677	0.117618	0.0999583	0.0907226	0.0970494	0.108634	0.0998672	0.10454	0.100674	0.104565	0.100677	0.0991103	0.1004	0.104895	0.0980858	0.107576	0.0999178	0.0657098	0.0959114	0.10454	0.100674	0.0991504	0.100399	0.0991103	0.1004	0.0911064	0.0976529	0.0991504	0.100399	0.115687	0.100549	0.108689	0.099862	0.106889	0.102661	0.0992418	0.100456
0.502	0.116705	0.0998544	0.104798	0.100875	0.117392	0.0999435	0.0903019	0.097037	0.108532	0.0998602	0.104774	0.100865	0.104798	0.100875	0.0993323	0.100597	0.104482	0.0980681	0.10751	0.0999137	0.0652841	0.0958965	0.104774	0.100865	0.0993721	0.10059	0.0993323	0.100597	0.0906868	0.0976331	0.0993721	0.10059	0.11557	0.10054	0.108584	0.0998549	0.107033	0.102665	0.0994637	0.100647
0.503	0.116478	0.0998401	0.105031	0.10107	0.117166	0.0999288	0.0898841	0.0970249	0.108429	0.0998532	0.105007	0.10105	0.105031	0.10107	0.099554	0.100792	0.104071	0.0980506	0.107444	0.0999096	0.0648623	0.095882	0.105007	0.10105	0.0995935	0.100775	0.099554	0.100792	0.0902694	0.0976134	0.0995935	0.100775	0.115453	0.100531	0.108479	0.099848	0.107174	0.102667	0.0996852	0.100833
0.504	0.116251	0.0998259	0.105264	0.10126	0.11694	0.0999141	0.0894691	0.0970129	0.108327	0.0998463	0.105239	0.101226	0.105264	0.10126	0.0997755	0.100982	0.103662	0.0980334	0.107378	0.0999056	0.0644444	0.0958678	0.105239	0.101226	0.0998144	0.100952	0.0997755	0.100982	0.0898544	0.097594	0.0998144	0.100952	0.115335	0.100522	0.108374	0.099841	0.107313	0.102666	0.0999063	0.101012
0.505	0.116025	0.0998118	0.105496	0.101444	0.116714	0.0998996	0.0890569	0.0970013	0.108225	0.0998393	0.105471	0.101394	0.105496	0.101444	0.0999967	0.101167	0.103255	0.0980163	0.107313	0.0999016	0.0640304	0.0958541	0.105471	0.101394	0.100035	0.101122	0.0999967	0.101167	0.0894417	0.0975749	0.100035	0.101122	0.115216	0.100512	0.108269	0.0998341	0.10745	0.102664	0.100127	0.101184
0.506	0.115799	0.0997977	0.105728	0.101622	0.116488	0.0998851	0.0886476	0.0969898	0.108123	0.0998324	0.105703	0.101552	0.105728	0.101622	0.100218	0.101346	0.10285	0.0979995	0.107247	0.0998976	0.0636204	0.0958406	0.105703	0.101552	0.100255	0.101285	0.100218	0.101346	0.0890314	0.0975559	0.100255	0.101285	0.115097	0.100503	0.108165	0.0998273	0.107585	0.102661	0.100347	0.101349
0.507	0.115573	0.0997838	0.105959	0.101791	0.116262	0.0998707	0.0882412	0.0969786	0.108021	0.0998255	0.105933	0.101701	0.105959	0.101791	0.100438	0.101518	0.102447	0.0979829	0.107182	0.0998937	0.0632142	0.0958276	0.105933	0.101701	0.100474	0.101439	0.100438	0.101518	0.0886234	0.0975371	0.100474	0.101439	0.114978	0.100494	0.108061	0.0998206	0.107717	0.102655	0.100566	0.101507
0.508	0.115347	0.0997699	0.106189	0.101952	0.116036	0.0998563	0.0878375	0.0969676	0.10792	0.0998187	0.106163	0.101838	0.106189	0.101952	0.100658	0.101682	0.102045	0.0979665	0.107116	0.0998898	0.0628121	0.0958149	0.106163	0.101838	0.100692	0.101585	0.100658	0.101682	0.0882178	0.0975186	0.100692	0.101585	0.114858	0.100484	0.107957	0.0998139	0.107847	0.102648	0.100785	0.101658
0.509	0.115121	0.0997562	0.106418	0.102102	0.115811	0.0998421	0.0874368	0.0969569	0.107818	0.0998119	0.106392	0.101965	0.106418	0.102102	0.100877	0.101839	0.101646	0.0979503	0.107051	0.099886	0.0624139	0.0958026	0.106392	0.101965	0.10091	0.101723	0.100877	0.101839	0.0878146	0.0975002	0.10091	0.101723	0.114737	0.100475	0.107853	0.0998072	0.107974	0.10264	0.101003	0.101802
0.51	0.114896	0.0997425	0.106647	0.102242	0.115585	0.099828	0.087039	0.0969464	0.107717	0.0998051	0.10662	0.102081	0.106647	0.102242	0.101095	0.101987	0.101249	0.0979344	0.106986	0.0998822	0.0620196	0.0957906	0.10662	0.102081	0.101126	0.101853	0.101095	0.101987	0.0874139	0.0974821	0.101126	0.101853	0.114616	0.100465	0.107749	0.0998007	0.1081	0.10263	0.10122	0.10194
0.511	0.114671	0.0997289	0.106875	0.102371	0.11536	0.0998139	0.086644	0.0969361	0.107616	0.0997984	0.106847	0.102186	0.106875	0.102371	0.101312	0.102127	0.100853	0.0979186	0.106921	0.0998784	0.0616294	0.0957789	0.106847	0.102186	0.101341	0.101975	0.101312	0.102127	0.0870155	0.0974641	0.101341	0.101975	0.114495	0.100456	0.107645	0.0997942	0.108222	0.102619	0.101435	0.10207
0.512	0.114446	0.0997154	0.107102	0.102489	0.115135	0.0997999	0.086252	0.0969261	0.107515	0.0997918	0.107073	0.102279	0.107102	0.102489	0.101529	0.102259	0.10046	0.0979031	0.106856	0.0998747	0.0612432	0.0957676	0.107073	0.102279	0.101555	0.10209	0.101529	0.102259	0.0866197	0.0974463	0.101555	0.10209	0.114373	0.100447	0.107542	0.0997878	0.108343	0.102606	0.10165	0.102194
0.513	0.114221	0.099702	0.107328	0.102594	0.114911	0.099786	0.0858629	0.0969163	0.107414	0.0997853	0.107298	0.102362	0.107328	0.102594	0.101744	0.102383	0.100068	0.0978878	0.106792	0.099871	0.060861	0.0957566	0.107298	0.102362	0.101767	0.102197	0.101744	0.102383	0.0862263	0.0974288	0.101767	0.102197	0.114251	0.100437	0.107439	0.0997815	0.108461	0.102593	0.101863	0.102311
0.514	0.113997	0.0996887	0.107553	0.102687	0.114686	0.0997722	0.0854767	0.0969067	0.107313	0.0997788	0.107522	0.102433	0.107553	0.102687	0.101957	0.102498	0.0996792	0.0978727	0.106727	0.0998673	0.0604828	0.0957459	0.107522	0.102433	0.101978	0.102297	0.101957	0.102498	0.0858354	0.0974113	0.101978	0.102297	0.114128	0.100427	0.107336	0.0997752	0.108577	0.102578	0.102075	0.102421
0.515	0.113773	0.0996754	0.107777	0.102768	0.114462	0.0997585	0.0850934	0.0968974	0.107213	0.0997723	0.107744	0.102494	0.107777	0.102768	0.10217	0.102605	0.0992919	0.0978578	0.106663	0.0998637	0.0601086	0.0957355	0.107744	0.102494	0.102187	0.10239	0.10217	0.102605	0.085447	0.0973941	0.102187	0.10239	0.114005	0.100418	0.107233	0.0997691	0.108691	0.102562	0.102285	0.102525
0.516	0.113549	0.0996623	0.108	0.102836	0.114238	0.0997448	0.0847131	0.0968883	0.107113	0.099766	0.107966	0.102544	0.108	0.102836	0.102381	0.102703	0.0989067	0.0978431	0.106598	0.0998601	0.0597385	0.0957254	0.107966	0.102544	0.102394	0.102476	0.102381	0.102703	0.0850611	0.097377	0.102394	0.102476	0.113882	0.100408	0.10713	0.099763	0.108802	0.102545	0.102494	0.102623
0.517	0.113326	0.0996492	0.108221	0.102892	0.114014	0.0997313	0.0843358	0.0968795	0.107013	0.0997598	0.108185	0.102585	0.108221	0.102892	0.10259	0.102794	0.0985236	0.0978286	0.106534	0.0998565	0.0593725	0.0957156	0.108185	0.102585	0.1026	0.102555	0.10259	0.102794	0.0846778	0.0973601	0.1026	0.102555	0.113758	0.100399	0.107028	0.099757	0.108911	0.102528	0.102701	0.102715
0.518	0.113103	0.0996363	0.108442	0.102936	0.113791	0.0997178	0.0839614	0.0968709	0.106913	0.0997536	0.108404	0.102615	0.108442	0.102936	0.102797	0.102877	0.0981426	0.0978143	0.10647	0.0998529	0.0590106	0.095706	0.108404	0.102615	0.102804	0.102628	0.102797	0.102877	0.084297	0.0973433	0.102804	0.102628	0.113634	0.100389	0.106926	0.0997511	0.109018	0.102509	0.102907	0.102801
0.519	0.11288	0.0996234	0.10866	0.102968	0.113568	0.0997044	0.0835899	0.0968626	0.106814	0.0997475	0.108621	0.102637	0.10866	0.102968	0.103003	0.102953	0.0977636	0.0978003	0.106406	0.0998494	0.0586527	0.0956967	0.108621	0.102637	0.103005	0.102694	0.103003	0.102953	0.0839188	0.0973267	0.103005	0.102694	0.113509	0.100379	0.106824	0.0997452	0.109122	0.10249	0.103111	0.102882
0.52	0.112657	0.0996106	0.108877	0.102989	0.113345	0.0996911	0.0832215	0.0968544	0.106714	0.0997415	0.108836	0.102649	0.108877	0.102989	0.103206	0.103021	0.0973868	0.0977865	0.106342	0.0998458	0.0582989	0.0956876	0.108836	0.102649	0.103205	0.102755	0.103206	0.103021	0.0835432	0.0973103	0.103205	0.102755	0.113385	0.100369	0.106722	0.0997394	0.109224	0.10247	0.103312	0.102957
0.521	0.112435	0.0995979	0.109093	0.102999	0.113123	0.0996779	0.082856	0.0968466	0.106615	0.0997356	0.10905	0.102654	0.109093	0.102999	0.103408	0.103081	0.0970122	0.0977728	0.106279	0.0998423	0.0579492	0.0956787	0.10905	0.102654	0.103403	0.102809	0.103408	0.103081	0.0831701	0.097294	0.103403	0.102809	0.113259	0.10036	0.106621	0.0997338	0.109324	0.102449	0.103512	0.103026
0.522	0.112214	0.0995853	0.109307	0.102998	0.112901	0.0996648	0.0824935	0.096839	0.106517	0.0997298	0.109262	0.102651	0.109307	0.102998	0.103607	0.103135	0.0966397	0.0977594	0.106215	0.0998388	0.0576037	0.0956701	0.109262	0.102651	0.103598	0.102858	0.103607	0.103135	0.0827997	0.0972779	0.103598	0.102858	0.113134	0.10035	0.10652	0.0997282	0.109422	0.102427	0.10371	0.103091
0.523	0.111992	0.0995728	0.109519	0.102986	0.112679	0.0996518	0.082134	0.0968316	0.106418	0.0997241	0.109472	0.102641	0.109519	0.102986	0.103805	0.103182	0.0962693	0.0977462	0.106152	0.0998353	0.0572622	0.0956617	0.109472	0.102641	0.103791	0.1029	0.103805	0.103182	0.082432	0.0972619	0.103791	0.1029	0.113008	0.10034	0.106419	0.0997226	0.109518	0.102405	0.103906	0.10315
0.524	0.111771	0.0995603	0.10973	0.102966	0.112457	0.0996389	0.0817776	0.0968244	0.10632	0.0997184	0.109681	0.102625	0.10973	0.102966	0.104	0.103221	0.0959011	0.0977332	0.106089	0.0998318	0.0569249	0.0956536	0.109681	0.102625	0.103983	0.102938	0.104	0.103221	0.0820668	0.0972461	0.103983	0.102938	0.112882	0.10033	0.106318	0.0997172	0.109611	0.102382	0.1041	0.103204
0.525	0.111551	0.099548	0.109939	0.102937	0.112236	0.099626	0.0814241	0.0968175	0.106222	0.0997129	0.109888	0.102603	0.109939	0.102937	0.104193	0.103254	0.0955351	0.0977205	0.106026	0.0998284	0.0565917	0.0956456	0.109888	0.102603	0.104171	0.10297	0.104193	0.103254	0.0817044	0.0972304	0.104171	0.10297	0.112755	0.100321	0.106217	0.0997118	0.109703	0.102359	0.104292	0.103253
0.526	0.111331	0.0995358	0.110146	0.102899	0.112016	0.0996133	0.0810737	0.0968109	0.106124	0.0997074	0.110093	0.102576	0.110146	0.102899	0.104383	0.103281	0.0951713	0.0977079	0.105964	0.0998249	0.0562627	0.0956378	0.110093	0.102576	0.104358	0.102998	0.104383	0.103281	0.0813446	0.097215	0.104358	0.102998	0.112628	0.100311	0.106117	0.0997064	0.109792	0.102335	0.104482	0.103298
0.527	0.111111	0.0995236	0.110351	0.102855	0.111795	0.0996006	0.0807262	0.0968045	0.106027	0.099702	0.110296	0.102544	0.110351	0.102855	0.104571	0.103302	0.0948097	0.0976955	0.105901	0.0998215	0.0559378	0.0956303	0.110296	0.102544	0.104542	0.10302	0.104571	0.103302	0.0809875	0.0971996	0.104542	0.10302	0.112501	0.100301	0.106017	0.0997012	0.109879	0.102311	0.104669	0.103338
0.528	0.110892	0.0995116	0.110554	0.102804	0.111576	0.0995881	0.0803819	0.0967983	0.105929	0.0996967	0.110497	0.102508	0.110554	0.102804	0.104756	0.103317	0.0944503	0.0976834	0.105839	0.0998181	0.0556171	0.0956229	0.110497	0.102508	0.104723	0.103038	0.104756	0.103317	0.0806331	0.0971845	0.104723	0.103038	0.112373	0.100291	0.105918	0.099696	0.109964	0.102286	0.104854	0.103373
0.529	0.110673	0.0994996	0.110755	0.102747	0.111356	0.0995756	0.0800405	0.0967924	0.105832	0.0996915	0.110696	0.10247	0.110755	0.102747	0.104939	0.103327	0.0940931	0.0976715	0.105776	0.0998147	0.0553006	0.0956158	0.110696	0.10247	0.104902	0.103052	0.104939	0.103327	0.0802815	0.0971695	0.104902	0.103052	0.112246	0.100281	0.105818	0.0996908	0.110047	0.10226	0.105037	0.103404
0.53	0.110455	0.0994877	0.110954	0.102685	0.111137	0.0995632	0.0797022	0.0967867	0.105736	0.0996864	0.110894	0.102428	0.110954	0.102685	0.105119	0.103332	0.0937382	0.0976597	0.105714	0.0998113	0.0549882	0.0956088	0.110894	0.102428	0.105079	0.103063	0.105119	0.103332	0.0799325	0.0971547	0.105079	0.103063	0.112118	0.100272	0.105719	0.0996857	0.110127	0.102235	0.105218	0.103431
0.531	0.110237	0.0994759	0.111151	0.102618	0.110919	0.0995509	0.079367	0.0967813	0.105639	0.0996813	0.111089	0.102384	0.111151	0.102618	0.105297	0.103331	0.0933855	0.0976482	0.105653	0.0998079	0.05468	0.095602	0.111089	0.102384	0.105253	0.103069	0.105297	0.103331	0.0795863	0.0971401	0.105253	0.103069	0.111989	0.100262	0.105621	0.0996807	0.110206	0.102209	0.105396	0.103454
0.532	0.11002	0.0994643	0.111345	0.102548	0.1107	0.0995387	0.0790348	0.096776	0.105543	0.0996763	0.111283	0.102338	0.111345	0.102548	0.105472	0.103327	0.0930351	0.0976369	0.105591	0.0998045	0.054376	0.0955955	0.111283	0.102338	0.105425	0.103072	0.105472	0.103327	0.0792429	0.0971256	0.105425	0.103072	0.111861	0.100252	0.105522	0.0996757	0.110283	0.102183	0.105572	0.103473
0.533	0.109803	0.0994527	0.111538	0.102476	0.110483	0.0995266	0.0787056	0.0967711	0.105448	0.0996714	0.111474	0.102292	0.111538	0.102476	0.105645	0.103318	0.0926869	0.0976258	0.105529	0.0998012	0.0540762	0.0955891	0.111474	0.102292	0.105594	0.103071	0.105645	0.103318	0.0789022	0.0971113	0.105594	0.103071	0.111732	0.100242	0.105424	0.0996708	0.110358	0.102156	0.105745	0.103489
0.534	0.109587	0.0994412	0.111729	0.102401	0.110266	0.0995146	0.0783796	0.0967664	0.105352	0.0996665	0.111664	0.102244	0.111729	0.102401	0.105814	0.103305	0.0923411	0.0976149	0.105468	0.0997978	0.0537806	0.095583	0.111664	0.102244	0.10576	0.103068	0.105814	0.103305	0.0785644	0.0970973	0.10576	0.103068	0.111603	0.100233	0.105326	0.0996659	0.110431	0.10213	0.105916	0.103501
0.535	0.109371	0.0994298	0.111917	0.102325	0.110049	0.0995027	0.0780565	0.0967619	0.105257	0.0996617	0.111852	0.102196	0.111917	0.102325	0.105981	0.103289	0.0919975	0.0976042	0.105407	0.0997945	0.0534892	0.0955771	0.111852	0.102196	0.105924	0.103062	0.105981	0.103289	0.0782293	0.0970834	0.105924	0.103062	0.111474	0.100223	0.105229	0.099661	0.110501	0.102103	0.106085	0.10351
0.536	0.109156	0.0994185	0.112103	0.102249	0.109833	0.0994909	0.0777366	0.0967576	0.105162	0.099657	0.112037	0.102149	0.112103	0.102249	0.106145	0.103269	0.0916562	0.0975937	0.105346	0.0997911	0.0532021	0.0955713	0.112037	0.102149	0.106085	0.103053	0.106145	0.103269	0.077897	0.0970697	0.106085	0.103053	0.111344	0.100213	0.105132	0.0996562	0.11057	0.102076	0.106251	0.103516
0.537	0.108941	0.0994072	0.112287	0.102173	0.109617	0.0994791	0.0774198	0.0967536	0.105068	0.0996523	0.112221	0.102102	0.112287	0.102173	0.106306	0.103247	0.0913172	0.0975835	0.105286	0.0997878	0.0529191	0.0955658	0.112221	0.102102	0.106244	0.103042	0.106306	0.103247	0.0775675	0.0970562	0.106244	0.103042	0.111215	0.100204	0.105035	0.0996514	0.110637	0.102049	0.106415	0.103519
0.538	0.108727	0.0993961	0.112469	0.102097	0.109402	0.0994675	0.077106	0.0967498	0.104974	0.0996477	0.112402	0.102056	0.112469	0.102097	0.106465	0.103222	0.0909806	0.0975734	0.105225	0.0997845	0.0526403	0.0955605	0.112402	0.102056	0.1064	0.103029	0.106465	0.103222	0.0772409	0.0970429	0.1064	0.103029	0.111085	0.100194	0.104938	0.0996466	0.110703	0.102022	0.106576	0.10352
0.539	0.108513	0.0993851	0.112649	0.102023	0.109187	0.099456	0.0767953	0.0967462	0.10488	0.0996431	0.112582	0.102012	0.112649	0.102023	0.106621	0.103194	0.0906463	0.0975635	0.105165	0.0997812	0.0523658	0.0955554	0.112582	0.102012	0.106553	0.103013	0.106621	0.103194	0.0769171	0.0970298	0.106553	0.103013	0.110955	0.100184	0.104842	0.0996419	0.110766	0.101994	0.106735	0.103517
0.54	0.1083	0.0993742	0.112827	0.101951	0.108973	0.0994445	0.0764877	0.0967429	0.104786	0.0996385	0.112759	0.101968	0.112827	0.101951	0.106773	0.103164	0.0903143	0.0975539	0.105105	0.0997779	0.0520955	0.0955506	0.112759	0.101968	0.106704	0.102996	0.106773	0.103164	0.0765962	0.0970169	0.106704	0.102996	0.110825	0.100175	0.104746	0.0996372	0.110827	0.101967	0.106891	0.103513
0.541	0.108088	0.0993633	0.113002	0.101881	0.10876	0.0994332	0.0761832	0.0967398	0.104693	0.099634	0.112935	0.101927	0.113002	0.101881	0.106924	0.103133	0.0899846	0.0975444	0.105045	0.0997746	0.0518295	0.095546	0.112935	0.101927	0.106852	0.102978	0.106924	0.103133	0.0762782	0.0970043	0.106852	0.102978	0.110694	0.100165	0.104651	0.0996325	0.110887	0.10194	0.107044	0.103506
0.542	0.107876	0.0993526	0.113175	0.101815	0.108547	0.0994219	0.0758818	0.096737	0.1046	0.0996295	0.113109	0.101888	0.113175	0.101815	0.107071	0.1031	0.0896573	0.0975352	0.104986	0.0997714	0.0515677	0.0955416	0.113109	0.101888	0.106997	0.102957	0.107071	0.1031	0.075963	0.0969918	0.106997	0.102957	0.110564	0.100156	0.104556	0.0996279	0.110945	0.101912	0.107196	0.103497
0.543	0.107665	0.0993419	0.113346	0.101751	0.108334	0.0994107	0.0755835	0.0967343	0.104508	0.0996251	0.11328	0.101851	0.113346	0.101751	0.107215	0.103065	0.0893324	0.0975261	0.104927	0.0997682	0.0513101	0.0955376	0.11328	0.101851	0.10714	0.102936	0.107215	0.103065	0.0756507	0.0969796	0.10714	0.102936	0.110433	0.100147	0.104461	0.0996232	0.111001	0.101885	0.107344	0.103486
0.544	0.107454	0.0993314	0.113515	0.101691	0.108122	0.0993997	0.0752883	0.0967319	0.104416	0.0996206	0.11345	0.101816	0.113515	0.101691	0.107357	0.103029	0.0890098	0.0975173	0.104867	0.0997649	0.0510568	0.0955338	0.11345	0.101816	0.10728	0.102913	0.107357	0.103029	0.0753413	0.0969676	0.10728	0.102913	0.110302	0.100137	0.104366	0.0996186	0.111056	0.101858	0.10749	0.103473
0.545	0.107244	0.099321	0.113682	0.101635	0.107911	0.0993887	0.0749962	0.0967297	0.104324	0.0996162	0.113618	0.101784	0.113682	0.101635	0.107496	0.102993	0.0886896	0.0975087	0.104809	0.0997617	0.0508076	0.0955304	0.113618	0.101784	0.107418	0.10289	0.107496	0.102993	0.0750348	0.0969559	0.107418	0.10289	0.110171	0.100128	0.104272	0.099614	0.111108	0.10183	0.107634	0.103459
0.546	0.107035	0.0993106	0.113847	0.101584	0.107701	0.0993778	0.0747072	0.0967278	0.104233	0.0996118	0.113784	0.101754	0.113847	0.101584	0.107632	0.102955	0.0883719	0.0975002	0.10475	0.0997585	0.0505628	0.0955273	0.113784	0.101754	0.107553	0.102865	0.107632	0.102955	0.0747313	0.0969443	0.107553	0.102865	0.11004	0.100119	0.104179	0.0996094	0.111159	0.101803	0.107775	0.103443
0.547	0.106826	0.0993003	0.11401	0.101537	0.10749	0.099367	0.0744213	0.096726	0.104142	0.0996075	0.113948	0.101727	0.11401	0.101537	0.107765	0.102917	0.0880565	0.097492	0.104692	0.0997554	0.0503222	0.0955247	0.113948	0.101727	0.107686	0.10284	0.107765	0.102917	0.0744306	0.096933	0.107686	0.10284	0.109909	0.100109	0.104085	0.0996048	0.111209	0.101776	0.107913	0.103425
0.548	0.106618	0.0992902	0.114171	0.101494	0.107281	0.0993564	0.0741386	0.0967245	0.104051	0.0996031	0.11411	0.101703	0.114171	0.101494	0.107896	0.102878	0.0877434	0.097484	0.104633	0.0997522	0.0500858	0.0955224	0.11411	0.101703	0.107815	0.102814	0.107896	0.102878	0.0741329	0.096922	0.107815	0.102814	0.109777	0.1001	0.103992	0.0996003	0.111256	0.101749	0.108049	0.103406
0.549	0.106411	0.0992801	0.11433	0.101457	0.107072	0.0993458	0.0738589	0.0967232	0.103961	0.0995988	0.11427	0.101681	0.11433	0.101457	0.108024	0.10284	0.0874329	0.0974761	0.104576	0.0997491	0.0498536	0.0955207	0.11427	0.101681	0.107943	0.102788	0.108024	0.10284	0.0738382	0.0969111	0.107943	0.102788	0.109646	0.100091	0.1039	0.0995957	0.111302	0.101723	0.108182	0.103386
0.55	0.106204	0.0992702	0.114487	0.101424	0.106864	0.0993353	0.0735823	0.0967221	0.103871	0.0995944	0.114428	0.101662	0.114487	0.101424	0.108149	0.102801	0.0871247	0.0974685	0.104518	0.099746	0.0496257	0.0955194	0.114428	0.101662	0.108067	0.102761	0.108149	0.102801	0.0735464	0.0969005	0.108067	0.102761	0.109514	0.100082	0.103807	0.0995912	0.111347	0.101696	0.108313	0.103365
0.551	0.105998	0.0992603	0.114642	0.101396	0.106657	0.0993249	0.0733089	0.0967212	0.103781	0.0995901	0.114585	0.101646	0.114642	0.101396	0.108272	0.102762	0.0868189	0.0974611	0.104461	0.0997429	0.049402	0.0955185	0.114585	0.101646	0.10819	0.102733	0.108272	0.102762	0.0732576	0.0968902	0.10819	0.102733	0.109383	0.100073	0.103716	0.0995867	0.11139	0.101669	0.108441	0.103343
0.552	0.105793	0.0992505	0.114795	0.101373	0.10645	0.0993146	0.0730386	0.0967206	0.103692	0.0995858	0.114739	0.101632	0.114795	0.101373	0.108391	0.102723	0.0865156	0.0974538	0.104403	0.0997399	0.0491825	0.0955182	0.114739	0.101632	0.108309	0.102706	0.108391	0.102723	0.0729718	0.0968801	0.108309	0.102706	0.109251	0.100064	0.103624	0.0995822	0.111431	0.101643	0.108567	0.10332
0.553	0.105588	0.0992409	0.114946	0.101355	0.106244	0.0993044	0.0727714	0.0967201	0.103604	0.0995815	0.114892	0.101621	0.114946	0.101355	0.108509	0.102684	0.0862147	0.0974468	0.104346	0.0997368	0.0489673	0.0955184	0.114892	0.101621	0.108427	0.102678	0.108509	0.102684	0.072689	0.0968702	0.108427	0.102678	0.109119	0.100055	0.103533	0.0995777	0.111471	0.101617	0.108691	0.103297
0.554	0.105385	0.0992313	0.115095	0.101341	0.106038	0.0992943	0.0725073	0.0967199	0.103515	0.0995772	0.115043	0.101613	0.115095	0.101341	0.108623	0.102646	0.0859162	0.09744	0.10429	0.0997338	0.0487563	0.0955192	0.115043	0.101613	0.108541	0.10265	0.108623	0.102646	0.0724091	0.0968606	0.108541	0.10265	0.108987	0.100046	0.103443	0.0995733	0.111509	0.101591	0.108812	0.103272
0.555	0.105181	0.0992219	0.115242	0.101333	0.105834	0.0992843	0.0722463	0.0967199	0.103427	0.0995729	0.115192	0.101606	0.115242	0.101333	0.108735	0.102608	0.0856202	0.0974333	0.104233	0.0997308	0.0485496	0.0955204	0.115192	0.101606	0.108654	0.102622	0.108735	0.102608	0.0721323	0.0968512	0.108654	0.102622	0.108856	0.100038	0.103352	0.0995688	0.111546	0.101565	0.10893	0.103247
0.556	0.104979	0.0992125	0.115388	0.101329	0.10563	0.0992744	0.0719885	0.09672	0.10334	0.0995686	0.115339	0.101602	0.115388	0.101329	0.108845	0.10257	0.0853267	0.0974269	0.104177	0.0997279	0.048347	0.0955223	0.115339	0.101602	0.108764	0.102593	0.108845	0.10257	0.0718584	0.0968421	0.108764	0.102593	0.108724	0.100029	0.103263	0.0995644	0.111582	0.101539	0.109046	0.103221
0.557	0.104777	0.0992032	0.115532	0.101329	0.105426	0.0992646	0.0717337	0.0967204	0.103253	0.0995643	0.115485	0.1016	0.115532	0.101329	0.108952	0.102533	0.0850356	0.0974206	0.104121	0.099725	0.0481487	0.0955246	0.115485	0.1016	0.108871	0.102565	0.108952	0.102533	0.0715876	0.0968332	0.108871	0.102565	0.108592	0.10002	0.103173	0.09956	0.111616	0.101514	0.109159	0.103195
0.558	0.104577	0.099194	0.115674	0.101333	0.105224	0.0992548	0.0714821	0.096721	0.103166	0.09956	0.115629	0.1016	0.115674	0.101333	0.109056	0.102497	0.084747	0.0974146	0.104066	0.0997221	0.0479546	0.0955275	0.115629	0.1016	0.108976	0.102537	0.109056	0.102497	0.0713198	0.0968246	0.108976	0.102537	0.10846	0.100011	0.103084	0.0995556	0.111648	0.101489	0.109271	0.103168
0.559	0.104376	0.099185	0.115814	0.101341	0.105022	0.0992452	0.0712336	0.0967218	0.10308	0.0995558	0.115771	0.101602	0.115814	0.101341	0.109158	0.102461	0.0844608	0.0974087	0.104011	0.0997192	0.0477648	0.095531	0.115771	0.101602	0.109079	0.102509	0.109158	0.102461	0.0710551	0.0968162	0.109079	0.102509	0.108328	0.100003	0.102996	0.0995512	0.11168	0.101464	0.109379	0.103141
0.56	0.104177	0.099176	0.115953	0.101352	0.104821	0.0992357	0.0709882	0.0967228	0.102994	0.0995515	0.115911	0.101605	0.115953	0.101352	0.109258	0.102426	0.0841771	0.0974031	0.103956	0.0997163	0.0475791	0.095535	0.115911	0.101605	0.109179	0.102481	0.109258	0.102426	0.0707934	0.0968081	0.109179	0.102481	0.108196	0.0999943	0.102908	0.0995469	0.111709	0.101439	0.109486	0.103114
0.561	0.103978	0.0991671	0.11609	0.101367	0.10462	0.0992263	0.070746	0.096724	0.102909	0.0995473	0.11605	0.10161	0.11609	0.101367	0.109355	0.102392	0.0838959	0.0973976	0.103901	0.0997135	0.0473977	0.0955395	0.11605	0.10161	0.109277	0.102453	0.109355	0.102392	0.0705347	0.0968004	0.109277	0.102453	0.108064	0.0999858	0.10282	0.0995426	0.111738	0.101415	0.10959	0.103086
0.562	0.103781	0.0991584	0.116225	0.101385	0.104421	0.099217	0.0705068	0.0967254	0.102824	0.099543	0.116187	0.101616	0.116225	0.101385	0.10945	0.102358	0.0836172	0.0973923	0.103846	0.0997107	0.0472204	0.0955445	0.116187	0.101616	0.109373	0.102425	0.10945	0.102358	0.0702791	0.0967929	0.109373	0.102425	0.107932	0.0999773	0.102733	0.0995383	0.111765	0.10139	0.109691	0.103058
0.563	0.103584	0.0991497	0.116359	0.101405	0.104222	0.0992077	0.0702708	0.096727	0.102739	0.0995388	0.116322	0.101624	0.116359	0.101405	0.109542	0.102325	0.083341	0.0973872	0.103792	0.099708	0.0470474	0.0955501	0.116322	0.101624	0.109467	0.102398	0.109542	0.102325	0.0700265	0.0967857	0.109467	0.102398	0.1078	0.0999689	0.102646	0.0995341	0.111791	0.101366	0.10979	0.10303
0.564	0.103387	0.0991411	0.116491	0.101428	0.104024	0.0991986	0.0700378	0.0967288	0.102655	0.0995346	0.116455	0.101632	0.116491	0.101428	0.109632	0.102292	0.0830672	0.0973823	0.103738	0.0997053	0.0468786	0.0955561	0.116455	0.101632	0.109558	0.10237	0.109632	0.102292	0.069777	0.0967789	0.109558	0.10237	0.107668	0.0999605	0.102559	0.0995298	0.111816	0.101343	0.109887	0.103001
0.565	0.103192	0.0991326	0.116621	0.101453	0.103826	0.0991896	0.069808	0.0967307	0.102572	0.0995304	0.116587	0.101642	0.116621	0.101453	0.10972	0.10226	0.082796	0.0973776	0.103685	0.0997026	0.046714	0.0955627	0.116587	0.101642	0.109647	0.102342	0.10972	0.10226	0.0695306	0.0967724	0.109647	0.102342	0.107536	0.0999522	0.102474	0.0995257	0.111839	0.101319	0.109982	0.102973
0.566	0.102997	0.0991243	0.11675	0.10148	0.10363	0.0991807	0.0695813	0.0967329	0.102489	0.0995262	0.116717	0.101652	0.11675	0.10148	0.109806	0.102229	0.0825273	0.0973731	0.103631	0.0996999	0.0465536	0.0955697	0.116717	0.101652	0.109734	0.102314	0.109806	0.102229	0.0692872	0.0967662	0.109734	0.102314	0.107404	0.0999438	0.102388	0.0995215	0.111861	0.101296	0.110075	0.102944
0.567	0.102804	0.099116	0.116877	0.101508	0.103434	0.0991718	0.0693577	0.0967353	0.102406	0.0995221	0.116846	0.101662	0.116877	0.101508	0.109889	0.102197	0.082261	0.0973688	0.103578	0.0996973	0.0463973	0.0955772	0.116846	0.101662	0.109819	0.102286	0.109889	0.102197	0.0690469	0.0967605	0.109819	0.102286	0.107272	0.0999356	0.102303	0.0995174	0.111882	0.101274	0.110165	0.102914
0.568	0.102611	0.0991078	0.117003	0.101538	0.103239	0.0991631	0.0691372	0.0967378	0.102324	0.0995179	0.116972	0.101674	0.117003	0.101538	0.109971	0.102167	0.0819973	0.0973647	0.103525	0.0996947	0.0462453	0.0955851	0.116972	0.101674	0.109902	0.102258	0.109971	0.102167	0.0688097	0.096755	0.109902	0.102258	0.10714	0.0999273	0.102218	0.0995133	0.111902	0.101251	0.110253	0.102885
0.569	0.102419	0.0990998	0.117127	0.101568	0.103045	0.0991545	0.0689198	0.0967406	0.102242	0.0995138	0.117097	0.101685	0.117127	0.101568	0.11005	0.102136	0.0817361	0.0973607	0.103473	0.0996921	0.0460974	0.0955934	0.117097	0.101685	0.109983	0.10223	0.11005	0.102136	0.0685756	0.09675	0.109983	0.10223	0.107009	0.0999191	0.102134	0.0995093	0.11192	0.10123	0.110339	0.102855
0.57	0.102227	0.0990918	0.117249	0.101599	0.102852	0.0991459	0.0687055	0.0967435	0.10216	0.0995098	0.117221	0.101697	0.117249	0.101599	0.110127	0.102106	0.0814774	0.097357	0.103421	0.0996896	0.0459537	0.0956021	0.117221	0.101697	0.110061	0.102202	0.110127	0.102106	0.0683445	0.0967453	0.110061	0.102202	0.106877	0.099911	0.102051	0.0995053	0.111938	0.101209	0.110422	0.102825
0.571	0.102037	0.0990839	0.11737	0.10163	0.102659	0.0991375	0.0684943	0.0967466	0.102079	0.0995057	0.117343	0.101709	0.11737	0.10163	0.110202	0.102076	0.0812212	0.0973534	0.103369	0.0996871	0.0458142	0.0956112	0.117343	0.101709	0.110138	0.102174	0.110202	0.102076	0.0681165	0.096741	0.110138	0.102174	0.106745	0.0999028	0.101968	0.0995014	0.111954	0.101188	0.110504	0.102795
0.572	0.101848	0.0990761	0.11749	0.10166	0.102468	0.0991292	0.0682862	0.0967499	0.101999	0.0995017	0.117463	0.10172	0.11749	0.10166	0.110275	0.102046	0.0809676	0.09735	0.103317	0.0996847	0.0456789	0.0956206	0.117463	0.10172	0.110212	0.102146	0.110275	0.102046	0.0678916	0.096737	0.110212	0.102146	0.106614	0.0998948	0.101885	0.0994975	0.111969	0.101168	0.110583	0.102764
0.573	0.101659	0.0990685	0.117608	0.101691	0.102277	0.0991209	0.0680812	0.0967534	0.101919	0.0994978	0.117581	0.101732	0.117608	0.101691	0.110346	0.102017	0.0807165	0.0973468	0.103266	0.0996824	0.0455476	0.0956304	0.117581	0.101732	0.110285	0.102118	0.110346	0.102017	0.0676699	0.0967335	0.110285	0.102118	0.106482	0.0998867	0.101803	0.0994937	0.111983	0.101148	0.110661	0.102734
0.574	0.101471	0.0990609	0.117724	0.101721	0.102087	0.0991128	0.0678793	0.0967571	0.10184	0.0994938	0.117698	0.101743	0.117724	0.101721	0.110415	0.101988	0.0804679	0.0973438	0.103215	0.0996802	0.0454206	0.0956405	0.117698	0.101743	0.110355	0.10209	0.110415	0.101988	0.0674512	0.0967302	0.110355	0.10209	0.106351	0.0998787	0.101721	0.0994899	0.111995	0.101129	0.110736	0.102703
0.575	0.101284	0.0990534	0.117839	0.10175	0.101898	0.0991047	0.0676804	0.0967609	0.101761	0.0994899	0.117813	0.101754	0.117839	0.10175	0.110483	0.101959	0.0802218	0.0973409	0.103164	0.0996781	0.0452977	0.0956509	0.117813	0.101754	0.110424	0.102062	0.110483	0.101959	0.0672356	0.0967274	0.110424	0.102062	0.10622	0.0998707	0.10164	0.0994862	0.112007	0.10111	0.110809	0.102672
0.576	0.101098	0.099046	0.117952	0.101778	0.10171	0.0990968	0.0674847	0.096765	0.101682	0.0994861	0.117926	0.101765	0.117952	0.101778	0.110548	0.10193	0.0799783	0.0973383	0.103114	0.0996761	0.0451789	0.0956615	0.117926	0.101765	0.110491	0.102034	0.110548	0.10193	0.0670231	0.0967249	0.110491	0.102034	0.106089	0.0998627	0.101559	0.0994825	0.112018	0.101092	0.110881	0.10264
0.577	0.100913	0.0990387	0.118064	0.101805	0.101522	0.0990889	0.067292	0.0967692	0.101604	0.0994823	0.118038	0.101774	0.118064	0.101805	0.110611	0.101902	0.0797373	0.0973358	0.103064	0.0996742	0.0450642	0.0956724	0.118038	0.101774	0.110556	0.102007	0.110611	0.101902	0.0668137	0.0967227	0.110556	0.102007	0.105958	0.0998548	0.101479	0.0994789	0.112027	0.101074	0.11095	0.102609
0.578	0.100729	0.0990316	0.118174	0.10183	0.101336	0.0990812	0.0671024	0.0967736	0.101527	0.0994786	0.118148	0.101784	0.118174	0.10183	0.110673	0.101873	0.0794988	0.0973335	0.103014	0.0996724	0.0449537	0.0956835	0.118148	0.101784	0.110619	0.101979	0.110673	0.101873	0.0666074	0.0967209	0.110619	0.101979	0.105827	0.0998468	0.101399	0.0994753	0.112036	0.101057	0.111017	0.102578
0.579	0.100546	0.0990245	0.118282	0.101854	0.10115	0.0990736	0.0669158	0.0967782	0.10145	0.0994749	0.118257	0.101793	0.118282	0.101854	0.110733	0.101845	0.0792629	0.0973314	0.102965	0.0996708	0.0448473	0.0956947	0.118257	0.101793	0.11068	0.101951	0.110733	0.101845	0.0664042	0.0967194	0.11068	0.101951	0.105697	0.099839	0.10132	0.0994718	0.112043	0.10104	0.111082	0.102546
0.58	0.100364	0.0990175	0.118389	0.101876	0.100966	0.099066	0.0667323	0.0967829	0.101373	0.0994712	0.118364	0.101801	0.118389	0.101876	0.110791	0.101817	0.0790295	0.0973295	0.102916	0.0996692	0.044745	0.095706	0.118364	0.101801	0.11074	0.101923	0.110791	0.101817	0.0662041	0.0967182	0.11074	0.101923	0.105566	0.0998311	0.101241	0.0994683	0.11205	0.101024	0.111146	0.102514
0.581	0.100182	0.0990106	0.118495	0.101896	0.100782	0.0990585	0.0665519	0.0967878	0.101297	0.0994676	0.118469	0.101808	0.118495	0.101896	0.110847	0.10179	0.0787987	0.0973277	0.102867	0.0996678	0.0446468	0.0957174	0.118469	0.101808	0.110797	0.101895	0.110847	0.10179	0.0660071	0.0967173	0.110797	0.101895	0.105436	0.0998233	0.101162	0.0994649	0.112055	0.101008	0.111207	0.102482
0.582	0.100002	0.0990038	0.118598	0.101915	0.100599	0.0990512	0.0663746	0.096793	0.101222	0.0994641	0.118572	0.101815	0.118598	0.101915	0.110901	0.101762	0.0785704	0.0973262	0.102818	0.0996665	0.0445527	0.0957288	0.118572	0.101815	0.110853	0.101868	0.110901	0.101762	0.0658133	0.0967168	0.110853	0.101868	0.105306	0.0998155	0.101085	0.0994616	0.11206	0.100993	0.111267	0.102451
0.583	0.0998223	0.0989971	0.1187	0.101931	0.100417	0.0990439	0.0662003	0.0967982	0.101146	0.0994606	0.118674	0.10182	0.1187	0.101931	0.110954	0.101735	0.0783447	0.0973248	0.10277	0.0996653	0.0444627	0.0957402	0.118674	0.10182	0.110907	0.10184	0.110954	0.101735	0.0656225	0.0967165	0.110907	0.10184	0.105176	0.0998078	0.101007	0.0994583	0.112063	0.100978	0.111325	0.102419
0.584	0.0996438	0.0989906	0.118801	0.101945	0.100236	0.0990368	0.066029	0.0968037	0.101072	0.0994572	0.118774	0.101825	0.118801	0.101945	0.111005	0.101708	0.0781215	0.0973236	0.102722	0.0996642	0.0443768	0.0957516	0.118774	0.101825	0.11096	0.101813	0.111005	0.101708	0.0654349	0.0967165	0.11096	0.101813	0.105046	0.0998	0.100931	0.0994551	0.112066	0.100963	0.111381	0.102387
0.585	0.0994662	0.0989841	0.1189	0.101957	0.100056	0.0990297	0.0658608	0.0968093	0.100998	0.0994539	0.118873	0.101829	0.1189	0.101957	0.111054	0.101681	0.0779008	0.0973225	0.102674	0.0996633	0.0442949	0.0957629	0.118873	0.101829	0.111011	0.101786	0.111054	0.101681	0.0652504	0.0967168	0.111011	0.101786	0.104916	0.0997923	0.100854	0.0994519	0.112068	0.100949	0.111435	0.102355
0.586	0.0992895	0.0989777	0.118997	0.101967	0.0998768	0.0990228	0.0656956	0.0968151	0.100924	0.0994506	0.11897	0.101833	0.118997	0.101967	0.111102	0.101654	0.0776827	0.0973216	0.102627	0.0996624	0.0442172	0.0957742	0.11897	0.101833	0.11106	0.101759	0.111102	0.101654	0.065069	0.0967174	0.11106	0.101759	0.104787	0.0997847	0.100779	0.0994488	0.112068	0.100935	0.111487	0.102323
0.587	0.0991139	0.0989714	0.119093	0.101975	0.0996986	0.0990159	0.0655335	0.0968211	0.100852	0.0994474	0.119065	0.101835	0.119093	0.101975	0.111148	0.101628	0.0774671	0.0973209	0.10258	0.0996617	0.0441434	0.0957853	0.119065	0.101835	0.111107	0.101732	0.111148	0.101628	0.0648907	0.0967182	0.111107	0.101732	0.104658	0.0997771	0.100703	0.0994458	0.112068	0.100922	0.111538	0.102291
0.588	0.0989392	0.0989652	0.119187	0.10198	0.0995213	0.0990091	0.0653743	0.0968272	0.100779	0.0994442	0.119158	0.101837	0.119187	0.10198	0.111193	0.101602	0.0772541	0.0973204	0.102534	0.099661	0.0440738	0.0957963	0.119158	0.101837	0.111153	0.101705	0.111193	0.101602	0.0647155	0.0967192	0.111153	0.101705	0.104529	0.0997695	0.100629	0.0994428	0.112067	0.100909	0.111587	0.10226
0.589	0.0987655	0.0989591	0.11928	0.101984	0.099345	0.0990025	0.0652182	0.0968335	0.100707	0.0994411	0.11925	0.101838	0.11928	0.101984	0.111236	0.101576	0.0770436	0.0973201	0.102487	0.0996605	0.0440081	0.0958072	0.11925	0.101838	0.111198	0.101679	0.111236	0.101576	0.0645434	0.0967205	0.111198	0.101679	0.1044	0.0997619	0.100555	0.0994399	0.112066	0.100896	0.111634	0.102228
0.59	0.0985927	0.0989531	0.11937	0.101985	0.0991697	0.0989959	0.0650651	0.09684	0.100636	0.0994381	0.11934	0.101838	0.11937	0.101985	0.111278	0.10155	0.0768357	0.0973199	0.102441	0.0996601	0.0439466	0.0958179	0.11934	0.101838	0.111241	0.101652	0.111278	0.10155	0.0643745	0.096722	0.111241	0.101652	0.104271	0.0997544	0.100481	0.099437	0.112063	0.100883	0.11168	0.102196
0.591	0.098421	0.0989472	0.11946	0.101984	0.0989953	0.0989894	0.064915	0.0968466	0.100565	0.0994351	0.119429	0.101837	0.11946	0.101984	0.111317	0.101524	0.0766303	0.0973199	0.102395	0.0996597	0.043889	0.0958285	0.119429	0.101837	0.111282	0.101626	0.111317	0.101524	0.0642086	0.0967238	0.111282	0.101626	0.104143	0.0997469	0.100408	0.0994342	0.112059	0.100871	0.111724	0.102165
0.592	0.0982503	0.0989414	0.119547	0.101982	0.0988219	0.098983	0.064768	0.0968534	0.100495	0.0994322	0.119516	0.101836	0.119547	0.101982	0.111356	0.101499	0.0764275	0.09732	0.10235	0.0996595	0.0438354	0.0958389	0.119516	0.101836	0.111322	0.1016	0.111356	0.101499	0.0640459	0.0967257	0.111322	0.1016	0.104015	0.0997394	0.100335	0.0994315	0.112055	0.100859	0.111766	0.102133
0.593	0.0980805	0.0989357	0.119633	0.101977	0.0986495	0.0989768	0.0646239	0.0968604	0.100425	0.0994294	0.119601	0.101834	0.119633	0.101977	0.111393	0.101474	0.0762272	0.0973203	0.102305	0.0996593	0.0437859	0.0958492	0.119601	0.101834	0.11136	0.101574	0.111393	0.101474	0.0638862	0.0967278	0.11136	0.101574	0.103887	0.099732	0.100263	0.0994288	0.11205	0.100847	0.111807	0.102102
0.594	0.0979118	0.0989301	0.119717	0.101971	0.0984781	0.0989706	0.0644828	0.0968675	0.100356	0.0994266	0.119684	0.101831	0.119717	0.101971	0.111429	0.101449	0.0760295	0.0973208	0.10226	0.0996593	0.0437403	0.0958593	0.119684	0.101831	0.111397	0.101549	0.111429	0.101449	0.0637297	0.0967302	0.111397	0.101549	0.103759	0.0997246	0.100192	0.0994261	0.112044	0.100836	0.111846	0.102071
0.595	0.0977441	0.0989245	0.119799	0.101963	0.0983077	0.0989645	0.0643446	0.0968748	0.100287	0.0994239	0.119766	0.101828	0.119799	0.101963	0.111463	0.101424	0.0758343	0.0973215	0.102216	0.0996593	0.0436988	0.0958693	0.119766	0.101828	0.111432	0.101523	0.111463	0.101424	0.0635763	0.0967327	0.111432	0.101523	0.103632	0.0997173	0.100121	0.0994235	0.112037	0.100825	0.111883	0.10204
0.596	0.0975774	0.0989191	0.11988	0.101953	0.0981382	0.0989585	0.0642095	0.0968823	0.100219	0.0994212	0.119846	0.101824	0.11988	0.101953	0.111496	0.1014	0.0756417	0.0973223	0.102172	0.0996593	0.0436612	0.0958792	0.119846	0.101824	0.111466	0.101498	0.111496	0.1014	0.063426	0.0967354	0.111466	0.101498	0.103505	0.09971	0.10005	0.099421	0.112029	0.100814	0.111919	0.102009
0.597	0.0974117	0.0989138	0.119959	0.101943	0.0979698	0.0989526	0.0640773	0.0968899	0.100151	0.0994186	0.119925	0.101819	0.119959	0.101943	0.111527	0.101376	0.0754516	0.0973233	0.102128	0.0996595	0.0436275	0.0958893	0.119925	0.101819	0.111498	0.101473	0.111527	0.101376	0.0632787	0.0967382	0.111498	0.101473	0.103378	0.0997027	0.0999806	0.0994185	0.112021	0.100803	0.111954	0.101978
0.598	0.097247	0.0989086	0.120036	0.10193	0.0978024	0.0989468	0.0639481	0.0968976	0.100084	0.0994161	0.120001	0.101814	0.120036	0.10193	0.111557	0.101352	0.075264	0.0973245	0.102084	0.0996597	0.0435977	0.0958997	0.120001	0.101814	0.11153	0.101448	0.111557	0.101352	0.0631346	0.0967412	0.11153	0.101448	0.103252	0.0996955	0.0999113	0.0994161	0.112012	0.100792	0.111987	0.101947
0.599	0.0970834	0.0989034	0.120112	0.101917	0.097636	0.0989412	0.0638218	0.0969056	0.100017	0.0994136	0.120077	0.101809	0.120112	0.101917	0.111586	0.101328	0.075079	0.0973258	0.102041	0.09966	0.0435718	0.0959108	0.120077	0.101809	0.111559	0.101424	0.111586	0.101328	0.0629936	0.0967444	0.111559	0.101424	0.103125	0.0996883	0.0998426	0.0994137	0.112002	0.100781	0.112018	0.101917
0.6	0.0969209	0.0988984	0.120186	0.101902	0.0974706	0.0989356	0.0636985	0.0969136	0.0999514	0.0994112	0.12015	0.101803	0.120186	0.101902	0.111613	0.101305	0.0748965	0.0973273	0.101998	0.0996603	0.0435497	0.0959226	0.12015	0.101803	0.111588	0.1014	0.111613	0.101305	0.0628556	0.0967477	0.111588	0.1014	0.103	0.0996812	0.0997744	0.0994114	0.111991	0.100771	0.112048	0.101887
0.601	0.0967593	0.0988935	0.120258	0.101887	0.0973062	0.0989301	0.0635781	0.0969219	0.099886	0.0994088	0.120222	0.101797	0.120258	0.101887	0.111639	0.101281	0.0747166	0.0973289	0.101956	0.0996607	0.0435313	0.0959354	0.120222	0.101797	0.111615	0.101376	0.111639	0.101281	0.0627208	0.0967512	0.111615	0.101376	0.102874	0.0996741	0.0997068	0.0994091	0.11198	0.100761	0.112077	0.101857
0.602	0.0965989	0.0988886	0.120328	0.101871	0.0971429	0.0989246	0.0634607	0.0969302	0.0998212	0.0994065	0.120292	0.10179	0.120328	0.101871	0.111664	0.101259	0.0745392	0.0973307	0.101913	0.0996611	0.0435168	0.0959492	0.120292	0.10179	0.111641	0.101352	0.111664	0.101259	0.062589	0.0967548	0.111641	0.101352	0.102749	0.0996671	0.0996397	0.0994069	0.111968	0.100751	0.112104	0.101827
0.603	0.0964394	0.0988839	0.120397	0.101854	0.0969806	0.0989193	0.0633462	0.0969388	0.0997569	0.0994043	0.12036	0.101783	0.120397	0.101854	0.111688	0.101236	0.0743643	0.0973327	0.101871	0.0996616	0.043506	0.0959642	0.12036	0.101783	0.111666	0.101329	0.111688	0.101236	0.0624603	0.0967586	0.111666	0.101329	0.102624	0.0996601	0.0995732	0.0994047	0.111955	0.100741	0.11213	0.101797
0.604	0.0962811	0.0988792	0.120464	0.101836	0.0968193	0.0989141	0.0632345	0.0969475	0.0996932	0.0994021	0.120427	0.101776	0.120464	0.101836	0.11171	0.101214	0.0741919	0.0973348	0.10183	0.0996622	0.0434989	0.0959805	0.120427	0.101776	0.111689	0.101305	0.11171	0.101214	0.0623347	0.0967625	0.111689	0.101305	0.102499	0.0996531	0.0995072	0.0994025	0.111941	0.100731	0.112154	0.101768
0.605	0.0961237	0.0988747	0.120529	0.101819	0.0966591	0.098909	0.0631258	0.0969563	0.09963	0.0993999	0.120492	0.101768	0.120529	0.101819	0.111731	0.101192	0.0740221	0.097337	0.101789	0.0996627	0.0434955	0.0959981	0.120492	0.101768	0.111711	0.101283	0.111731	0.101192	0.0622122	0.0967665	0.111711	0.101283	0.102374	0.0996463	0.0994419	0.0994004	0.111927	0.100722	0.112177	0.101739
0.606	0.0959675	0.0988702	0.120593	0.1018	0.0964999	0.098904	0.06302	0.0969653	0.0995675	0.0993978	0.120556	0.10176	0.120593	0.1018	0.111751	0.101171	0.0738548	0.0973395	0.101748	0.0996633	0.0434958	0.0960172	0.120556	0.10176	0.111732	0.10126	0.111751	0.101171	0.0620927	0.0967707	0.111732	0.10126	0.10225	0.0996394	0.0993771	0.0993984	0.111912	0.100712	0.112199	0.10171
0.607	0.0958123	0.0988658	0.120655	0.101782	0.0963418	0.0988991	0.0629171	0.0969744	0.0995054	0.0993958	0.120618	0.101752	0.120655	0.101782	0.11177	0.101151	0.0736901	0.0973421	0.101707	0.099664	0.0434997	0.0960377	0.120618	0.101752	0.111752	0.101239	0.11177	0.101151	0.0619764	0.0967749	0.111752	0.101239	0.102127	0.0996326	0.0993128	0.0993964	0.111897	0.100703	0.11222	0.101681
0.608	0.0956582	0.0988616	0.120715	0.101764	0.0961847	0.0988942	0.0628171	0.0969837	0.099444	0.0993938	0.120678	0.101744	0.120715	0.101764	0.111788	0.101131	0.0735278	0.0973448	0.101667	0.0996647	0.0435072	0.0960597	0.120678	0.101744	0.111771	0.101217	0.111788	0.101131	0.061863	0.0967792	0.111771	0.101217	0.102003	0.0996259	0.0992492	0.0993944	0.111881	0.100694	0.112239	0.101653
0.609	0.0955052	0.0988574	0.120773	0.101746	0.0960287	0.0988895	0.0627199	0.0969931	0.0993831	0.0993918	0.120737	0.101736	0.120773	0.101746	0.111804	0.101111	0.0733681	0.0973477	0.101627	0.0996654	0.0435184	0.0960832	0.120737	0.101736	0.111788	0.101196	0.111804	0.101111	0.0617528	0.0967835	0.111788	0.101196	0.10188	0.0996192	0.0991861	0.0993925	0.111864	0.100685	0.112257	0.101625
0.61	0.0953533	0.0988533	0.12083	0.101728	0.0958737	0.0988848	0.0626256	0.0970027	0.0993229	0.0993899	0.120794	0.101728	0.12083	0.101728	0.11182	0.101092	0.0732109	0.0973507	0.101587	0.0996661	0.0435331	0.0961082	0.120794	0.101728	0.111804	0.101176	0.11182	0.101092	0.0616456	0.0967879	0.111804	0.101176	0.101758	0.0996126	0.0991236	0.0993906	0.111846	0.100676	0.112274	0.101597
0.611	0.0952025	0.0988493	0.120885	0.10171	0.0957199	0.0988803	0.0625341	0.0970124	0.0992631	0.099388	0.120849	0.10172	0.120885	0.10171	0.111834	0.101073	0.0730562	0.0973539	0.101547	0.0996669	0.0435513	0.0961347	0.120849	0.10172	0.111819	0.101156	0.111834	0.101073	0.0615415	0.0967923	0.111819	0.101156	0.101635	0.099606	0.0990617	0.0993887	0.111828	0.100667	0.112289	0.10157
0.612	0.0950527	0.0988454	0.120939	0.101692	0.0955671	0.0988758	0.0624455	0.0970222	0.099204	0.0993862	0.120903	0.101712	0.120939	0.101692	0.111847	0.101055	0.072904	0.0973573	0.101508	0.0996676	0.0435731	0.0961626	0.120903	0.101712	0.111833	0.101136	0.111847	0.101055	0.0614404	0.0967968	0.111833	0.101136	0.101513	0.0995995	0.0990003	0.0993869	0.111809	0.100658	0.112304	0.101543
0.613	0.094904	0.0988416	0.120991	0.101675	0.0954154	0.0988715	0.0623598	0.0970322	0.0991455	0.0993844	0.120955	0.101703	0.120991	0.101675	0.111859	0.101038	0.0727543	0.0973608	0.10147	0.0996684	0.0435985	0.0961919	0.120955	0.101703	0.111846	0.101118	0.111859	0.101038	0.0613424	0.0968012	0.111846	0.101118	0.101392	0.099593	0.0989395	0.0993851	0.11179	0.100649	0.112317	0.101516
0.614	0.0947565	0.0988379	0.121041	0.101659	0.0952647	0.0988672	0.0622768	0.0970423	0.0990875	0.0993826	0.121005	0.101695	0.121041	0.101659	0.11187	0.101021	0.0726071	0.0973644	0.101431	0.0996693	0.0436272	0.0962226	0.121005	0.101695	0.111858	0.101099	0.11187	0.101021	0.0612474	0.0968057	0.111858	0.101099	0.101271	0.0995866	0.0988794	0.0993834	0.11177	0.100641	0.112329	0.10149
0.615	0.09461	0.0988343	0.121089	0.101643	0.0951152	0.0988631	0.0621967	0.0970525	0.0990301	0.0993809	0.121054	0.101687	0.121089	0.101643	0.11188	0.101005	0.0724624	0.0973682	0.101393	0.0996701	0.0436595	0.0962546	0.121054	0.101687	0.111869	0.101081	0.11188	0.101005	0.0611555	0.0968101	0.111869	0.101081	0.10115	0.0995802	0.0988198	0.0993817	0.111749	0.100632	0.112339	0.101465
0.616	0.0944647	0.0988307	0.121136	0.101627	0.0949667	0.098859	0.0621194	0.0970629	0.0989734	0.0993792	0.121102	0.101679	0.121136	0.101627	0.111889	0.100989	0.0723202	0.0973721	0.101355	0.0996709	0.0436952	0.0962879	0.121102	0.101679	0.111879	0.101064	0.111889	0.100989	0.0610666	0.0968146	0.111879	0.101064	0.10103	0.0995739	0.0987608	0.09938	0.111728	0.100624	0.112349	0.10144
0.617	0.0943204	0.0988273	0.121181	0.101612	0.0948193	0.098855	0.0620449	0.0970734	0.0989172	0.0993776	0.121147	0.10167	0.121181	0.101612	0.111897	0.100973	0.0721805	0.0973762	0.101318	0.0996718	0.0437343	0.0963223	0.121147	0.10167	0.111887	0.101047	0.111897	0.100973	0.0609808	0.0968191	0.111887	0.101047	0.10091	0.0995677	0.0987024	0.0993784	0.111706	0.100616	0.112358	0.101416
0.618	0.0941773	0.0988239	0.121225	0.101598	0.094673	0.0988511	0.0619731	0.0970841	0.0988616	0.099376	0.121191	0.101662	0.121225	0.101598	0.111904	0.100958	0.0720432	0.0973804	0.101281	0.0996727	0.0437768	0.096358	0.121191	0.101662	0.111895	0.10103	0.111904	0.100958	0.060898	0.0968236	0.111895	0.10103	0.10079	0.0995615	0.0986445	0.0993768	0.111684	0.100608	0.112365	0.101392
0.619	0.0940353	0.0988207	0.121266	0.101585	0.0945279	0.0988473	0.0619042	0.0970949	0.0988066	0.0993744	0.121234	0.101655	0.121266	0.101585	0.11191	0.100944	0.0719085	0.0973848	0.101244	0.0996736	0.0438226	0.0963948	0.121234	0.101655	0.111902	0.101014	0.11191	0.100944	0.0608182	0.0968281	0.111902	0.101014	0.100671	0.0995554	0.0985873	0.0993752	0.111661	0.1006	0.112371	0.101369
0.62	0.0938944	0.0988175	0.121307	0.101572	0.0943838	0.0988436	0.061838	0.0971058	0.0987522	0.0993728	0.121275	0.101647	0.121307	0.101572	0.111915	0.10093	0.0717762	0.0973893	0.101207	0.0996745	0.0438718	0.0964326	0.121275	0.101647	0.111908	0.100999	0.111915	0.10093	0.0607415	0.0968326	0.111908	0.100999	0.100552	0.0995493	0.0985307	0.0993737	0.111638	0.100592	0.112377	0.101346
0.621	0.0937546	0.0988145	0.121346	0.101561	0.0942408	0.09884	0.0617746	0.0971168	0.0986984	0.0993713	0.121314	0.101639	0.121346	0.101561	0.11192	0.100917	0.0716464	0.097394	0.101171	0.0996754	0.0439243	0.0964714	0.121314	0.101639	0.111912	0.100984	0.11192	0.100917	0.0606678	0.0968371	0.111912	0.100984	0.100434	0.0995433	0.0984746	0.0993722	0.111614	0.100584	0.112381	0.101324
0.622	0.093616	0.0988115	0.121383	0.10155	0.094099	0.0988365	0.0617139	0.097128	0.0986451	0.0993698	0.121352	0.101631	0.121383	0.10155	0.111923	0.100903	0.0715191	0.0973988	0.101135	0.0996763	0.0439801	0.0965111	0.121352	0.101631	0.111916	0.100969	0.111923	0.100903	0.060597	0.0968416	0.111916	0.100969	0.100316	0.0995373	0.0984192	0.0993707	0.111589	0.100576	0.112384	0.101302
0.623	0.0934785	0.0988086	0.121418	0.101539	0.0939582	0.098833	0.061656	0.0971392	0.0985925	0.0993684	0.121388	0.101624	0.121418	0.101539	0.111925	0.100891	0.0713942	0.0974037	0.101099	0.0996773	0.044039	0.0965516	0.121388	0.101624	0.111919	0.100954	0.111925	0.100891	0.0605293	0.0968462	0.111919	0.100954	0.100199	0.0995314	0.0983643	0.0993693	0.111564	0.100568	0.112386	0.101281
0.624	0.0933421	0.0988058	0.121452	0.10153	0.0938186	0.0988297	0.0616007	0.0971506	0.0985405	0.099367	0.121423	0.101616	0.121452	0.10153	0.111926	0.100878	0.0712718	0.0974088	0.101064	0.0996782	0.0441013	0.0965929	0.121423	0.101616	0.111921	0.10094	0.111926	0.100878	0.0604646	0.0968508	0.111921	0.10094	0.100082	0.0995256	0.0983101	0.099368	0.111538	0.10056	0.112387	0.10126
0.625	0.0932068	0.0988031	0.121485	0.101521	0.0936801	0.0988264	0.0615482	0.0971622	0.0984891	0.0993656	0.121456	0.101609	0.121485	0.101521	0.111927	0.100866	0.0711518	0.097414	0.101029	0.0996792	0.0441666	0.096635	0.121456	0.101609	0.111922	0.100927	0.111927	0.100866	0.0604029	0.0968555	0.111922	0.100927	0.0999651	0.0995198	0.0982564	0.0993666	0.111512	0.100552	0.112388	0.10124
0.626	0.0930727	0.0988005	0.121516	0.101513	0.0935427	0.0988233	0.0614984	0.0971738	0.0984383	0.0993642	0.121488	0.101602	0.121516	0.101513	0.111927	0.100855	0.0710343	0.0974193	0.100994	0.0996801	0.0442352	0.0966776	0.121488	0.101602	0.111922	0.100914	0.111927	0.100855	0.0603442	0.0968602	0.111922	0.100914	0.099849	0.0995141	0.0982034	0.0993653	0.111485	0.100545	0.112387	0.10122
0.627	0.0929397	0.098798	0.121545	0.101506	0.0934065	0.0988202	0.0614513	0.0971855	0.0983881	0.099363	0.121518	0.101595	0.121545	0.101506	0.111925	0.100843	0.0709193	0.0974248	0.10096	0.0996811	0.0443068	0.0967208	0.121518	0.101595	0.111921	0.100901	0.111925	0.100843	0.0602885	0.096865	0.111921	0.100901	0.0997334	0.0995084	0.098151	0.099364	0.111458	0.100537	0.112385	0.101201
0.628	0.0928079	0.0987955	0.121573	0.1015	0.0932713	0.0988172	0.0614069	0.0971974	0.0983385	0.0993618	0.121547	0.101588	0.121573	0.1015	0.111923	0.100832	0.0708066	0.0974304	0.100925	0.099682	0.0443816	0.0967645	0.121547	0.101588	0.11192	0.100888	0.111923	0.100832	0.0602358	0.0968698	0.11192	0.100888	0.0996182	0.0995028	0.0980991	0.0993628	0.111431	0.10053	0.112382	0.101182
0.629	0.0926772	0.0987932	0.121599	0.101494	0.0931373	0.0988144	0.0613651	0.0972094	0.0982895	0.0993608	0.121574	0.101581	0.121599	0.101494	0.11192	0.100822	0.0706964	0.0974361	0.100892	0.099683	0.0444594	0.0968086	0.121574	0.101581	0.111917	0.100876	0.11192	0.100822	0.060186	0.0968748	0.111917	0.100876	0.0995035	0.0994972	0.0980479	0.0993616	0.111402	0.100522	0.112379	0.101163
0.63	0.0925476	0.0987909	0.121624	0.101488	0.0930045	0.0988116	0.0613261	0.0972215	0.098241	0.0993599	0.121599	0.101574	0.121624	0.101488	0.111917	0.100811	0.0705886	0.097442	0.100858	0.099684	0.0445402	0.096853	0.121599	0.101574	0.111914	0.100864	0.111917	0.100811	0.0601392	0.0968798	0.111914	0.100864	0.0993893	0.0994917	0.0979973	0.0993605	0.111374	0.100515	0.112374	0.101145
0.631	0.0924192	0.0987887	0.121647	0.101484	0.0928727	0.0988089	0.0612896	0.0972337	0.0981932	0.0993593	0.121623	0.101567	0.121647	0.101484	0.111912	0.100801	0.0704833	0.097448	0.100825	0.099685	0.044624	0.0968977	0.121623	0.101567	0.11191	0.100852	0.111912	0.100801	0.0600954	0.096885	0.11191	0.100852	0.0992756	0.0994863	0.0979473	0.0993594	0.111345	0.100507	0.112369	0.101127
0.632	0.092292	0.0987866	0.121669	0.101479	0.0927421	0.0988062	0.0612558	0.097246	0.098146	0.0993588	0.121646	0.101561	0.121669	0.101479	0.111907	0.100791	0.0703803	0.0974542	0.100792	0.099686	0.0447107	0.0969426	0.121646	0.101561	0.111905	0.10084	0.111907	0.100791	0.0600545	0.0968904	0.111905	0.10084	0.0991623	0.0994809	0.0978979	0.0993583	0.111315	0.1005	0.112363	0.10111
0.633	0.0921659	0.0987846	0.121689	0.101476	0.0926127	0.0988037	0.0612246	0.0972585	0.0980993	0.0993585	0.121667	0.101554	0.121689	0.101476	0.111901	0.100781	0.0702798	0.0974604	0.100759	0.099687	0.0448004	0.0969877	0.121667	0.101554	0.111899	0.100829	0.111901	0.100781	0.0600165	0.0968963	0.111899	0.100829	0.0990495	0.0994756	0.0978491	0.0993572	0.111285	0.100493	0.112355	0.101093
0.634	0.0920409	0.0987827	0.121708	0.101472	0.0924844	0.0988013	0.061196	0.097271	0.0980532	0.0993585	0.121687	0.101548	0.121708	0.101472	0.111894	0.100771	0.0701816	0.0974668	0.100727	0.099688	0.0448929	0.0970329	0.121687	0.101548	0.111893	0.100818	0.111894	0.100771	0.0599814	0.0969027	0.111893	0.100818	0.0989373	0.0994703	0.0978009	0.0993563	0.111254	0.100485	0.112347	0.101077
0.635	0.0919171	0.0987809	0.121726	0.101469	0.0923572	0.0987989	0.0611701	0.0972837	0.0980078	0.0993587	0.121705	0.101541	0.121726	0.101469	0.111886	0.100762	0.0700859	0.0974733	0.100695	0.099689	0.0449882	0.0970781	0.121705	0.101541	0.111886	0.100807	0.111886	0.100762	0.0599491	0.0969098	0.111886	0.100807	0.0988255	0.0994651	0.0977533	0.0993553	0.111223	0.100478	0.112339	0.101061
0.636	0.0917945	0.0987792	0.121742	0.101467	0.0922312	0.0987967	0.0611467	0.0972964	0.0979629	0.0993591	0.121721	0.101535	0.121742	0.101467	0.111878	0.100753	0.0699925	0.09748	0.100663	0.0996901	0.0450864	0.0971233	0.121721	0.101535	0.111878	0.100796	0.111878	0.100753	0.0599198	0.0969177	0.111878	0.100796	0.0987142	0.0994599	0.0977063	0.0993544	0.111192	0.100471	0.112329	0.101045
0.637	0.091673	0.0987775	0.121756	0.101464	0.0921063	0.0987945	0.0611259	0.0973093	0.0979186	0.0993597	0.121737	0.101528	0.121756	0.101464	0.111869	0.100743	0.0699015	0.0974867	0.100632	0.0996911	0.0451873	0.0971687	0.121737	0.101528	0.111869	0.100786	0.111869	0.100743	0.0598932	0.0969265	0.111869	0.100786	0.0986035	0.0994548	0.09766	0.0993536	0.11116	0.100464	0.112318	0.101029
0.638	0.0915527	0.098776	0.12177	0.101462	0.0919826	0.0987924	0.0611077	0.0973222	0.0978749	0.0993606	0.12175	0.101522	0.12177	0.101462	0.111859	0.100734	0.0698129	0.0974936	0.1006	0.0996921	0.0452909	0.0972141	0.12175	0.101522	0.111859	0.100775	0.111859	0.100734	0.0598695	0.0969362	0.111859	0.100775	0.0984932	0.0994497	0.0976142	0.0993528	0.111128	0.100457	0.112307	0.101014
0.639	0.0914335	0.0987745	0.121781	0.10146	0.09186	0.0987904	0.061092	0.0973353	0.0978317	0.0993618	0.121763	0.101516	0.121781	0.10146	0.111848	0.100725	0.0697267	0.0975007	0.10057	0.0996932	0.0453971	0.0972597	0.121763	0.101516	0.111849	0.100765	0.111848	0.100725	0.0598485	0.0969469	0.111849	0.100765	0.0983835	0.0994447	0.0975691	0.0993523	0.111095	0.10045	0.112295	0.100999
0.64	0.0913155	0.0987731	0.121792	0.101458	0.0917386	0.0987885	0.0610788	0.0973485	0.0977892	0.0993631	0.121774	0.101509	0.121792	0.101458	0.111837	0.100716	0.0696428	0.0975078	0.100539	0.0996942	0.045506	0.0973054	0.121774	0.101509	0.111838	0.100755	0.111837	0.100716	0.0598303	0.0969586	0.111838	0.100755	0.0982743	0.0994397	0.0975246	0.0993518	0.111062	0.100443	0.112282	0.100984
0.641	0.0911987	0.0987718	0.1218	0.101456	0.0916183	0.0987867	0.0610682	0.0973617	0.0977472	0.0993648	0.121783	0.101503	0.1218	0.101456	0.111825	0.100708	0.0695613	0.097515	0.100509	0.0996953	0.0456174	0.0973512	0.121783	0.101503	0.111826	0.100745	0.111825	0.100708	0.0598149	0.0969713	0.111826	0.100745	0.0981657	0.0994348	0.0974806	0.0993516	0.111028	0.100436	0.112269	0.10097
0.642	0.0910831	0.0987706	0.121808	0.101454	0.0914992	0.0987849	0.0610601	0.0973751	0.0977058	0.0993666	0.121791	0.101497	0.121808	0.101454	0.111812	0.100699	0.0694821	0.0975224	0.100479	0.0996963	0.0457314	0.0973972	0.121791	0.101497	0.111814	0.100735	0.111812	0.100699	0.0598022	0.0969852	0.111814	0.100735	0.0980575	0.09943	0.0974373	0.0993515	0.110995	0.100429	0.112254	0.100956
0.643	0.0909686	0.0987694	0.121814	0.101452	0.0913813	0.0987833	0.0610545	0.0973885	0.097665	0.0993687	0.121798	0.10149	0.121814	0.101452	0.111799	0.100691	0.0694052	0.0975299	0.100449	0.0996974	0.0458478	0.0974433	0.121798	0.10149	0.111801	0.100726	0.111799	0.100691	0.0597922	0.097	0.111801	0.100726	0.09795	0.0994252	0.0973946	0.0993516	0.11096	0.100422	0.112239	0.100942
0.644	0.0908552	0.0987684	0.121819	0.10145	0.0912645	0.0987817	0.0610514	0.0974021	0.0976248	0.0993709	0.121803	0.101484	0.121819	0.10145	0.111785	0.100682	0.0693307	0.0975375	0.100419	0.0996985	0.0459666	0.0974896	0.121803	0.101484	0.111787	0.100716	0.111785	0.100682	0.059785	0.097016	0.111787	0.100716	0.0978429	0.0994205	0.0973524	0.099352	0.110925	0.100415	0.112223	0.100928
0.645	0.0907431	0.0987674	0.121822	0.101448	0.0911489	0.0987802	0.0610508	0.0974157	0.0975851	0.0993734	0.121807	0.101477	0.121822	0.101448	0.11177	0.100674	0.0692585	0.0975452	0.10039	0.0996995	0.0460879	0.0975359	0.121807	0.101477	0.111773	0.100707	0.11177	0.100674	0.0597804	0.0970329	0.111773	0.100707	0.0977364	0.0994158	0.0973109	0.0993525	0.11089	0.100408	0.112207	0.100914
0.646	0.0906321	0.0987665	0.121824	0.101446	0.0910344	0.0987788	0.0610526	0.0974294	0.0975461	0.0993761	0.121809	0.101471	0.121824	0.101446	0.111755	0.100666	0.0691887	0.0975531	0.100361	0.0997006	0.0462115	0.0975824	0.121809	0.101471	0.111757	0.100697	0.111755	0.100666	0.0597785	0.097051	0.111757	0.100697	0.0976305	0.0994111	0.0972699	0.0993533	0.110855	0.100401	0.11219	0.100901
0.647	0.0905223	0.0987657	0.121825	0.101443	0.0909211	0.0987775	0.0610569	0.0974433	0.0975076	0.099379	0.12181	0.101464	0.121825	0.101443	0.111739	0.100657	0.0691211	0.097561	0.100333	0.0997017	0.0463374	0.0976289	0.12181	0.101464	0.111742	0.100688	0.111739	0.100657	0.0597793	0.09707	0.111742	0.100688	0.0975251	0.0994065	0.0972295	0.0993544	0.110819	0.100394	0.112172	0.100888
0.648	0.0904137	0.098765	0.121824	0.10144	0.090809	0.0987763	0.0610636	0.0974572	0.0974696	0.0993821	0.12181	0.101457	0.121824	0.10144	0.111723	0.100649	0.0690558	0.0975691	0.100305	0.0997028	0.0464655	0.0976754	0.12181	0.101457	0.111725	0.100679	0.111723	0.100649	0.0597827	0.0970899	0.111725	0.100679	0.0974203	0.099402	0.0971898	0.0993556	0.110783	0.100388	0.112153	0.100875
0.649	0.0903062	0.0987643	0.121822	0.101437	0.090698	0.0987751	0.0610728	0.0974712	0.0974323	0.0993853	0.121808	0.101451	0.121822	0.101437	0.111705	0.100641	0.0689929	0.0975773	0.100277	0.0997039	0.0465959	0.097722	0.121808	0.101451	0.111708	0.10067	0.111705	0.100641	0.0597887	0.0971108	0.111708	0.10067	0.097316	0.0993975	0.0971506	0.0993571	0.110746	0.100381	0.112134	0.100863
0.65	0.0901999	0.0987638	0.121819	0.101434	0.0905882	0.0987741	0.0610844	0.0974852	0.0973955	0.0993887	0.121805	0.101444	0.121819	0.101434	0.111687	0.100633	0.0689322	0.0975856	0.100249	0.099705	0.0467285	0.0977686	0.121805	0.101444	0.11169	0.100662	0.111687	0.100633	0.0597973	0.0971326	0.11169	0.100662	0.0972124	0.0993931	0.097112	0.0993589	0.110709	0.100374	0.112114	0.10085
0.651	0.0900948	0.0987633	0.121814	0.10143	0.0904795	0.0987731	0.0610983	0.0974994	0.0973593	0.0993922	0.121801	0.101437	0.121814	0.10143	0.111669	0.100625	0.0688738	0.0975939	0.100221	0.0997061	0.0468632	0.0978151	0.121801	0.101437	0.111672	0.100653	0.111669	0.100625	0.0598085	0.0971552	0.111672	0.100653	0.0971092	0.0993887	0.097074	0.0993608	0.110672	0.100368	0.112094	0.100838
0.652	0.0899909	0.0987629	0.121808	0.101426	0.0903721	0.0987722	0.0611147	0.0975137	0.0973236	0.0993959	0.121795	0.10143	0.121808	0.101426	0.11165	0.100618	0.0688176	0.0976024	0.100194	0.0997073	0.0470001	0.0978616	0.121795	0.10143	0.111653	0.100644	0.11165	0.100618	0.0598223	0.0971786	0.111653	0.100644	0.0970067	0.0993844	0.0970365	0.099363	0.110634	0.100361	0.112072	0.100826
0.653	0.0898881	0.0987626	0.121801	0.101422	0.0902658	0.0987714	0.0611334	0.097528	0.0972886	0.0993997	0.121788	0.101423	0.121801	0.101422	0.11163	0.10061	0.0687638	0.0976111	0.100167	0.0997084	0.0471389	0.097908	0.121788	0.101423	0.111634	0.100636	0.11163	0.10061	0.0598387	0.0972028	0.111634	0.100636	0.0969048	0.0993801	0.0969997	0.0993654	0.110596	0.100355	0.112051	0.100814
0.654	0.0897865	0.0987623	0.121792	0.101417	0.0901606	0.0987706	0.0611545	0.0975424	0.097254	0.0994036	0.12178	0.101416	0.121792	0.101417	0.11161	0.100602	0.0687121	0.0976198	0.100141	0.0997095	0.0472798	0.0979543	0.12178	0.101416	0.111613	0.100628	0.11161	0.100602	0.0598575	0.0972276	0.111613	0.100628	0.0968034	0.0993759	0.0969635	0.099368	0.110558	0.100348	0.112028	0.100803
0.655	0.0896861	0.0987622	0.121782	0.101412	0.0900567	0.09877	0.0611779	0.0975569	0.0972201	0.0994076	0.12177	0.101409	0.121782	0.101412	0.111589	0.100594	0.0686628	0.0976286	0.100114	0.0997107	0.0474227	0.0980004	0.12177	0.101409	0.111593	0.100619	0.111589	0.100594	0.0598789	0.0972532	0.111593	0.100619	0.0967027	0.0993717	0.0969278	0.0993708	0.11052	0.100342	0.112005	0.100791
0.656	0.0895869	0.0987621	0.121771	0.101407	0.0899539	0.0987694	0.0612036	0.0975715	0.0971867	0.0994117	0.121759	0.101401	0.121771	0.101407	0.111568	0.100587	0.0686156	0.0976375	0.100088	0.0997118	0.0475675	0.0980464	0.121759	0.101401	0.111571	0.100611	0.111568	0.100587	0.0599028	0.0972793	0.111571	0.100611	0.0966025	0.0993676	0.0968927	0.0993739	0.110481	0.100335	0.111981	0.10078
0.657	0.0894888	0.0987621	0.121758	0.101401	0.0898523	0.0987689	0.0612317	0.0975861	0.0971538	0.0994158	0.121747	0.101394	0.121758	0.101401	0.111546	0.100579	0.0685707	0.0976465	0.100062	0.099713	0.0477142	0.0980921	0.121747	0.101394	0.11155	0.100603	0.111546	0.100579	0.0599291	0.0973059	0.11155	0.100603	0.0965029	0.0993635	0.0968582	0.0993771	0.110441	0.100329	0.111957	0.100769
0.658	0.0893919	0.0987622	0.121744	0.101394	0.0897518	0.0987685	0.0612621	0.0976008	0.0971215	0.0994201	0.121733	0.101387	0.121744	0.101394	0.111523	0.100572	0.068528	0.0976557	0.100037	0.0997142	0.0478628	0.0981377	0.121733	0.101387	0.111527	0.100595	0.111523	0.100572	0.0599579	0.0973331	0.111527	0.100595	0.096404	0.0993595	0.0968242	0.0993804	0.110402	0.100323	0.111932	0.100758
0.659	0.0892962	0.0987623	0.121729	0.101388	0.0896525	0.0987682	0.0612948	0.0976156	0.0970898	0.0994244	0.121718	0.101379	0.121729	0.101388	0.1115	0.100564	0.0684875	0.0976649	0.100011	0.0997153	0.0480131	0.098183	0.121718	0.101379	0.111504	0.100587	0.1115	0.100564	0.0599891	0.0973607	0.111504	0.100587	0.0963056	0.0993555	0.0967909	0.099384	0.110362	0.100316	0.111907	0.100747
0.66	0.0892017	0.0987626	0.121712	0.101381	0.0895544	0.0987679	0.0613297	0.0976305	0.0970586	0.0994287	0.121702	0.101371	0.121712	0.101381	0.111476	0.100557	0.0684492	0.0976742	0.0999865	0.0997165	0.0481653	0.098228	0.121702	0.101371	0.111481	0.100579	0.111476	0.100557	0.0600227	0.0973888	0.111481	0.100579	0.0962079	0.0993516	0.0967581	0.0993877	0.110322	0.10031	0.111881	0.100736
0.661	0.0891083	0.0987629	0.121695	0.101373	0.0894575	0.0987678	0.0613669	0.0976455	0.0970279	0.0994331	0.121684	0.101364	0.121695	0.101373	0.111452	0.100549	0.0684131	0.0976836	0.0999617	0.0997177	0.0483191	0.0982728	0.121684	0.101364	0.111456	0.100571	0.111452	0.100549	0.0600587	0.0974173	0.111456	0.100571	0.0961107	0.0993478	0.0967258	0.0993915	0.110282	0.100304	0.111854	0.100726
0.662	0.0890161	0.0987633	0.121676	0.101365	0.0893617	0.0987677	0.0614063	0.0976605	0.0969978	0.0994376	0.121665	0.101356	0.121676	0.101365	0.111427	0.100542	0.0683792	0.0976932	0.0999373	0.0997189	0.0484747	0.0983172	0.121665	0.101356	0.111432	0.100564	0.111427	0.100542	0.060097	0.0974462	0.111432	0.100564	0.0960142	0.099344	0.0966942	0.0993955	0.110241	0.100298	0.111827	0.100715
0.663	0.0889251	0.0987637	0.121655	0.101357	0.0892671	0.0987676	0.061448	0.0976756	0.0969682	0.099442	0.121645	0.101348	0.121655	0.101357	0.111402	0.100534	0.0683474	0.0977028	0.099913	0.0997201	0.0486319	0.0983613	0.121645	0.101348	0.111407	0.100556	0.111402	0.100534	0.0601377	0.0974754	0.111407	0.100556	0.0959183	0.0993402	0.0966631	0.0993995	0.1102	0.100292	0.111799	0.100705
0.664	0.0888353	0.0987643	0.121634	0.101349	0.0891737	0.0987677	0.0614919	0.0976907	0.0969391	0.0994465	0.121624	0.10134	0.121634	0.101349	0.111376	0.100527	0.0683178	0.0977125	0.0998891	0.0997213	0.0487907	0.098405	0.121624	0.10134	0.111381	0.100548	0.111376	0.100527	0.0601806	0.0975049	0.111381	0.100548	0.095823	0.0993365	0.0966326	0.0994037	0.110159	0.100286	0.111771	0.100695
0.665	0.0887467	0.0987649	0.121611	0.10134	0.0890815	0.0987678	0.061538	0.0977059	0.0969106	0.099451	0.121601	0.101332	0.121611	0.10134	0.11135	0.10052	0.0682904	0.0977223	0.0998654	0.0997225	0.0489511	0.0984484	0.121601	0.101332	0.111355	0.100541	0.11135	0.10052	0.0602258	0.0975346	0.111355	0.100541	0.0957284	0.0993329	0.0966026	0.099408	0.110117	0.10028	0.111742	0.100685
0.666	0.0886592	0.0987656	0.121587	0.101331	0.0889904	0.0987681	0.0615863	0.0977212	0.0968826	0.0994555	0.121577	0.101324	0.121587	0.101331	0.111323	0.100512	0.0682651	0.0977322	0.099842	0.0997237	0.0491131	0.0984913	0.121577	0.101324	0.111328	0.100533	0.111323	0.100512	0.0602733	0.0975646	0.111328	0.100533	0.0956344	0.0993293	0.0965732	0.0994124	0.110076	0.100274	0.111713	0.100675
0.667	0.0885729	0.0987663	0.121562	0.101321	0.0889005	0.0987684	0.0616368	0.0977366	0.0968551	0.09946	0.121552	0.101315	0.121562	0.101321	0.111296	0.100505	0.068242	0.0977422	0.0998188	0.099725	0.0492765	0.0985339	0.121552	0.101315	0.111301	0.100526	0.111296	0.100505	0.0603231	0.0975948	0.111301	0.100526	0.095541	0.0993258	0.0965443	0.0994169	0.110034	0.100268	0.111683	0.100665
0.668	0.0884878	0.0987672	0.121535	0.101312	0.0888117	0.0987687	0.0616894	0.097752	0.0968282	0.0994645	0.121526	0.101307	0.121535	0.101312	0.111268	0.100498	0.0682209	0.0977523	0.0997959	0.0997262	0.0494414	0.098576	0.121526	0.101307	0.111273	0.100518	0.111268	0.100498	0.060375	0.0976252	0.111273	0.100518	0.0954483	0.0993223	0.096516	0.0994214	0.109991	0.100262	0.111653	0.100655
0.669	0.0884038	0.0987681	0.121507	0.101302	0.0887242	0.0987692	0.0617442	0.0977675	0.0968017	0.0994689	0.121499	0.101299	0.121507	0.101302	0.11124	0.100491	0.068202	0.0977624	0.0997733	0.0997274	0.0496077	0.0986177	0.121499	0.101299	0.111245	0.100511	0.11124	0.100491	0.0604291	0.0976557	0.111245	0.100511	0.0953562	0.0993189	0.0964882	0.099426	0.109949	0.100256	0.111622	0.100646
0.67	0.088321	0.098769	0.121478	0.101292	0.0886378	0.0987697	0.0618011	0.097783	0.0967758	0.0994734	0.12147	0.10129	0.121478	0.101292	0.111211	0.100483	0.0681852	0.0977727	0.0997509	0.0997287	0.0497753	0.098659	0.12147	0.10129	0.111216	0.100504	0.111211	0.100483	0.0604853	0.0976863	0.111216	0.100504	0.0952648	0.0993155	0.096461	0.0994306	0.109906	0.10025	0.111591	0.100636
0.671	0.0882394	0.0987701	0.121448	0.101281	0.0885525	0.0987703	0.0618601	0.0977986	0.0967503	0.0994778	0.12144	0.101281	0.121448	0.101281	0.111182	0.100476	0.0681705	0.097783	0.0997288	0.0997299	0.0499443	0.0986998	0.12144	0.101281	0.111187	0.100496	0.111182	0.100476	0.0605437	0.0977171	0.111187	0.100496	0.095174	0.0993122	0.0964343	0.0994352	0.109863	0.100244	0.111559	0.100627
0.672	0.0881589	0.0987712	0.121417	0.101271	0.0884685	0.0987709	0.0619212	0.0978142	0.0967254	0.0994822	0.121409	0.101273	0.121417	0.101271	0.111153	0.100469	0.0681579	0.0977935	0.0997069	0.0997312	0.0501146	0.0987401	0.121409	0.101273	0.111158	0.100489	0.111153	0.100469	0.0606041	0.0977478	0.111158	0.100489	0.0950839	0.099309	0.0964082	0.0994399	0.10982	0.100239	0.111527	0.100617
0.673	0.0880797	0.0987724	0.121384	0.10126	0.0883856	0.0987717	0.0619844	0.09783	0.096701	0.0994866	0.121376	0.101264	0.121384	0.10126	0.111123	0.100462	0.0681473	0.097804	0.0996853	0.0997324	0.0502862	0.0987799	0.121376	0.101264	0.111128	0.100482	0.111123	0.100462	0.0606667	0.0977786	0.111128	0.100482	0.0949944	0.0993058	0.0963826	0.0994447	0.109777	0.100233	0.111494	0.100608
0.674	0.0880016	0.0987737	0.12135	0.101249	0.0883038	0.0987725	0.0620497	0.0978457	0.0966771	0.0994909	0.121343	0.101255	0.12135	0.101249	0.111092	0.100455	0.0681388	0.0978146	0.0996639	0.0997337	0.050459	0.0988191	0.121343	0.101255	0.111097	0.100475	0.111092	0.100455	0.0607312	0.0978094	0.111097	0.100475	0.0949055	0.0993026	0.0963575	0.0994494	0.109733	0.100227	0.111461	0.100599
0.675	0.0879246	0.098775	0.121315	0.101238	0.0882233	0.0987734	0.0621171	0.0978615	0.0966536	0.0994952	0.121308	0.101247	0.121315	0.101238	0.111061	0.100448	0.0681324	0.0978253	0.0996428	0.099735	0.050633	0.0988577	0.121308	0.101247	0.111066	0.100467	0.111061	0.100448	0.0607978	0.0978402	0.111066	0.100467	0.0948174	0.0992995	0.096333	0.0994541	0.109689	0.100222	0.111428	0.100589
0.676	0.0878488	0.0987764	0.121279	0.101227	0.0881439	0.0987744	0.0621864	0.0978774	0.0966307	0.0994995	0.121272	0.101238	0.121279	0.101227	0.11103	0.100441	0.068128	0.097836	0.0996219	0.0997362	0.0508082	0.0988957	0.121272	0.101238	0.111035	0.10046	0.11103	0.100441	0.0608664	0.0978709	0.111035	0.10046	0.0947299	0.0992965	0.0963089	0.0994589	0.109645	0.100216	0.111394	0.10058
0.677	0.0877742	0.0987779	0.121242	0.101216	0.0880656	0.0987754	0.0622578	0.0978933	0.0966082	0.0995038	0.121235	0.101229	0.121242	0.101216	0.110998	0.100434	0.0681256	0.0978469	0.0996013	0.0997375	0.0509846	0.0989329	0.121235	0.101229	0.111003	0.100453	0.110998	0.100434	0.0609369	0.0979016	0.111003	0.100453	0.0946431	0.0992935	0.0962854	0.0994636	0.109601	0.100211	0.111359	0.100571
0.678	0.0877008	0.0987795	0.121203	0.101205	0.0879886	0.0987765	0.0623313	0.0979093	0.0965862	0.099508	0.121197	0.10122	0.121203	0.101205	0.110966	0.100427	0.0681253	0.0978578	0.0995809	0.0997388	0.051162	0.0989695	0.121197	0.10122	0.110971	0.100446	0.110966	0.100427	0.0610094	0.0979321	0.110971	0.100446	0.0945569	0.0992906	0.0962624	0.0994683	0.109557	0.100205	0.111324	0.100562
0.679	0.0876285	0.0987811	0.121164	0.101194	0.0879126	0.0987777	0.0624067	0.0979253	0.0965647	0.0995121	0.121158	0.101211	0.121164	0.101194	0.110933	0.10042	0.068127	0.0978688	0.0995608	0.0997401	0.0513405	0.0990053	0.121158	0.101211	0.110938	0.100439	0.110933	0.10042	0.0610838	0.0979626	0.110938	0.100439	0.0944714	0.0992877	0.09624	0.099473	0.109512	0.1002	0.111289	0.100553
0.68	0.0875573	0.0987828	0.121123	0.101183	0.0878379	0.0987789	0.0624841	0.0979414	0.0965437	0.0995163	0.121117	0.101202	0.121123	0.101183	0.1109	0.100413	0.0681306	0.0978799	0.0995409	0.0997414	0.0515201	0.0990403	0.121117	0.101202	0.110905	0.100432	0.1109	0.100413	0.0611601	0.097993	0.110905	0.100432	0.0943866	0.0992849	0.096218	0.0994777	0.109467	0.100194	0.111253	0.100545
0.681	0.0874874	0.0987845	0.121081	0.101171	0.0877643	0.0987803	0.0625634	0.0979575	0.0965231	0.0995203	0.121076	0.101193	0.121081	0.101171	0.110866	0.100406	0.0681363	0.097891	0.0995213	0.0997427	0.0517006	0.0990745	0.121076	0.101193	0.110872	0.100426	0.110866	0.100406	0.0612382	0.0980233	0.110872	0.100426	0.0943025	0.0992822	0.0961965	0.0994824	0.109422	0.100189	0.111217	0.100536
0.682	0.0874185	0.0987864	0.121038	0.10116	0.0876918	0.0987816	0.0626448	0.0979737	0.096503	0.0995244	0.121033	0.101184	0.121038	0.10116	0.110833	0.1004	0.068144	0.0979022	0.0995019	0.099744	0.0518822	0.099108	0.121033	0.101184	0.110838	0.100419	0.110833	0.1004	0.0613181	0.0980534	0.110838	0.100419	0.094219	0.0992795	0.0961755	0.099487	0.109377	0.100184	0.111181	0.100527
0.683	0.0873509	0.0987883	0.120994	0.101149	0.0876205	0.0987831	0.062728	0.0979899	0.0964833	0.0995284	0.12099	0.101175	0.120994	0.101149	0.110798	0.100393	0.0681536	0.0979135	0.0994827	0.0997453	0.0520646	0.0991407	0.12099	0.101175	0.110804	0.100412	0.110798	0.100393	0.0613999	0.0980833	0.110804	0.100412	0.0941362	0.0992769	0.0961551	0.0994916	0.109332	0.100179	0.111144	0.100518
0.684	0.0872844	0.0987902	0.120949	0.101138	0.0875504	0.0987846	0.0628132	0.0980061	0.0964641	0.0995324	0.120945	0.101165	0.120949	0.101138	0.110764	0.100386	0.0681652	0.0979249	0.0994638	0.0997466	0.0522481	0.0991726	0.120945	0.101165	0.110769	0.100405	0.110764	0.100386	0.0614834	0.0981133	0.110769	0.100405	0.0940541	0.0992743	0.0961351	0.0994962	0.109287	0.100173	0.111107	0.10051
0.685	0.087219	0.0987922	0.120902	0.101127	0.0874814	0.0987862	0.0629003	0.0980224	0.0964454	0.0995363	0.120899	0.101156	0.120902	0.101127	0.110729	0.100379	0.0681787	0.0979364	0.0994451	0.0997479	0.0524323	0.0992037	0.120899	0.101156	0.110735	0.100398	0.110729	0.100379	0.0615686	0.0981431	0.110735	0.100398	0.0939727	0.0992718	0.0961156	0.0995007	0.109241	0.100168	0.111069	0.100501
0.686	0.0871548	0.0987943	0.120855	0.101116	0.0874136	0.0987879	0.0629892	0.0980387	0.0964271	0.0995402	0.120852	0.101147	0.120855	0.101116	0.110693	0.100373	0.0681941	0.0979479	0.0994267	0.0997492	0.0526175	0.099234	0.120852	0.101147	0.110699	0.100392	0.110693	0.100373	0.0616556	0.098173	0.110699	0.100392	0.093892	0.0992693	0.0960966	0.0995052	0.109195	0.100163	0.111031	0.100493
0.687	0.0870917	0.0987965	0.120806	0.101106	0.0873469	0.0987896	0.0630801	0.0980551	0.0964092	0.0995441	0.120804	0.101138	0.120806	0.101106	0.110658	0.100366	0.0682115	0.0979595	0.0994085	0.0997506	0.0528034	0.0992636	0.120804	0.101138	0.110664	0.100385	0.110658	0.100366	0.0617442	0.0982028	0.110664	0.100385	0.093812	0.0992669	0.096078	0.0995097	0.109149	0.100158	0.110993	0.100484
0.688	0.0870298	0.0987987	0.120757	0.101095	0.0872813	0.0987914	0.0631728	0.0980715	0.0963918	0.0995479	0.120754	0.101129	0.120757	0.101095	0.110622	0.100359	0.0682308	0.0979711	0.0993905	0.0997519	0.0529902	0.0992925	0.120754	0.101129	0.110628	0.100379	0.110622	0.100359	0.0618344	0.0982327	0.110628	0.100379	0.0937327	0.0992645	0.09606	0.0995141	0.109103	0.100153	0.110954	0.100476
0.689	0.086969	0.098801	0.120706	0.101084	0.0872169	0.0987933	0.0632673	0.098088	0.0963749	0.0995517	0.120704	0.101119	0.120706	0.101084	0.110585	0.100353	0.0682521	0.0979828	0.0993728	0.0997532	0.0531777	0.0993206	0.120704	0.101119	0.110591	0.100372	0.110585	0.100353	0.0619263	0.0982627	0.110591	0.100372	0.0936541	0.0992622	0.0960424	0.0995185	0.109057	0.100148	0.110915	0.100468
0.69	0.0869094	0.0988033	0.120654	0.101074	0.0871537	0.0987952	0.0633637	0.0981044	0.0963583	0.0995554	0.120653	0.10111	0.120654	0.101074	0.110548	0.100346	0.0682752	0.0979946	0.0993553	0.0997545	0.053366	0.099348	0.120653	0.10111	0.110554	0.100365	0.110548	0.100346	0.0620197	0.0982927	0.110554	0.100365	0.0935762	0.09926	0.0960252	0.0995228	0.109011	0.100143	0.110875	0.100459
0.691	0.0868509	0.0988057	0.120602	0.101063	0.0870916	0.0987972	0.0634619	0.0981209	0.0963422	0.0995591	0.120601	0.101101	0.120602	0.101063	0.110511	0.10034	0.0683001	0.0980065	0.099338	0.0997559	0.0535549	0.0993747	0.120601	0.101101	0.110517	0.100359	0.110511	0.10034	0.0621146	0.0983227	0.110517	0.100359	0.093499	0.0992578	0.0960086	0.0995271	0.108965	0.100138	0.110835	0.100451
0.692	0.0867935	0.0988082	0.120548	0.101053	0.0870306	0.0987993	0.0635618	0.0981375	0.0963265	0.0995628	0.120547	0.101091	0.120548	0.101053	0.110474	0.100334	0.068327	0.0980184	0.099321	0.0997572	0.0537446	0.0994007	0.120547	0.101091	0.11048	0.100352	0.110474	0.100334	0.0622111	0.0983528	0.11048	0.100352	0.0934224	0.0992557	0.0959924	0.0995314	0.108918	0.100133	0.110795	0.100443
0.693	0.0867373	0.0988107	0.120493	0.101043	0.0869708	0.0988014	0.0636636	0.0981541	0.0963113	0.0995665	0.120493	0.101082	0.120493	0.101043	0.110436	0.100327	0.0683557	0.0980304	0.0993042	0.0997585	0.0539349	0.0994261	0.120493	0.101082	0.110442	0.100346	0.110436	0.100327	0.0623091	0.0983829	0.110442	0.100346	0.0933466	0.0992536	0.0959766	0.0995356	0.108871	0.100129	0.110755	0.100435
0.694	0.0866822	0.0988133	0.120437	0.101033	0.0869121	0.0988036	0.0637671	0.0981707	0.0962964	0.0995701	0.120438	0.101073	0.120437	0.101033	0.110398	0.100321	0.0683863	0.0980424	0.0992876	0.0997599	0.0541258	0.0994509	0.120438	0.101073	0.110404	0.10034	0.110398	0.100321	0.0624086	0.0984131	0.110404	0.10034	0.0932715	0.0992516	0.0959613	0.0995398	0.108825	0.100124	0.110714	0.100427
0.695	0.0866283	0.098816	0.12038	0.101023	0.0868545	0.0988059	0.0638724	0.0981873	0.096282	0.0995737	0.120381	0.101064	0.12038	0.101023	0.11036	0.100314	0.0684186	0.0980545	0.0992712	0.0997612	0.0543173	0.0994751	0.120381	0.101064	0.110366	0.100333	0.11036	0.100314	0.0625094	0.0984433	0.110366	0.100333	0.0931972	0.0992496	0.0959465	0.0995439	0.108778	0.100119	0.110673	0.100419
0.696	0.0865754	0.0988187	0.120322	0.101014	0.0867981	0.0988082	0.0639794	0.098204	0.096268	0.0995773	0.120324	0.101054	0.120322	0.101014	0.110321	0.100308	0.0684529	0.0980667	0.0992551	0.0997626	0.0545094	0.0994987	0.120324	0.101054	0.110327	0.100327	0.110321	0.100308	0.0626117	0.0984735	0.110327	0.100327	0.0931235	0.0992477	0.095932	0.099548	0.108731	0.100114	0.110631	0.100411
0.697	0.0865237	0.0988215	0.120264	0.101004	0.0867427	0.0988106	0.0640881	0.0982206	0.0962544	0.0995809	0.120266	0.101045	0.120264	0.101004	0.110282	0.100302	0.0684889	0.0980789	0.0992392	0.0997639	0.054702	0.0995217	0.120266	0.101045	0.110288	0.100321	0.110282	0.100302	0.0627154	0.0985037	0.110288	0.100321	0.0930505	0.0992459	0.0959181	0.0995521	0.108684	0.10011	0.11059	0.100403
0.698	0.0864731	0.0988243	0.120204	0.100995	0.0866886	0.098813	0.0641985	0.0982373	0.0962412	0.0995844	0.120206	0.101036	0.120204	0.100995	0.110243	0.100296	0.0685267	0.0980912	0.0992235	0.0997653	0.0548952	0.0995442	0.120206	0.101036	0.110249	0.100315	0.110243	0.100296	0.0628204	0.0985339	0.110249	0.100315	0.0929783	0.0992441	0.0959045	0.0995561	0.108636	0.100105	0.110548	0.100395
0.699	0.0864236	0.0988272	0.120143	0.100985	0.0866355	0.0988155	0.0643107	0.0982541	0.0962284	0.0995879	0.120146	0.101026	0.120143	0.100985	0.110203	0.10029	0.0685663	0.0981035	0.099208	0.0997666	0.0550888	0.0995662	0.120146	0.101026	0.11021	0.100308	0.110203	0.10029	0.0629267	0.098564	0.11021	0.100308	0.0929067	0.0992424	0.0958914	0.0995601	0.108589	0.100101	0.110505	0.100387
0.7	0.0863753	0.0988302	0.120081	0.100976	0.0865835	0.0988181	0.0644244	0.0982708	0.096216	0.0995914	0.120085	0.101017	0.120081	0.100976	0.110163	0.100284	0.0686077	0.0981159	0.0991928	0.099768	0.0552829	0.0995876	0.120085	0.101017	0.11017	0.100302	0.110163	0.100284	0.0630344	0.0985942	0.11017	0.100302	0.0928359	0.0992407	0.0958787	0.099564	0.108542	0.100096	0.110463	0.100379
0.701	0.086328	0.0988332	0.120019	0.100967	0.0865327	0.0988207	0.0645399	0.0982876	0.096204	0.0995949	0.120023	0.101007	0.120019	0.100967	0.110123	0.100278	0.0686509	0.0981283	0.0991778	0.0997693	0.0554775	0.0996087	0.120023	0.101007	0.11013	0.100296	0.110123	0.100278	0.0631433	0.0986242	0.11013	0.100296	0.0927658	0.0992391	0.0958664	0.0995679	0.108494	0.100092	0.11042	0.100371
0.702	0.0862819	0.0988363	0.119955	0.100958	0.086483	0.0988234	0.0646569	0.0983044	0.0961924	0.0995984	0.11996	0.100998	0.119955	0.100958	0.110083	0.100272	0.0686958	0.0981408	0.099163	0.0997707	0.0556725	0.0996292	0.11996	0.100998	0.110089	0.10029	0.110083	0.100272	0.0632534	0.0986542	0.110089	0.10029	0.0926965	0.0992375	0.0958546	0.0995718	0.108447	0.100087	0.110377	0.100364
0.703	0.0862369	0.0988394	0.119891	0.100949	0.0864344	0.0988262	0.0647756	0.0983212	0.0961811	0.0996018	0.119896	0.100989	0.119891	0.100949	0.110042	0.100266	0.0687424	0.0981534	0.0991484	0.0997721	0.0558679	0.0996494	0.119896	0.100989	0.110049	0.100284	0.110042	0.100266	0.0633648	0.0986841	0.110049	0.100284	0.0926278	0.099236	0.0958431	0.0995756	0.108399	0.100083	0.110333	0.100356
0.704	0.086193	0.0988426	0.119825	0.10094	0.0863869	0.098829	0.0648959	0.0983381	0.0961703	0.0996053	0.119831	0.100979	0.119825	0.10094	0.110001	0.10026	0.0687908	0.0981659	0.099134	0.0997734	0.0560637	0.0996691	0.119831	0.100979	0.110008	0.100278	0.110001	0.10026	0.0634774	0.0987139	0.110008	0.100278	0.0925599	0.0992345	0.0958321	0.0995794	0.108351	0.100078	0.11029	0.100348
0.705	0.0861501	0.0988459	0.119759	0.100931	0.0863405	0.0988319	0.0650178	0.0983549	0.0961598	0.0996087	0.119765	0.10097	0.119759	0.100931	0.10996	0.100254	0.0688409	0.0981786	0.0991198	0.0997748	0.0562598	0.0996885	0.119765	0.10097	0.109967	0.100272	0.10996	0.100254	0.0635911	0.0987436	0.109967	0.100272	0.0924927	0.0992331	0.0958215	0.0995832	0.108304	0.100074	0.110246	0.100341
0.706	0.0861084	0.0988492	0.119692	0.100922	0.0862953	0.0988348	0.0651413	0.0983718	0.0961497	0.0996121	0.119698	0.100961	0.119692	0.100922	0.109918	0.100248	0.0688927	0.0981913	0.0991058	0.0997761	0.0564563	0.0997075	0.119698	0.100961	0.109925	0.100266	0.109918	0.100248	0.0637059	0.0987732	0.109925	0.100266	0.0924263	0.0992317	0.0958113	0.099587	0.108256	0.10007	0.110201	0.100333
0.707	0.0860678	0.0988525	0.119624	0.100914	0.0862511	0.0988378	0.0652663	0.0983887	0.09614	0.0996155	0.11963	0.100951	0.119624	0.100914	0.109877	0.100243	0.0689462	0.098204	0.0990921	0.0997775	0.0566531	0.0997262	0.11963	0.100951	0.109884	0.10026	0.109877	0.100243	0.0638219	0.0988026	0.109884	0.10026	0.0923605	0.0992304	0.0958015	0.0995907	0.108208	0.100066	0.110157	0.100326
0.708	0.0860283	0.0988559	0.119555	0.100905	0.086208	0.0988408	0.0653928	0.0984056	0.0961306	0.0996188	0.119562	0.100942	0.119555	0.100905	0.109835	0.100237	0.0690013	0.0982168	0.0990786	0.0997789	0.0568502	0.0997445	0.119562	0.100942	0.109842	0.100255	0.109835	0.100237	0.063939	0.0988319	0.109842	0.100255	0.0922955	0.0992292	0.095792	0.0995944	0.10816	0.100061	0.110112	0.100319
0.709	0.0859898	0.0988594	0.119485	0.100896	0.086166	0.098844	0.0655209	0.0984225	0.0961216	0.0996222	0.119492	0.100932	0.119485	0.100896	0.109792	0.100231	0.0690582	0.0982297	0.0990652	0.0997802	0.0570476	0.0997625	0.119492	0.100932	0.1098	0.100249	0.109792	0.100231	0.0640571	0.098861	0.1098	0.100249	0.0922313	0.099228	0.095783	0.0995981	0.108112	0.100057	0.110067	0.100311
0.71	0.0859525	0.0988629	0.119414	0.100888	0.0861251	0.0988471	0.0656505	0.0984394	0.096113	0.0996256	0.119422	0.100923	0.119414	0.100888	0.10975	0.100226	0.0691167	0.0982425	0.0990521	0.0997816	0.0572453	0.0997802	0.119422	0.100923	0.109757	0.100243	0.10975	0.100226	0.0641762	0.0988899	0.109757	0.100243	0.0921677	0.0992268	0.0957743	0.0996018	0.108064	0.100053	0.110022	0.100304
0.711	0.0859162	0.0988665	0.119342	0.100879	0.0860853	0.0988503	0.0657816	0.0984564	0.0961048	0.0996289	0.119351	0.100914	0.119342	0.100879	0.109707	0.10022	0.0691768	0.0982555	0.0990392	0.099783	0.0574432	0.0997976	0.119351	0.100914	0.109715	0.100238	0.109707	0.10022	0.0642964	0.0989186	0.109715	0.100238	0.0921049	0.0992257	0.0957661	0.0996054	0.108016	0.100049	0.109977	0.100297
0.712	0.085881	0.0988701	0.11927	0.10087	0.0860466	0.0988536	0.0659142	0.0984733	0.0960968	0.0996323	0.119279	0.100904	0.11927	0.10087	0.109665	0.100214	0.0692386	0.0982684	0.0990265	0.0997843	0.0576413	0.0998148	0.119279	0.100904	0.109672	0.100232	0.109665	0.100214	0.0644175	0.0989471	0.109672	0.100232	0.0920429	0.0992247	0.0957582	0.099609	0.107968	0.100045	0.109931	0.10029
0.713	0.0858469	0.0988738	0.119197	0.100862	0.086009	0.0988569	0.0660482	0.0984903	0.0960893	0.0996356	0.119206	0.100895	0.119197	0.100862	0.109622	0.100209	0.0693019	0.0982814	0.099014	0.0997857	0.0578396	0.0998317	0.119206	0.100895	0.109629	0.100226	0.109622	0.100209	0.0645396	0.0989754	0.109629	0.100226	0.0919815	0.0992237	0.0957507	0.0996126	0.107919	0.100041	0.109886	0.100282
0.714	0.0858139	0.0988776	0.119122	0.100853	0.0859724	0.0988603	0.0661837	0.0985072	0.0960821	0.0996389	0.119132	0.100885	0.119122	0.100853	0.109578	0.100204	0.0693669	0.0982945	0.0990017	0.0997871	0.0580381	0.0998484	0.119132	0.100885	0.109586	0.100221	0.109578	0.100204	0.0646627	0.0990035	0.109586	0.100221	0.091921	0.0992228	0.0957436	0.0996162	0.107871	0.100037	0.10984	0.100275
0.715	0.0857819	0.0988813	0.119048	0.100845	0.0859369	0.0988638	0.0663206	0.0985242	0.0960752	0.0996422	0.119058	0.100876	0.119048	0.100845	0.109535	0.100198	0.0694335	0.0983076	0.0989896	0.0997884	0.0582368	0.0998648	0.119058	0.100876	0.109542	0.100215	0.109535	0.100198	0.0647866	0.0990313	0.109542	0.100215	0.0918611	0.0992219	0.0957368	0.0996198	0.107823	0.100033	0.109793	0.100268
0.716	0.085751	0.0988852	0.118972	0.100836	0.0859025	0.0988672	0.0664589	0.0985411	0.0960687	0.0996455	0.118982	0.100867	0.118972	0.100836	0.109491	0.100193	0.0695017	0.0983207	0.0989776	0.0997898	0.0584357	0.099881	0.118982	0.100867	0.109499	0.10021	0.109491	0.100193	0.0649114	0.0990589	0.109499	0.10021	0.091802	0.099221	0.0957304	0.0996233	0.107775	0.100029	0.109747	0.100261
0.717	0.0857211	0.0988891	0.118895	0.100828	0.0858692	0.0988708	0.0665986	0.0985581	0.0960625	0.0996488	0.118906	0.100857	0.118895	0.100828	0.109447	0.100188	0.0695714	0.0983339	0.0989659	0.0997912	0.0586347	0.099897	0.118906	0.100857	0.109455	0.100204	0.109447	0.100188	0.0650371	0.0990862	0.109455	0.100204	0.0917436	0.0992203	0.0957244	0.0996269	0.107726	0.100026	0.1097	0.100254
0.718	0.0856923	0.098893	0.118818	0.100819	0.0858369	0.0988744	0.0667397	0.0985751	0.0960567	0.0996521	0.118829	0.100848	0.118818	0.100819	0.109403	0.100182	0.0696427	0.0983471	0.0989544	0.0997925	0.0588338	0.0999128	0.118829	0.100848	0.109411	0.100199	0.109403	0.100182	0.0651636	0.0991133	0.109411	0.100199	0.091686	0.0992195	0.0957187	0.0996304	0.107678	0.100022	0.109654	0.100248
0.719	0.0856646	0.098897	0.11874	0.10081	0.0858057	0.098878	0.0668822	0.0985921	0.0960512	0.0996554	0.118752	0.100838	0.11874	0.10081	0.109359	0.100177	0.0697155	0.0983603	0.0989431	0.0997939	0.059033	0.0999283	0.118752	0.100838	0.109367	0.100194	0.109359	0.100177	0.0652909	0.0991401	0.109367	0.100194	0.0916291	0.0992188	0.0957134	0.0996339	0.10763	0.100018	0.109607	0.100241
0.72	0.0856379	0.098901	0.118661	0.100801	0.0857756	0.0988817	0.067026	0.098609	0.096046	0.0996586	0.118673	0.100829	0.118661	0.100801	0.109315	0.100172	0.0697899	0.0983736	0.098932	0.0997953	0.0592323	0.0999437	0.118673	0.100829	0.109323	0.100188	0.109315	0.100172	0.065419	0.0991666	0.109323	0.100188	0.0915729	0.0992182	0.0957084	0.0996374	0.107581	0.100014	0.10956	0.100234
0.721	0.0856123	0.0989051	0.118581	0.100793	0.0857465	0.0988855	0.0671711	0.098626	0.0960412	0.0996619	0.118594	0.10082	0.118581	0.100793	0.10927	0.100167	0.0698658	0.0983869	0.098921	0.0997966	0.0594317	0.0999589	0.118594	0.10082	0.109278	0.100183	0.10927	0.100167	0.0655478	0.0991929	0.109278	0.100183	0.0915175	0.0992176	0.0957038	0.0996409	0.107533	0.100011	0.109512	0.100227
0.722	0.0855877	0.0989092	0.118501	0.100784	0.0857184	0.0988893	0.0673176	0.098643	0.0960367	0.0996652	0.118514	0.10081	0.118501	0.100784	0.109226	0.100162	0.0699431	0.0984002	0.0989103	0.099798	0.0596311	0.099974	0.118514	0.10081	0.109233	0.100178	0.109226	0.100162	0.0656774	0.0992188	0.109233	0.100178	0.0914629	0.0992171	0.0956995	0.0996444	0.107485	0.100007	0.109465	0.100221
0.723	0.0855641	0.0989134	0.11842	0.100775	0.0856914	0.0988931	0.0674653	0.09866	0.0960325	0.0996684	0.118433	0.100801	0.11842	0.100775	0.109181	0.100157	0.070022	0.0984136	0.0988997	0.0997994	0.0598306	0.0999888	0.118433	0.100801	0.109189	0.100173	0.109181	0.100157	0.0658077	0.0992445	0.109189	0.100173	0.091409	0.0992166	0.0956956	0.0996478	0.107436	0.100004	0.109417	0.100214
0.724	0.0855416	0.0989176	0.118338	0.100766	0.0856655	0.098897	0.0676144	0.0986769	0.0960286	0.0996717	0.118352	0.100791	0.118338	0.100766	0.109136	0.100152	0.0701024	0.098427	0.0988894	0.0998007	0.0600302	0.100004	0.118352	0.100791	0.109144	0.100168	0.109136	0.100152	0.0659387	0.0992699	0.109144	0.100168	0.0913558	0.0992162	0.095692	0.0996513	0.107388	0.1	0.10937	0.100207
0.725	0.0855201	0.0989219	0.118255	0.100757	0.0856405	0.098901	0.0677647	0.0986939	0.096025	0.0996749	0.11827	0.100782	0.118255	0.100757	0.109091	0.100147	0.0701842	0.0984404	0.0988792	0.0998021	0.0602297	0.100018	0.11827	0.100782	0.109098	0.100163	0.109091	0.100147	0.0660703	0.0992949	0.109098	0.100163	0.0913034	0.0992158	0.0956887	0.0996547	0.10734	0.0999965	0.109322	0.100201
0.726	0.0854997	0.0989262	0.118172	0.100748	0.0856167	0.098905	0.0679162	0.0987108	0.0960218	0.0996781	0.118187	0.100772	0.118172	0.100748	0.109045	0.100142	0.0702675	0.0984539	0.0988692	0.0998035	0.0604292	0.100032	0.118187	0.100772	0.109053	0.100158	0.109045	0.100142	0.0662026	0.0993197	0.109053	0.100158	0.0912517	0.0992155	0.0956858	0.0996582	0.107291	0.099993	0.109274	0.100194
0.727	0.0854802	0.0989306	0.118088	0.100739	0.0855938	0.098909	0.068069	0.0987278	0.0960189	0.0996813	0.118103	0.100763	0.118088	0.100739	0.109	0.100137	0.0703522	0.0984673	0.0988594	0.0998048	0.0606288	0.100047	0.118103	0.100763	0.109008	0.100153	0.109	0.100137	0.0663355	0.0993441	0.109008	0.100153	0.0912007	0.0992152	0.0956832	0.0996616	0.107243	0.0999895	0.109225	0.100188
0.728	0.0854618	0.098935	0.118003	0.10073	0.085572	0.0989131	0.0682231	0.0987447	0.0960162	0.0996845	0.118019	0.100754	0.118003	0.10073	0.108954	0.100132	0.0704383	0.0984809	0.0988498	0.0998062	0.0608283	0.100061	0.118019	0.100754	0.108962	0.100148	0.108954	0.100132	0.0664691	0.0993683	0.108962	0.100148	0.0911505	0.099215	0.0956809	0.099665	0.107195	0.0999861	0.109177	0.100182
0.729	0.0854444	0.0989394	0.117918	0.100721	0.0855512	0.0989173	0.0683783	0.0987616	0.0960139	0.0996877	0.117934	0.100744	0.117918	0.100721	0.108909	0.100128	0.0705259	0.0984944	0.0988403	0.0998075	0.0610277	0.100075	0.117934	0.100744	0.108916	0.100143	0.108909	0.100128	0.0666032	0.0993921	0.108916	0.100143	0.0911011	0.0992148	0.095679	0.0996684	0.107147	0.0999828	0.109129	0.100175
0.73	0.085428	0.0989439	0.117832	0.100712	0.0855314	0.0989215	0.0685347	0.0987786	0.0960119	0.0996909	0.117848	0.100735	0.117832	0.100712	0.108863	0.100123	0.0706148	0.0985079	0.0988311	0.0998089	0.0612271	0.100088	0.117848	0.100735	0.108871	0.100138	0.108863	0.100123	0.0667378	0.0994156	0.108871	0.100138	0.0910524	0.0992146	0.0956774	0.0996718	0.107098	0.0999795	0.10908	0.100169
0.731	0.0854127	0.0989485	0.117745	0.100702	0.0855127	0.0989257	0.0686923	0.0987955	0.0960101	0.0996941	0.117761	0.100725	0.117745	0.100702	0.108817	0.100118	0.0707052	0.0985215	0.098822	0.0998103	0.0614265	0.100102	0.117761	0.100725	0.108825	0.100133	0.108817	0.100118	0.066873	0.0994388	0.108825	0.100133	0.0910044	0.0992145	0.095676	0.0996752	0.10705	0.0999762	0.109031	0.100163
0.732	0.0853983	0.098953	0.117658	0.100693	0.0854949	0.09893	0.068851	0.0988124	0.0960087	0.0996973	0.117674	0.100716	0.117658	0.100693	0.108771	0.100114	0.0707969	0.0985351	0.0988131	0.0998116	0.0616257	0.100115	0.117674	0.100716	0.108779	0.100129	0.108771	0.100114	0.0670087	0.0994617	0.108779	0.100129	0.0909572	0.0992145	0.095675	0.0996785	0.107002	0.0999729	0.108982	0.100157
0.733	0.0853849	0.0989577	0.11757	0.100684	0.0854782	0.0989343	0.0690109	0.0988292	0.0960075	0.0997005	0.117587	0.100706	0.11757	0.100684	0.108724	0.100109	0.07089	0.0985488	0.0988044	0.099813	0.0618249	0.100129	0.117587	0.100706	0.108732	0.100124	0.108724	0.100109	0.0671449	0.0994842	0.108732	0.100124	0.0909108	0.0992145	0.0956743	0.0996819	0.106954	0.0999697	0.108933	0.100151
0.734	0.0853725	0.0989623	0.117481	0.100674	0.0854625	0.0989387	0.0691719	0.0988461	0.0960067	0.0997036	0.117498	0.100697	0.117481	0.100674	0.108678	0.100105	0.0709844	0.0985624	0.0987958	0.0998143	0.062024	0.100142	0.117498	0.100697	0.108686	0.100119	0.108678	0.100105	0.0672815	0.0995064	0.108686	0.100119	0.0908651	0.0992146	0.0956739	0.0996852	0.106905	0.0999665	0.108884	0.100145
0.735	0.0853611	0.098967	0.117391	0.100665	0.0854477	0.0989431	0.069334	0.098863	0.0960061	0.0997067	0.117409	0.100688	0.117391	0.100665	0.108632	0.1001	0.0710802	0.0985761	0.0987874	0.0998157	0.0622229	0.100155	0.117409	0.100688	0.10864	0.100114	0.108632	0.1001	0.0674186	0.0995284	0.10864	0.100114	0.0908201	0.0992147	0.0956739	0.0996886	0.106857	0.0999634	0.108835	0.100139
0.736	0.0853507	0.0989718	0.117301	0.100655	0.085434	0.0989476	0.0694971	0.0988798	0.0960058	0.0997099	0.117319	0.100678	0.117301	0.100655	0.108585	0.100096	0.0711773	0.0985898	0.0987792	0.099817	0.0624217	0.100168	0.117319	0.100678	0.108593	0.10011	0.108585	0.100096	0.0675561	0.0995499	0.108593	0.10011	0.0907759	0.0992148	0.0956741	0.0996919	0.106809	0.0999603	0.108786	0.100133
0.737	0.0853412	0.0989766	0.117211	0.100646	0.0854212	0.0989521	0.0696614	0.0988966	0.0960058	0.099713	0.117229	0.100669	0.117211	0.100646	0.108539	0.100091	0.0712757	0.0986035	0.0987712	0.0998184	0.0626204	0.10018	0.117229	0.100669	0.108547	0.100105	0.108539	0.100091	0.0676941	0.0995712	0.108547	0.100105	0.0907324	0.099215	0.0956746	0.0996952	0.106761	0.0999572	0.108737	0.100127
0.738	0.0853328	0.0989814	0.11712	0.100636	0.0854095	0.0989566	0.0698267	0.0989134	0.0960061	0.0997161	0.117138	0.100659	0.11712	0.100636	0.108492	0.100087	0.0713754	0.0986172	0.0987633	0.0998197	0.0628189	0.100193	0.117138	0.100659	0.1085	0.100101	0.108492	0.100087	0.0678324	0.0995921	0.1085	0.100101	0.0906897	0.0992153	0.0956754	0.0996985	0.106713	0.0999541	0.108687	0.100121
0.739	0.0853253	0.0989863	0.117028	0.100626	0.0853987	0.0989612	0.0699931	0.0989302	0.0960066	0.0997192	0.117047	0.10065	0.117028	0.100626	0.108445	0.100082	0.0714764	0.0986309	0.0987557	0.0998211	0.0630172	0.100205	0.117047	0.10065	0.108453	0.100096	0.108445	0.100082	0.0679711	0.0996128	0.108453	0.100096	0.0906477	0.0992156	0.0956765	0.0997018	0.106665	0.0999511	0.108638	0.100115
0.74	0.0853188	0.0989912	0.116935	0.100617	0.0853889	0.0989658	0.0701605	0.098947	0.0960074	0.0997223	0.116955	0.10064	0.116935	0.100617	0.108398	0.100078	0.0715787	0.0986447	0.0987481	0.0998224	0.0632154	0.100218	0.116955	0.10064	0.108406	0.100092	0.108398	0.100078	0.0681102	0.0996331	0.108406	0.100092	0.0906065	0.0992159	0.0956779	0.0997051	0.106617	0.0999482	0.108588	0.10011
0.741	0.0853132	0.0989961	0.116842	0.100607	0.0853801	0.0989705	0.0703289	0.0989637	0.0960085	0.0997254	0.116862	0.100631	0.116842	0.100607	0.108351	0.100074	0.0716822	0.0986584	0.0987408	0.0998237	0.0634134	0.10023	0.116862	0.100631	0.108359	0.100088	0.108351	0.100074	0.0682496	0.099653	0.108359	0.100088	0.090566	0.0992163	0.0956795	0.0997084	0.10657	0.0999452	0.108539	0.100104
0.742	0.0853086	0.0990011	0.116749	0.100597	0.0853722	0.0989752	0.0704983	0.0989804	0.0960098	0.0997284	0.116769	0.100622	0.116749	0.100597	0.108304	0.10007	0.071787	0.0986722	0.0987336	0.0998251	0.0636112	0.100242	0.116769	0.100622	0.108312	0.100083	0.108304	0.10007	0.0683893	0.0996727	0.108312	0.100083	0.0905262	0.0992168	0.0956815	0.0997117	0.106522	0.0999424	0.108489	0.100098
0.743	0.0853049	0.0990061	0.116654	0.100588	0.0853653	0.09898	0.0706687	0.0989971	0.0960114	0.0997315	0.116675	0.100612	0.116654	0.100588	0.108257	0.100066	0.071893	0.098686	0.0987266	0.0998264	0.0638087	0.100254	0.116675	0.100612	0.108265	0.100079	0.108257	0.100066	0.0685293	0.0996921	0.108265	0.100079	0.0904872	0.0992173	0.0956837	0.0997149	0.106474	0.0999395	0.108439	0.100093
0.744	0.0853022	0.0990111	0.11656	0.100578	0.0853594	0.0989848	0.0708401	0.0990138	0.0960133	0.0997345	0.11658	0.100603	0.11656	0.100578	0.10821	0.100061	0.0720002	0.0986998	0.0987197	0.0998277	0.0640061	0.100265	0.11658	0.100603	0.108218	0.100075	0.10821	0.100061	0.0686696	0.0997111	0.108218	0.100075	0.090449	0.0992178	0.0956862	0.0997182	0.106426	0.0999367	0.108389	0.100087
0.745	0.0853005	0.0990162	0.116464	0.100568	0.0853544	0.0989896	0.0710123	0.0990304	0.0960154	0.0997375	0.116485	0.100594	0.116464	0.100568	0.108163	0.100057	0.0721087	0.0987136	0.098713	0.0998291	0.0642031	0.100277	0.116485	0.100594	0.108171	0.10007	0.108163	0.100057	0.0688101	0.0997298	0.108171	0.10007	0.0904115	0.0992184	0.095689	0.0997214	0.106379	0.0999339	0.108339	0.100082
0.746	0.0852996	0.0990214	0.116368	0.100559	0.0853504	0.0989945	0.0711856	0.0990471	0.0960178	0.0997405	0.11639	0.100584	0.116368	0.100559	0.108115	0.100053	0.0722183	0.0987274	0.0987064	0.0998304	0.0644	0.100288	0.11639	0.100584	0.108123	0.100066	0.108115	0.100053	0.0689509	0.0997482	0.108123	0.100066	0.0903747	0.099219	0.095692	0.0997246	0.106331	0.0999311	0.108289	0.100077
0.747	0.0852997	0.0990265	0.116272	0.100549	0.0853473	0.0989994	0.0713597	0.0990637	0.0960204	0.0997435	0.116294	0.100575	0.116272	0.100549	0.108068	0.100049	0.0723291	0.0987412	0.0987001	0.0998317	0.0645966	0.100299	0.116294	0.100575	0.108076	0.100062	0.108068	0.100049	0.0690919	0.0997663	0.108076	0.100062	0.0903387	0.0992197	0.0956953	0.0997278	0.106284	0.0999284	0.108239	0.100071
0.748	0.0853008	0.0990317	0.116175	0.100539	0.0853451	0.0990043	0.0715348	0.0990802	0.0960232	0.0997465	0.116197	0.100565	0.116175	0.100539	0.108021	0.100045	0.0724411	0.0987551	0.0986938	0.0998331	0.0647929	0.10031	0.116197	0.100565	0.108029	0.100058	0.108021	0.100045	0.0692332	0.0997841	0.108029	0.100058	0.0903034	0.0992204	0.0956989	0.099731	0.106237	0.0999257	0.108189	0.100066
0.749	0.0853027	0.0990369	0.116078	0.100529	0.0853439	0.0990093	0.0717107	0.0990968	0.0960263	0.0997495	0.1161	0.100556	0.116078	0.100529	0.107973	0.100041	0.0725542	0.0987689	0.0986878	0.0998344	0.064989	0.100321	0.1161	0.100556	0.107981	0.100054	0.107973	0.100041	0.0693746	0.0998016	0.107981	0.100054	0.0902688	0.0992212	0.0957027	0.0997342	0.106189	0.099923	0.108139	0.100061
0.75	0.0853056	0.0990422	0.11598	0.10052	0.0853436	0.0990143	0.0718875	0.0991133	0.0960297	0.0997525	0.116002	0.100547	0.11598	0.10052	0.107926	0.100037	0.0726684	0.0987827	0.0986819	0.0998357	0.0651847	0.100332	0.116002	0.100547	0.107934	0.10005	0.107926	0.100037	0.0695162	0.0998188	0.107934	0.10005	0.090235	0.099222	0.0957068	0.0997374	0.106142	0.0999204	0.108089	0.100055
0.751	0.0853094	0.0990475	0.115881	0.10051	0.0853443	0.0990194	0.0720651	0.0991298	0.0960333	0.0997554	0.115904	0.100538	0.115881	0.10051	0.107878	0.100034	0.0727838	0.0987966	0.0986761	0.099837	0.0653802	0.100343	0.115904	0.100538	0.107886	0.100046	0.107878	0.100034	0.069658	0.0998356	0.107886	0.100046	0.090202	0.0992229	0.0957111	0.0997406	0.106095	0.0999178	0.108039	0.10005
0.752	0.0853141	0.0990528	0.115782	0.100501	0.0853458	0.0990244	0.0722436	0.0991462	0.0960371	0.0997583	0.115806	0.100528	0.115782	0.100501	0.107831	0.10003	0.0729003	0.0988104	0.0986705	0.0998383	0.0655753	0.100353	0.115806	0.100528	0.107839	0.100042	0.107831	0.10003	0.0697999	0.0998522	0.107839	0.100042	0.0901697	0.0992238	0.0957157	0.0997438	0.106048	0.0999153	0.107988	0.100045
0.753	0.0853197	0.0990582	0.115683	0.100491	0.0853483	0.0990296	0.0724229	0.0991626	0.0960412	0.0997613	0.115707	0.100519	0.115683	0.100491	0.107783	0.100026	0.073018	0.0988243	0.098665	0.0998396	0.0657701	0.100364	0.115707	0.100519	0.107791	0.100038	0.107783	0.100026	0.0699419	0.0998685	0.107791	0.100038	0.0901381	0.0992247	0.0957205	0.099747	0.106001	0.0999128	0.107938	0.10004
0.754	0.0853262	0.0990636	0.115583	0.100481	0.0853517	0.0990347	0.072603	0.099179	0.0960454	0.0997642	0.115607	0.10051	0.115583	0.100481	0.107735	0.100022	0.0731366	0.0988381	0.0986597	0.0998409	0.0659646	0.100374	0.115607	0.10051	0.107743	0.100034	0.107735	0.100022	0.0700841	0.0998845	0.107743	0.100034	0.0901072	0.0992257	0.0957255	0.0997503	0.105954	0.0999103	0.107888	0.100035
0.755	0.0853336	0.099069	0.115483	0.100472	0.085356	0.0990399	0.0727839	0.0991954	0.09605	0.0997671	0.115507	0.1005	0.115483	0.100472	0.107688	0.100018	0.0732564	0.098852	0.0986546	0.0998422	0.0661587	0.100384	0.115507	0.1005	0.107696	0.10003	0.107688	0.100018	0.0702263	0.0999002	0.107696	0.10003	0.0900771	0.0992268	0.0957308	0.0997535	0.105907	0.0999078	0.107838	0.10003
0.756	0.0853419	0.0990745	0.115382	0.100462	0.0853612	0.0990451	0.0729656	0.0992117	0.0960547	0.09977	0.115407	0.100491	0.115382	0.100462	0.10764	0.100015	0.0733773	0.0988659	0.0986496	0.0998435	0.0663525	0.100394	0.115407	0.100491	0.107648	0.100027	0.10764	0.100015	0.0703687	0.0999156	0.107648	0.100027	0.0900477	0.0992278	0.0957364	0.0997568	0.10586	0.0999054	0.107787	0.100025
0.757	0.0853511	0.0990799	0.115281	0.100453	0.0853673	0.0990504	0.073148	0.099228	0.0960597	0.0997729	0.115306	0.100482	0.115281	0.100453	0.107592	0.100011	0.0734991	0.0988797	0.0986447	0.0998448	0.066546	0.100403	0.115306	0.100482	0.1076	0.100023	0.107592	0.100011	0.0705111	0.0999308	0.1076	0.100023	0.0900191	0.099229	0.0957421	0.0997601	0.105814	0.099903	0.107737	0.10002
0.758	0.0853611	0.0990855	0.115179	0.100443	0.0853743	0.0990557	0.0733312	0.0992442	0.0960648	0.0997759	0.115204	0.100473	0.115179	0.100443	0.107545	0.100008	0.0736221	0.0988936	0.09864	0.0998461	0.0667391	0.100413	0.115204	0.100473	0.107553	0.100019	0.107545	0.100008	0.0706536	0.0999456	0.107553	0.100019	0.0899912	0.0992301	0.0957481	0.0997633	0.105767	0.0999006	0.107687	0.100016
0.759	0.085372	0.099091	0.115077	0.100434	0.0853822	0.099061	0.0735151	0.0992604	0.0960702	0.0997788	0.115102	0.100464	0.115077	0.100434	0.107497	0.100004	0.073746	0.0989074	0.0986354	0.0998474	0.0669317	0.100422	0.115102	0.100464	0.107505	0.100015	0.107497	0.100004	0.0707961	0.0999602	0.107505	0.100015	0.089964	0.0992314	0.0957543	0.0997667	0.105721	0.0998983	0.107636	0.100011
0.76	0.0853838	0.0990966	0.114974	0.100425	0.0853909	0.0990664	0.0736997	0.0992766	0.0960758	0.0997817	0.115	0.100454	0.114974	0.100425	0.107449	0.100001	0.0738709	0.0989213	0.098631	0.0998487	0.0671241	0.100432	0.115	0.100454	0.107457	0.100012	0.107449	0.100001	0.0709387	0.0999745	0.107457	0.100012	0.0899376	0.0992326	0.0957608	0.09977	0.105674	0.099896	0.107586	0.100006
0.761	0.0853965	0.0991022	0.114871	0.100415	0.0854006	0.0990717	0.0738851	0.0992927	0.0960816	0.0997846	0.114898	0.100445	0.114871	0.100415	0.107401	0.0999971	0.0739969	0.0989351	0.0986267	0.09985	0.067316	0.100441	0.114898	0.100445	0.107409	0.100008	0.107401	0.0999971	0.0710812	0.0999885	0.107409	0.100008	0.0899119	0.0992339	0.0957674	0.0997733	0.105628	0.0998937	0.107536	0.100002
0.762	0.08541	0.0991078	0.114768	0.100406	0.0854111	0.0990772	0.0740711	0.0993088	0.0960876	0.0997874	0.114795	0.100436	0.114768	0.100406	0.107354	0.0999936	0.0741238	0.0989489	0.0986226	0.0998513	0.0675075	0.10045	0.114795	0.100436	0.107362	0.100005	0.107354	0.0999936	0.0712238	0.100002	0.107362	0.100005	0.0898869	0.0992353	0.0957743	0.0997767	0.105582	0.0998915	0.107485	0.099997
0.763	0.0854243	0.0991134	0.114664	0.100397	0.0854224	0.0990826	0.0742577	0.0993249	0.0960939	0.0997903	0.114691	0.100427	0.114664	0.100397	0.107306	0.0999902	0.0742517	0.0989628	0.0986185	0.0998526	0.0676986	0.100459	0.114691	0.100427	0.107314	0.100001	0.107306	0.0999902	0.0713664	0.100016	0.107314	0.100001	0.0898626	0.0992367	0.0957814	0.09978	0.105536	0.0998893	0.107435	0.0999924
0.764	0.0854395	0.0991191	0.11456	0.100388	0.0854347	0.0990881	0.0744451	0.0993409	0.0961003	0.0997932	0.114587	0.100418	0.11456	0.100388	0.107258	0.0999868	0.0743806	0.0989766	0.0986147	0.0998538	0.0678892	0.100467	0.114587	0.100418	0.107266	0.0999976	0.107258	0.0999868	0.0715089	0.100029	0.107266	0.0999976	0.0898391	0.0992381	0.0957887	0.0997834	0.10549	0.0998871	0.107385	0.0999879
0.765	0.0854556	0.0991248	0.114455	0.100379	0.0854478	0.0990936	0.074633	0.0993568	0.0961069	0.0997961	0.114483	0.100409	0.114455	0.100379	0.10721	0.0999835	0.0745104	0.0989904	0.0986109	0.0998551	0.0680795	0.100476	0.114483	0.100409	0.107218	0.0999942	0.10721	0.0999835	0.0716515	0.100042	0.107218	0.0999942	0.0898163	0.0992396	0.0957962	0.0997868	0.105444	0.099885	0.107334	0.0999835
0.766	0.0854725	0.0991305	0.114351	0.10037	0.0854617	0.0990991	0.0748216	0.0993728	0.0961137	0.099799	0.114379	0.1004	0.114351	0.10037	0.107163	0.0999802	0.0746411	0.0990042	0.0986073	0.0998564	0.0682693	0.100484	0.114379	0.1004	0.107171	0.0999908	0.107163	0.0999802	0.0717939	0.100055	0.107171	0.0999908	0.0897942	0.0992411	0.0958039	0.0997901	0.105399	0.0998829	0.107284	0.0999791
0.767	0.0854902	0.0991363	0.114245	0.100361	0.0854765	0.0991047	0.0750108	0.0993886	0.0961207	0.0998018	0.114274	0.100391	0.114245	0.100361	0.107115	0.099977	0.0747727	0.099018	0.0986039	0.0998576	0.0684586	0.100493	0.114274	0.100391	0.107123	0.0999874	0.107115	0.099977	0.0719363	0.100067	0.107123	0.0999874	0.0897728	0.0992427	0.0958118	0.0997935	0.105353	0.0998808	0.107234	0.0999747
0.768	0.0855087	0.0991421	0.11414	0.100352	0.0854921	0.0991103	0.0752005	0.0994045	0.0961279	0.0998047	0.114168	0.100382	0.11414	0.100352	0.107067	0.0999737	0.0749053	0.0990318	0.0986006	0.0998589	0.0686475	0.100501	0.114168	0.100382	0.107075	0.0999841	0.107067	0.0999737	0.0720787	0.100079	0.107075	0.0999841	0.0897522	0.0992443	0.0958199	0.0997969	0.105308	0.0998788	0.107183	0.0999704
0.769	0.085528	0.0991479	0.114034	0.100343	0.0855085	0.0991159	0.0753909	0.0994203	0.0961353	0.0998075	0.114063	0.100373	0.114034	0.100343	0.10702	0.0999705	0.0750387	0.0990456	0.0985974	0.0998602	0.0688359	0.100509	0.114063	0.100373	0.107027	0.0999808	0.10702	0.0999705	0.0722209	0.100091	0.107027	0.0999808	0.0897323	0.0992459	0.0958282	0.0998003	0.105262	0.0998767	0.107133	0.0999662
0.77	0.0855482	0.0991537	0.113927	0.100334	0.0855258	0.0991215	0.0755818	0.099436	0.0961429	0.0998104	0.113957	0.100364	0.113927	0.100334	0.106972	0.0999674	0.075173	0.0990594	0.0985943	0.0998614	0.0690239	0.100517	0.113957	0.100364	0.10698	0.0999775	0.106972	0.0999674	0.0723631	0.100103	0.10698	0.0999775	0.089713	0.0992476	0.0958367	0.0998037	0.105217	0.0998748	0.107083	0.099962
0.771	0.0855692	0.0991596	0.113821	0.100325	0.0855439	0.0991272	0.0757733	0.0994517	0.0961507	0.0998132	0.113851	0.100355	0.113821	0.100325	0.106924	0.0999643	0.0753082	0.0990731	0.0985914	0.0998627	0.0692114	0.100524	0.113851	0.100355	0.106932	0.0999743	0.106924	0.0999643	0.0725052	0.100114	0.106932	0.0999743	0.0896946	0.0992493	0.0958453	0.099807	0.105172	0.0998728	0.107033	0.0999578
0.772	0.085591	0.0991654	0.113714	0.100316	0.0855629	0.0991329	0.0759652	0.0994674	0.0961586	0.099816	0.113744	0.100346	0.113714	0.100316	0.106877	0.0999612	0.0754443	0.0990869	0.0985886	0.0998639	0.0693984	0.100532	0.113744	0.100346	0.106885	0.0999711	0.106877	0.0999612	0.0726472	0.100126	0.106885	0.0999711	0.0896768	0.0992511	0.0958542	0.0998104	0.105127	0.0998709	0.106983	0.0999537
0.773	0.0856135	0.0991713	0.113607	0.100307	0.0855826	0.0991386	0.0761577	0.099483	0.0961667	0.0998189	0.113637	0.100337	0.113607	0.100307	0.106829	0.0999582	0.0755811	0.0991006	0.0985859	0.0998652	0.0695849	0.100539	0.113637	0.100337	0.106837	0.0999679	0.106829	0.0999582	0.072789	0.100137	0.106837	0.0999679	0.0896597	0.0992529	0.0958633	0.0998138	0.105082	0.099869	0.106933	0.0999496
0.774	0.0856369	0.0991772	0.113499	0.100299	0.0856031	0.0991443	0.0763507	0.0994985	0.096175	0.0998217	0.11353	0.100329	0.113499	0.100299	0.106782	0.0999552	0.0757188	0.0991143	0.0985833	0.0998664	0.0697709	0.100547	0.11353	0.100329	0.106789	0.0999648	0.106782	0.0999552	0.0729307	0.100147	0.106789	0.0999648	0.0896434	0.0992547	0.0958725	0.0998171	0.105037	0.0998671	0.106883	0.0999456
0.775	0.085661	0.0991832	0.113391	0.10029	0.0856245	0.0991501	0.0765442	0.099514	0.0961835	0.0998244	0.113422	0.10032	0.113391	0.10029	0.106734	0.0999522	0.0758573	0.099128	0.0985809	0.0998676	0.0699564	0.100554	0.113422	0.10032	0.106742	0.0999617	0.106734	0.0999522	0.0730723	0.100158	0.106742	0.0999617	0.0896277	0.0992566	0.0958819	0.0998205	0.104993	0.0998653	0.106833	0.0999416
0.776	0.085686	0.0991891	0.113283	0.100281	0.0856466	0.0991559	0.0767382	0.0995295	0.0961921	0.0998272	0.113315	0.100311	0.113283	0.100281	0.106687	0.0999492	0.0759966	0.0991417	0.0985786	0.0998689	0.0701414	0.100561	0.113315	0.100311	0.106695	0.0999587	0.106687	0.0999492	0.0732137	0.100168	0.106695	0.0999587	0.0896128	0.0992585	0.0958915	0.0998238	0.104948	0.0998635	0.106783	0.0999377
0.777	0.0857117	0.0991951	0.113175	0.100273	0.0856695	0.0991617	0.0769326	0.0995449	0.0962009	0.09983	0.113207	0.100302	0.113175	0.100273	0.106639	0.0999463	0.0761367	0.0991553	0.0985764	0.0998701	0.0703258	0.100568	0.113207	0.100302	0.106647	0.0999557	0.106639	0.0999463	0.073355	0.100178	0.106647	0.0999557	0.0895986	0.0992605	0.0959012	0.0998271	0.104904	0.0998617	0.106733	0.0999338
0.778	0.0857381	0.0992011	0.113066	0.100264	0.0856932	0.0991675	0.0771275	0.0995602	0.0962099	0.0998327	0.113098	0.100294	0.113066	0.100264	0.106592	0.0999435	0.0762776	0.099169	0.0985743	0.0998713	0.0705098	0.100574	0.113098	0.100294	0.1066	0.0999527	0.106592	0.0999435	0.073496	0.100188	0.1066	0.0999527	0.089585	0.0992625	0.0959111	0.0998304	0.10486	0.0998599	0.106683	0.09993
0.779	0.0857654	0.0992071	0.112957	0.100256	0.0857177	0.0991734	0.0773228	0.0995755	0.096219	0.0998355	0.11299	0.100285	0.112957	0.100256	0.106545	0.0999406	0.0764192	0.0991826	0.0985724	0.0998725	0.0706932	0.100581	0.11299	0.100285	0.106552	0.0999497	0.106545	0.0999406	0.0736369	0.100197	0.106552	0.0999497	0.0895722	0.0992645	0.0959212	0.0998337	0.104816	0.0998582	0.106634	0.0999262
0.78	0.0857934	0.0992132	0.112848	0.100247	0.085743	0.0991793	0.0775185	0.0995908	0.0962283	0.0998382	0.112881	0.100276	0.112848	0.100247	0.106498	0.0999378	0.0765616	0.0991962	0.0985706	0.0998737	0.070876	0.100587	0.112881	0.100276	0.106505	0.0999468	0.106498	0.0999378	0.0737777	0.100207	0.106505	0.0999468	0.0895601	0.0992666	0.0959314	0.099837	0.104772	0.0998565	0.106584	0.0999224
0.781	0.0858221	0.0992192	0.112739	0.100239	0.085769	0.0991852	0.0777146	0.099606	0.0962377	0.0998409	0.112772	0.100267	0.112739	0.100239	0.10645	0.0999351	0.0767047	0.0992098	0.0985689	0.0998749	0.0710584	0.100594	0.112772	0.100267	0.106458	0.099944	0.10645	0.0999351	0.0739182	0.100216	0.106458	0.099944	0.0895487	0.0992687	0.0959418	0.0998402	0.104728	0.0998548	0.106534	0.0999187
0.782	0.0858516	0.0992253	0.112629	0.10023	0.0857958	0.0991911	0.077911	0.0996211	0.0962473	0.0998436	0.112662	0.100259	0.112629	0.10023	0.106403	0.0999323	0.0768486	0.0992234	0.0985673	0.0998761	0.0712401	0.1006	0.112662	0.100259	0.106411	0.0999411	0.106403	0.0999323	0.0740585	0.100225	0.106411	0.0999411	0.0895379	0.0992709	0.0959524	0.0998434	0.104685	0.0998532	0.106485	0.0999151
0.783	0.0858818	0.0992314	0.112519	0.100222	0.0858234	0.099197	0.0781079	0.0996362	0.0962571	0.0998462	0.112553	0.10025	0.112519	0.100222	0.106356	0.0999296	0.0769931	0.0992369	0.0985658	0.0998773	0.0714213	0.100606	0.112553	0.10025	0.106364	0.0999383	0.106356	0.0999296	0.0741986	0.100233	0.106364	0.0999383	0.0895279	0.0992731	0.0959631	0.0998466	0.104641	0.0998516	0.106435	0.0999115
0.784	0.0859128	0.0992375	0.112409	0.100214	0.0858517	0.099203	0.0783051	0.0996512	0.096267	0.0998489	0.112443	0.100242	0.112409	0.100214	0.106309	0.099927	0.0771384	0.0992504	0.0985645	0.0998785	0.0716019	0.100612	0.112443	0.100242	0.106317	0.0999356	0.106309	0.099927	0.0743385	0.100242	0.106317	0.0999356	0.0895186	0.0992753	0.0959739	0.0998498	0.104598	0.09985	0.106386	0.0999079
0.785	0.0859445	0.0992436	0.112299	0.100205	0.0858807	0.099209	0.0785026	0.0996662	0.096277	0.0998515	0.112333	0.100233	0.112299	0.100205	0.106262	0.0999243	0.0772843	0.0992639	0.0985632	0.0998797	0.071782	0.100618	0.112333	0.100233	0.10627	0.0999328	0.106262	0.0999243	0.0744781	0.10025	0.10627	0.0999328	0.0895099	0.0992775	0.0959849	0.0998529	0.104554	0.0998484	0.106337	0.0999044
0.786	0.0859769	0.0992498	0.112189	0.100197	0.0859105	0.099215	0.0787005	0.0996811	0.0962872	0.0998541	0.112223	0.100225	0.112189	0.100197	0.106215	0.0999218	0.0774309	0.0992774	0.0985621	0.0998809	0.0719615	0.100624	0.112223	0.100225	0.106223	0.0999301	0.106215	0.0999218	0.0746175	0.100258	0.106223	0.0999301	0.0895019	0.0992798	0.0959961	0.099856	0.104511	0.0998469	0.106287	0.0999009
0.787	0.08601	0.0992559	0.112078	0.100189	0.085941	0.099221	0.0788987	0.099696	0.0962975	0.0998567	0.112112	0.100216	0.112078	0.100189	0.106169	0.0999192	0.0775781	0.0992909	0.0985611	0.0998821	0.0721404	0.100629	0.112112	0.100216	0.106176	0.0999275	0.106169	0.0999192	0.0747567	0.100266	0.106176	0.0999275	0.0894947	0.0992822	0.0960074	0.0998591	0.104468	0.0998454	0.106238	0.0998975
0.788	0.0860439	0.0992621	0.111967	0.100181	0.0859722	0.099227	0.0790972	0.0997108	0.096308	0.0998593	0.112002	0.100208	0.111967	0.100181	0.106122	0.0999167	0.077726	0.0993043	0.0985602	0.0998833	0.0723187	0.100635	0.112002	0.100208	0.106129	0.0999248	0.106122	0.0999167	0.0748956	0.100274	0.106129	0.0999248	0.0894881	0.0992845	0.0960188	0.0998622	0.104426	0.0998439	0.106189	0.0998941
0.789	0.0860784	0.0992683	0.111856	0.100172	0.0860042	0.0992331	0.079296	0.0997255	0.0963186	0.0998618	0.111891	0.100199	0.111856	0.100172	0.106075	0.0999142	0.0778746	0.0993177	0.0985594	0.0998845	0.0724964	0.10064	0.111891	0.100199	0.106083	0.0999222	0.106075	0.0999142	0.0750342	0.100281	0.106083	0.0999222	0.0894821	0.0992869	0.0960304	0.0998652	0.104383	0.0998425	0.10614	0.0998907
0.79	0.0861137	0.0992745	0.111745	0.100164	0.0860369	0.0992391	0.079495	0.0997402	0.0963294	0.0998643	0.11178	0.100191	0.111745	0.100164	0.106029	0.0999117	0.0780237	0.0993311	0.0985587	0.0998856	0.0726735	0.100645	0.11178	0.100191	0.106036	0.0999196	0.106029	0.0999117	0.0751726	0.100289	0.106036	0.0999196	0.0894769	0.0992894	0.0960421	0.0998682	0.104341	0.099841	0.106091	0.0998874
0.791	0.0861496	0.0992807	0.111633	0.100156	0.0860703	0.0992452	0.0796943	0.0997548	0.0963402	0.0998669	0.111669	0.100183	0.111633	0.100156	0.105982	0.0999093	0.0781735	0.0993444	0.0985581	0.0998868	0.07285	0.10065	0.111669	0.100183	0.105989	0.0999171	0.105982	0.0999093	0.0753107	0.100296	0.105989	0.0999171	0.0894723	0.0992919	0.0960539	0.0998712	0.104298	0.0998396	0.106042	0.0998842
0.792	0.0861862	0.0992869	0.111522	0.100148	0.0861044	0.0992513	0.0798938	0.0997694	0.0963513	0.0998693	0.111558	0.100174	0.111522	0.100148	0.105936	0.0999069	0.0783239	0.0993577	0.0985576	0.099888	0.073026	0.100655	0.111558	0.100174	0.105943	0.0999146	0.105936	0.0999069	0.0754485	0.100303	0.105943	0.0999146	0.0894685	0.0992944	0.0960658	0.0998741	0.104256	0.0998383	0.105994	0.0998809
0.793	0.0862235	0.0992931	0.11141	0.10014	0.0861392	0.0992574	0.0800936	0.0997839	0.0963624	0.0998718	0.111446	0.100166	0.11141	0.10014	0.105889	0.0999045	0.0784748	0.099371	0.0985573	0.0998891	0.0732012	0.10066	0.111446	0.100166	0.105897	0.0999121	0.105889	0.0999045	0.075586	0.10031	0.105897	0.0999121	0.0894652	0.0992969	0.0960779	0.099877	0.104214	0.0998369	0.105945	0.0998778
0.794	0.0862615	0.0992994	0.111299	0.100132	0.0861747	0.0992636	0.0802936	0.0997983	0.0963736	0.0998743	0.111335	0.100158	0.111299	0.100132	0.105843	0.0999022	0.0786263	0.0993842	0.098557	0.0998903	0.0733759	0.100665	0.111335	0.100158	0.10585	0.0999097	0.105843	0.0999022	0.0757232	0.100317	0.10585	0.0999097	0.0894627	0.0992995	0.0960901	0.0998799	0.104172	0.0998356	0.105896	0.0998746
0.795	0.0863002	0.0993056	0.111187	0.100124	0.0862108	0.0992697	0.0804937	0.0998127	0.096385	0.0998767	0.111223	0.10015	0.111187	0.100124	0.105797	0.0998999	0.0787784	0.0993975	0.0985568	0.0998914	0.07355	0.10067	0.111223	0.10015	0.105804	0.0999073	0.105797	0.0998999	0.0758601	0.100323	0.105804	0.0999073	0.0894608	0.0993021	0.0961024	0.0998827	0.104131	0.0998343	0.105848	0.0998715
0.796	0.0863395	0.0993119	0.111075	0.100116	0.0862477	0.0992759	0.0806941	0.099827	0.0963965	0.0998791	0.111111	0.100141	0.111075	0.100116	0.105751	0.0998976	0.078931	0.0994107	0.0985568	0.0998925	0.0737234	0.100674	0.111111	0.100141	0.105758	0.0999049	0.105751	0.0998976	0.0759967	0.10033	0.105758	0.0999049	0.0894596	0.0993047	0.0961149	0.0998855	0.104089	0.099833	0.1058	0.0998685
0.797	0.0863795	0.0993182	0.110962	0.100108	0.0862852	0.099282	0.0808946	0.0998412	0.0964082	0.0998815	0.111	0.100133	0.110962	0.100108	0.105705	0.0998953	0.0790841	0.0994238	0.0985568	0.0998937	0.0738962	0.100679	0.111	0.100133	0.105712	0.0999026	0.105705	0.0998953	0.076133	0.100336	0.105712	0.0999026	0.0894591	0.0993074	0.0961274	0.0998883	0.104048	0.0998318	0.105752	0.0998655
0.798	0.0864201	0.0993245	0.11085	0.1001	0.0863234	0.0992882	0.0810953	0.0998554	0.0964199	0.0998838	0.110887	0.100125	0.11085	0.1001	0.105659	0.0998931	0.0792378	0.099437	0.0985569	0.0998948	0.0740683	0.100683	0.110887	0.100125	0.105666	0.0999003	0.105659	0.0998931	0.076269	0.100343	0.105666	0.0999003	0.0894592	0.0993101	0.0961401	0.0998911	0.104006	0.0998306	0.105703	0.0998625
0.799	0.0864614	0.0993308	0.110738	0.100092	0.0863623	0.0992944	0.0812962	0.0998695	0.0964317	0.0998862	0.110775	0.100117	0.110738	0.100092	0.105613	0.0998909	0.079392	0.0994501	0.0985572	0.0998959	0.0742398	0.100687	0.110775	0.100117	0.10562	0.099898	0.105613	0.0998909	0.0764046	0.100349	0.10562	0.099898	0.0894599	0.0993129	0.0961528	0.0998938	0.103965	0.0998294	0.105655	0.0998596
0.8	0.0865033	0.0993371	0.110625	0.100084	0.0864018	0.0993006	0.0814972	0.0998836	0.0964437	0.0998885	0.110663	0.100109	0.110625	0.100084	0.105568	0.0998888	0.0795466	0.0994631	0.0985575	0.0998971	0.0744107	0.100691	0.110663	0.100109	0.105575	0.0998957	0.105568	0.0998888	0.0765399	0.100355	0.105575	0.0998957	0.0894613	0.0993156	0.0961657	0.0998964	0.103925	0.0998282	0.105608	0.0998567
0.801	0.0865458	0.0993434	0.110513	0.100076	0.086442	0.0993069	0.0816983	0.0998976	0.0964558	0.0998908	0.110551	0.100101	0.110513	0.100076	0.105522	0.0998867	0.0797018	0.0994761	0.0985579	0.0998982	0.0745809	0.100696	0.110551	0.100101	0.105529	0.0998935	0.105522	0.0998867	0.0766748	0.10036	0.105529	0.0998935	0.0894634	0.0993184	0.0961787	0.0998991	0.103884	0.099827	0.10556	0.0998538
0.802	0.086589	0.0993497	0.1104	0.100068	0.0864828	0.0993131	0.0818995	0.0999115	0.096468	0.0998931	0.110438	0.100093	0.1104	0.100068	0.105477	0.0998846	0.0798574	0.0994891	0.0985584	0.0998993	0.0747504	0.100699	0.110438	0.100093	0.105484	0.0998913	0.105477	0.0998846	0.0768095	0.100366	0.105484	0.0998913	0.0894661	0.0993213	0.0961917	0.0999017	0.103843	0.0998259	0.105512	0.099851
0.803	0.0866328	0.0993561	0.110288	0.100061	0.0865242	0.0993193	0.0821008	0.0999253	0.0964802	0.0998953	0.110326	0.100085	0.110288	0.100061	0.105431	0.0998825	0.0800135	0.0995021	0.0985591	0.0999004	0.0749193	0.100703	0.110326	0.100085	0.105438	0.0998892	0.105431	0.0998825	0.0769437	0.100372	0.105438	0.0998892	0.0894695	0.0993241	0.0962049	0.0999043	0.103803	0.0998248	0.105465	0.0998483
0.804	0.0866772	0.0993624	0.110175	0.100053	0.0865663	0.0993256	0.0823021	0.0999391	0.0964926	0.0998975	0.110214	0.100077	0.110175	0.100053	0.105386	0.0998805	0.08017	0.099515	0.0985598	0.0999015	0.0750876	0.100707	0.110214	0.100077	0.105393	0.0998871	0.105386	0.0998805	0.0770776	0.100377	0.105393	0.0998871	0.0894735	0.0993271	0.0962182	0.0999068	0.103763	0.0998237	0.105417	0.0998455
0.805	0.0867222	0.0993688	0.110062	0.100045	0.086609	0.0993319	0.0825036	0.0999528	0.0965051	0.0998998	0.110101	0.100069	0.110062	0.100045	0.105341	0.0998785	0.0803269	0.0995279	0.0985606	0.0999026	0.0752552	0.100711	0.110101	0.100069	0.105348	0.099885	0.105341	0.0998785	0.0772112	0.100382	0.105348	0.099885	0.0894782	0.09933	0.0962315	0.0999094	0.103723	0.0998227	0.10537	0.0998429
0.806	0.0867679	0.0993751	0.109949	0.100037	0.0866524	0.0993381	0.0827051	0.0999665	0.0965177	0.099902	0.109988	0.100062	0.109949	0.100037	0.105296	0.0998765	0.0804843	0.0995408	0.0985615	0.0999037	0.0754221	0.100714	0.109988	0.100062	0.105303	0.0998829	0.105296	0.0998765	0.0773444	0.100387	0.105303	0.0998829	0.0894834	0.0993331	0.096245	0.0999118	0.103683	0.0998217	0.105323	0.0998402
0.807	0.0868141	0.0993815	0.109836	0.10003	0.0866963	0.0993444	0.0829066	0.09998	0.0965304	0.0999041	0.109876	0.100054	0.109836	0.10003	0.105251	0.0998746	0.0806421	0.0995536	0.0985624	0.0999048	0.0755883	0.100718	0.109876	0.100054	0.105258	0.0998809	0.105251	0.0998746	0.0774772	0.100392	0.105258	0.0998809	0.0894893	0.0993362	0.0962585	0.0999143	0.103643	0.0998207	0.105276	0.0998376
0.808	0.0868609	0.0993878	0.109723	0.100022	0.0867409	0.0993507	0.0831082	0.0999935	0.0965432	0.0999063	0.109763	0.100046	0.109723	0.100022	0.105206	0.0998727	0.0808003	0.0995663	0.0985635	0.0999059	0.0757538	0.100721	0.109763	0.100046	0.105213	0.0998789	0.105206	0.0998727	0.0776096	0.100397	0.105213	0.0998789	0.0894959	0.0993395	0.0962722	0.0999167	0.103604	0.0998197	0.105229	0.099835
0.809	0.0869083	0.0993942	0.10961	0.100014	0.0867861	0.099357	0.0833097	0.100007	0.096556	0.0999084	0.10965	0.100038	0.10961	0.100014	0.105162	0.0998708	0.0809588	0.0995791	0.0985647	0.0999069	0.0759187	0.100724	0.10965	0.100038	0.105168	0.0998769	0.105162	0.0998708	0.0777417	0.100402	0.105168	0.0998769	0.089503	0.0993428	0.0962859	0.0999191	0.103564	0.0998187	0.105182	0.0998325
0.81	0.0869563	0.0994006	0.109498	0.100007	0.0868318	0.0993633	0.0835113	0.10002	0.096569	0.0999105	0.109537	0.100031	0.109498	0.100007	0.105117	0.099869	0.0811178	0.0995918	0.0985659	0.099908	0.0760829	0.100727	0.109537	0.100031	0.105124	0.099875	0.105117	0.099869	0.0778734	0.100406	0.105124	0.099875	0.0895108	0.0993463	0.0962997	0.0999215	0.103525	0.0998178	0.105135	0.09983
0.811	0.0870048	0.099407	0.109385	0.099999	0.0868782	0.0993696	0.0837129	0.100034	0.096582	0.0999126	0.109425	0.100023	0.109385	0.099999	0.105073	0.0998671	0.0812771	0.0996044	0.0985672	0.0999091	0.0762464	0.10073	0.109425	0.100023	0.105079	0.099873	0.105073	0.0998671	0.0780047	0.100411	0.105079	0.099873	0.0895192	0.0993498	0.0963135	0.0999238	0.103486	0.0998169	0.105089	0.0998276
0.812	0.087054	0.0994134	0.109272	0.0999915	0.0869251	0.0993759	0.0839144	0.100047	0.0965952	0.0999147	0.109312	0.100015	0.109272	0.0999915	0.105028	0.0998654	0.0814367	0.099617	0.0985687	0.0999102	0.0764092	0.100733	0.109312	0.100015	0.105035	0.0998712	0.105028	0.0998654	0.0781356	0.100415	0.105035	0.0998712	0.0895282	0.0993535	0.0963275	0.0999261	0.103447	0.099816	0.105042	0.0998251
0.813	0.0871036	0.0994198	0.109159	0.099984	0.0869727	0.0993823	0.0841159	0.10006	0.0966084	0.0999167	0.109199	0.100008	0.109159	0.099984	0.104984	0.0998636	0.0815967	0.0996296	0.0985702	0.0999112	0.0765714	0.100736	0.109199	0.100008	0.104991	0.0998693	0.104984	0.0998636	0.0782661	0.100419	0.104991	0.0998693	0.0895378	0.0993573	0.0963415	0.0999283	0.103408	0.0998151	0.104996	0.0998228
0.814	0.0871539	0.0994262	0.109046	0.0999765	0.0870208	0.0993886	0.0843174	0.100073	0.0966217	0.0999187	0.109086	0.1	0.109046	0.0999765	0.10494	0.0998619	0.081757	0.0996421	0.0985717	0.0999123	0.0767328	0.100739	0.109086	0.1	0.104946	0.0998675	0.10494	0.0998619	0.0783962	0.100423	0.104946	0.0998675	0.089548	0.0993612	0.0963556	0.0999306	0.10337	0.0998143	0.10495	0.0998204
0.815	0.0872047	0.0994326	0.108933	0.0999691	0.0870694	0.0993949	0.0845188	0.100086	0.0966351	0.0999207	0.108974	0.0999928	0.108933	0.0999691	0.104896	0.0998601	0.0819177	0.0996546	0.0985734	0.0999134	0.0768935	0.100742	0.108974	0.0999928	0.104903	0.0998657	0.104896	0.0998601	0.0785259	0.100427	0.104903	0.0998657	0.0895588	0.0993653	0.0963697	0.0999328	0.103332	0.0998134	0.104904	0.0998181
0.816	0.087256	0.099439	0.10882	0.0999617	0.0871187	0.0994013	0.0847201	0.100099	0.0966485	0.0999227	0.108861	0.0999854	0.10882	0.0999617	0.104853	0.0998585	0.0820786	0.099667	0.0985751	0.0999144	0.0770536	0.100744	0.108861	0.0999854	0.104859	0.0998639	0.104853	0.0998585	0.0786552	0.100431	0.104859	0.0998639	0.0895701	0.0993695	0.096384	0.099935	0.103294	0.0998126	0.104858	0.0998159
0.817	0.0873079	0.0994454	0.108707	0.0999543	0.0871684	0.0994076	0.0849213	0.100112	0.096662	0.0999247	0.108748	0.099978	0.108707	0.0999543	0.104809	0.0998568	0.0822398	0.0996794	0.098577	0.0999155	0.0772129	0.100747	0.108748	0.099978	0.104815	0.0998622	0.104809	0.0998568	0.0787841	0.100435	0.104815	0.0998622	0.0895821	0.0993738	0.0963983	0.0999371	0.103256	0.0998118	0.104813	0.0998136
0.818	0.0873603	0.0994518	0.108594	0.099947	0.0872188	0.099414	0.0851225	0.100125	0.0966757	0.0999266	0.108636	0.0999706	0.108594	0.099947	0.104765	0.0998552	0.0824013	0.0996918	0.0985789	0.0999165	0.0773715	0.100749	0.108636	0.0999706	0.104771	0.0998605	0.104765	0.0998552	0.0789126	0.100438	0.104771	0.0998605	0.0895947	0.0993782	0.0964126	0.0999392	0.103218	0.0998111	0.104767	0.0998114
0.819	0.0874132	0.0994582	0.108481	0.0999397	0.0872697	0.0994203	0.0853235	0.100137	0.0966893	0.0999286	0.108523	0.0999633	0.108481	0.0999397	0.104722	0.0998536	0.0825631	0.0997041	0.0985808	0.0999176	0.0775294	0.100751	0.108523	0.0999633	0.104728	0.0998588	0.104722	0.0998536	0.0790407	0.100442	0.104728	0.0998588	0.0896078	0.0993827	0.096427	0.0999413	0.10318	0.0998103	0.104722	0.0998093
0.82	0.0874667	0.0994646	0.108369	0.0999325	0.0873211	0.0994267	0.0855244	0.10015	0.0967031	0.0999305	0.10841	0.099956	0.108369	0.0999325	0.104679	0.099852	0.0827251	0.0997163	0.0985829	0.0999186	0.0776867	0.100754	0.10841	0.099956	0.104685	0.0998571	0.104679	0.099852	0.0791683	0.100445	0.104685	0.0998571	0.0896216	0.0993874	0.0964415	0.0999434	0.103143	0.0998096	0.104677	0.0998072
0.821	0.0875206	0.099471	0.108256	0.0999253	0.087373	0.0994331	0.0857252	0.100163	0.0967169	0.0999324	0.108298	0.0999487	0.108256	0.0999253	0.104636	0.0998505	0.0828874	0.0997286	0.098585	0.0999197	0.0778432	0.100756	0.108298	0.0999487	0.104642	0.0998555	0.104636	0.0998505	0.0792956	0.100448	0.104642	0.0998555	0.0896359	0.0993921	0.0964561	0.0999454	0.103106	0.0998089	0.104631	0.0998051
0.822	0.0875751	0.0994774	0.108143	0.0999181	0.0874255	0.0994394	0.0859258	0.100175	0.0967308	0.0999342	0.108186	0.0999415	0.108143	0.0999181	0.104593	0.099849	0.0830499	0.0997407	0.0985872	0.0999207	0.0779989	0.100758	0.108186	0.0999415	0.104599	0.0998539	0.104593	0.099849	0.0794224	0.100452	0.104599	0.0998539	0.0896507	0.099397	0.0964707	0.0999474	0.103069	0.0998083	0.104587	0.099803
0.823	0.08763	0.0994838	0.108031	0.099911	0.0874785	0.0994458	0.0861263	0.100187	0.0967448	0.0999361	0.108073	0.0999344	0.108031	0.099911	0.10455	0.0998475	0.0832126	0.0997528	0.0985895	0.0999218	0.078154	0.10076	0.108073	0.0999344	0.104556	0.0998523	0.10455	0.0998475	0.0795487	0.100455	0.104556	0.0998523	0.0896661	0.099402	0.0964853	0.0999494	0.103032	0.0998076	0.104542	0.099801
0.824	0.0876855	0.0994902	0.107918	0.0999039	0.087532	0.0994522	0.0863266	0.1002	0.0967588	0.0999379	0.107961	0.0999272	0.107918	0.0999039	0.104507	0.099846	0.0833755	0.0997649	0.0985918	0.0999228	0.0783084	0.100762	0.107961	0.0999272	0.104513	0.0998508	0.104507	0.099846	0.0796747	0.100457	0.104513	0.0998508	0.0896821	0.099407	0.0965	0.0999513	0.102995	0.099807	0.104497	0.099799
0.825	0.0877414	0.0994966	0.107806	0.0998969	0.087586	0.0994585	0.0865267	0.100212	0.0967728	0.0999397	0.107849	0.0999202	0.107806	0.0998969	0.104465	0.0998446	0.0835386	0.0997769	0.0985943	0.0999239	0.078462	0.100764	0.107849	0.0999202	0.10447	0.0998492	0.104465	0.0998446	0.0798002	0.10046	0.10447	0.0998492	0.0896987	0.0994122	0.0965147	0.0999533	0.102959	0.0998063	0.104453	0.0997971
0.826	0.0877979	0.099503	0.107694	0.0998899	0.0876405	0.0994649	0.0867266	0.100224	0.096787	0.0999415	0.107737	0.0999131	0.107694	0.0998899	0.104422	0.0998432	0.0837019	0.0997889	0.0985968	0.0999249	0.0786149	0.100765	0.107737	0.0999131	0.104428	0.0998477	0.104422	0.0998432	0.0799253	0.100463	0.104428	0.0998477	0.0897158	0.0994174	0.0965295	0.0999552	0.102922	0.0998057	0.104408	0.0997952
0.827	0.0878548	0.0995094	0.107582	0.099883	0.0876955	0.0994713	0.0869263	0.100236	0.0968012	0.0999433	0.107625	0.0999061	0.107582	0.099883	0.10438	0.0998418	0.0838654	0.0998008	0.0985993	0.099926	0.0787671	0.100767	0.107625	0.0999061	0.104386	0.0998463	0.10438	0.0998418	0.0800499	0.100466	0.104386	0.0998463	0.0897334	0.0994227	0.0965444	0.099957	0.102886	0.0998052	0.104364	0.0997933
0.828	0.0879122	0.0995158	0.107469	0.0998761	0.087751	0.0994776	0.0871258	0.100248	0.0968154	0.0999451	0.107513	0.0998992	0.107469	0.0998761	0.104338	0.0998404	0.0840291	0.0998127	0.0986019	0.099927	0.0789185	0.100769	0.107513	0.0998992	0.104343	0.0998448	0.104338	0.0998404	0.0801741	0.100468	0.104343	0.0998448	0.0897516	0.0994281	0.0965593	0.0999589	0.10285	0.0998046	0.10432	0.0997915
0.829	0.08797	0.0995222	0.107357	0.0998693	0.087807	0.099484	0.0873251	0.10026	0.0968297	0.0999468	0.107401	0.0998923	0.107357	0.0998693	0.104296	0.0998391	0.0841929	0.0998245	0.0986046	0.099928	0.0790693	0.10077	0.107401	0.0998923	0.104301	0.0998434	0.104296	0.0998391	0.0802978	0.10047	0.104301	0.0998434	0.0897704	0.0994336	0.0965742	0.0999607	0.102814	0.0998041	0.104277	0.0997897
0.83	0.0880283	0.0995286	0.107246	0.0998625	0.0878634	0.0994904	0.0875241	0.100272	0.0968441	0.0999485	0.107289	0.0998854	0.107246	0.0998625	0.104254	0.0998378	0.0843568	0.0998363	0.0986074	0.0999291	0.0792193	0.100772	0.107289	0.0998854	0.10426	0.099842	0.104254	0.0998378	0.0804211	0.100473	0.10426	0.099842	0.0897897	0.099439	0.0965892	0.0999625	0.102779	0.0998036	0.104233	0.0997879
0.831	0.088087	0.099535	0.107134	0.0998557	0.0879204	0.0994968	0.0877229	0.100284	0.0968585	0.0999502	0.107178	0.0998786	0.107134	0.0998557	0.104213	0.0998365	0.0845209	0.099848	0.0986102	0.0999301	0.0793685	0.100773	0.107178	0.0998786	0.104218	0.0998407	0.104213	0.0998365	0.080544	0.100475	0.104218	0.0998407	0.0898095	0.0994446	0.0966042	0.0999643	0.102743	0.0998031	0.104189	0.0997862
0.832	0.0881462	0.0995414	0.107022	0.099849	0.0879777	0.0995031	0.0879214	0.100296	0.096873	0.0999519	0.107066	0.0998718	0.107022	0.099849	0.104171	0.0998352	0.0846851	0.0998597	0.0986131	0.0999311	0.0795171	0.100774	0.107066	0.0998718	0.104176	0.0998393	0.104171	0.0998352	0.0806664	0.100477	0.104176	0.0998393	0.0898298	0.0994502	0.0966192	0.099966	0.102708	0.0998026	0.104146	0.0997845
0.833	0.0882059	0.0995477	0.106911	0.0998424	0.0880356	0.0995095	0.0881196	0.100307	0.0968875	0.0999536	0.106955	0.0998651	0.106911	0.0998424	0.10413	0.099834	0.0848494	0.0998713	0.0986161	0.0999321	0.0796649	0.100776	0.106955	0.0998651	0.104135	0.099838	0.10413	0.099834	0.0807884	0.100479	0.104135	0.099838	0.0898507	0.0994558	0.0966343	0.0999678	0.102673	0.0998021	0.104103	0.0997828
0.834	0.0882659	0.0995541	0.1068	0.0998358	0.0880939	0.0995158	0.0883176	0.100319	0.096902	0.0999553	0.106844	0.0998584	0.1068	0.0998358	0.104089	0.0998328	0.0850138	0.0998829	0.0986191	0.0999331	0.079812	0.100777	0.106844	0.0998584	0.104094	0.0998367	0.104089	0.0998328	0.0809099	0.100481	0.104094	0.0998367	0.089872	0.0994614	0.0966494	0.0999695	0.102638	0.0998017	0.10406	0.0997812
0.835	0.0883264	0.0995605	0.106688	0.0998292	0.0881526	0.0995222	0.0885152	0.10033	0.0969166	0.0999569	0.106733	0.0998517	0.106688	0.0998292	0.104047	0.0998316	0.0851783	0.0998944	0.0986222	0.0999342	0.0799583	0.100778	0.106733	0.0998517	0.104053	0.0998354	0.104047	0.0998316	0.0810309	0.100483	0.104053	0.0998354	0.0898939	0.0994671	0.0966646	0.0999711	0.102604	0.0998013	0.104017	0.0997795
0.836	0.0883874	0.0995669	0.106578	0.0998227	0.0882118	0.0995286	0.0887126	0.100342	0.0969313	0.0999585	0.106622	0.0998451	0.106578	0.0998227	0.104007	0.0998305	0.0853428	0.0999059	0.0986253	0.0999352	0.0801039	0.100779	0.106622	0.0998451	0.104012	0.0998342	0.104007	0.0998305	0.0811515	0.100485	0.104012	0.0998342	0.0899163	0.0994728	0.0966797	0.0999728	0.102569	0.0998008	0.103975	0.099778
0.837	0.0884487	0.0995732	0.106467	0.0998163	0.0882715	0.0995349	0.0889096	0.100353	0.096946	0.0999601	0.106511	0.0998385	0.106467	0.0998163	0.103966	0.0998293	0.0855075	0.0999173	0.0986285	0.0999362	0.0802488	0.10078	0.106511	0.0998385	0.103971	0.099833	0.103966	0.0998293	0.0812716	0.100486	0.103971	0.099833	0.0899392	0.0994784	0.0966949	0.0999744	0.102535	0.0998005	0.103932	0.0997764
0.838	0.0885104	0.0995796	0.106356	0.0998099	0.0883315	0.0995413	0.0891063	0.100364	0.0969607	0.0999617	0.106401	0.099832	0.106356	0.0998099	0.103925	0.0998282	0.0856722	0.0999286	0.0986318	0.0999372	0.0803929	0.100781	0.106401	0.099832	0.10393	0.0998318	0.103925	0.0998282	0.0813913	0.100488	0.10393	0.0998318	0.0899626	0.0994841	0.0967102	0.099976	0.102501	0.0998001	0.10389	0.0997749
0.839	0.0885726	0.0995859	0.106246	0.0998035	0.088392	0.0995476	0.0893027	0.100375	0.0969755	0.0999633	0.10629	0.0998256	0.106246	0.0998035	0.103885	0.0998271	0.0858369	0.0999399	0.0986351	0.0999381	0.0805363	0.100781	0.10629	0.0998256	0.10389	0.0998306	0.103885	0.0998271	0.0815105	0.10049	0.10389	0.0998306	0.0899865	0.0994898	0.0967254	0.0999776	0.102467	0.0997997	0.103848	0.0997734
0.84	0.0886351	0.0995923	0.106135	0.0997972	0.0884529	0.099554	0.0894987	0.100386	0.0969903	0.0999649	0.10618	0.0998191	0.106135	0.0997972	0.103845	0.0998261	0.0860016	0.0999512	0.0986385	0.0999391	0.0806789	0.100782	0.10618	0.0998191	0.10385	0.0998295	0.103845	0.0998261	0.0816292	0.100491	0.10385	0.0998295	0.0900109	0.0994955	0.0967407	0.0999792	0.102434	0.0997994	0.103806	0.099772
0.841	0.0886981	0.0995986	0.106025	0.099791	0.0885142	0.0995603	0.0896943	0.100397	0.0970051	0.0999664	0.10607	0.0998127	0.106025	0.099791	0.103805	0.099825	0.0861664	0.0999624	0.0986419	0.0999401	0.0808208	0.100783	0.10607	0.0998127	0.10381	0.0998284	0.103805	0.099825	0.0817475	0.100492	0.10381	0.0998284	0.0900358	0.0995011	0.096756	0.0999807	0.1024	0.0997991	0.103764	0.0997706
0.842	0.0887614	0.0996049	0.105915	0.0997847	0.0885759	0.0995666	0.0898896	0.100408	0.09702	0.0999679	0.10596	0.0998064	0.105915	0.0997847	0.103765	0.099824	0.0863312	0.0999735	0.0986454	0.0999411	0.080962	0.100783	0.10596	0.0998064	0.10377	0.0998273	0.103765	0.099824	0.0818653	0.100494	0.10377	0.0998273	0.0900611	0.0995067	0.0967713	0.0999822	0.102367	0.0997988	0.103722	0.0997692
0.843	0.0888251	0.0996112	0.105806	0.0997786	0.088638	0.099573	0.0900845	0.100419	0.0970349	0.0999694	0.105851	0.0998001	0.105806	0.0997786	0.103725	0.099823	0.086496	0.0999846	0.0986489	0.0999421	0.0811024	0.100784	0.105851	0.0998001	0.10373	0.0998262	0.103725	0.099823	0.0819827	0.100495	0.10373	0.0998262	0.0900869	0.0995124	0.0967867	0.0999837	0.102334	0.0997985	0.103681	0.0997679
0.844	0.0888892	0.0996175	0.105696	0.0997725	0.0887005	0.0995793	0.090279	0.10043	0.0970498	0.0999709	0.105741	0.0997939	0.105696	0.0997725	0.103686	0.099822	0.0866608	0.0999956	0.0986525	0.099943	0.0812421	0.100784	0.105741	0.0997939	0.10369	0.0998252	0.103686	0.099822	0.0820995	0.100496	0.10369	0.0998252	0.0901132	0.0995179	0.0968021	0.0999852	0.102301	0.0997982	0.10364	0.0997665
0.845	0.0889536	0.0996238	0.105587	0.0997664	0.0887634	0.0995856	0.0904731	0.10044	0.0970648	0.0999724	0.105632	0.0997877	0.105587	0.0997664	0.103646	0.0998211	0.0868256	0.100007	0.0986562	0.099944	0.081381	0.100785	0.105632	0.0997877	0.103651	0.0998241	0.103646	0.0998211	0.0822159	0.100497	0.103651	0.0998241	0.09014	0.0995235	0.0968174	0.0999867	0.102268	0.099798	0.103599	0.0997652
0.846	0.0890184	0.0996301	0.105478	0.0997604	0.0888266	0.0995919	0.0906668	0.100451	0.0970798	0.0999739	0.105523	0.0997815	0.105478	0.0997604	0.103607	0.0998202	0.0869903	0.100017	0.0986599	0.0999449	0.0815192	0.100785	0.105523	0.0997815	0.103611	0.0998231	0.103607	0.0998202	0.0823319	0.100498	0.103611	0.0998231	0.0901672	0.099529	0.0968328	0.0999881	0.102236	0.0997977	0.103558	0.099764
0.847	0.0890836	0.0996364	0.105369	0.0997544	0.0888903	0.0995982	0.0908601	0.100461	0.0970948	0.0999753	0.105415	0.0997754	0.105369	0.0997544	0.103568	0.0998192	0.087155	0.100028	0.0986636	0.0999459	0.0816566	0.100786	0.105415	0.0997754	0.103572	0.0998222	0.103568	0.0998192	0.0824473	0.100499	0.103572	0.0998222	0.0901949	0.0995345	0.0968482	0.0999895	0.102203	0.0997975	0.103517	0.0997627
0.848	0.0891491	0.0996427	0.10526	0.0997485	0.0889543	0.0996045	0.091053	0.100472	0.0971098	0.0999767	0.105306	0.0997693	0.10526	0.0997485	0.103529	0.0998184	0.0873197	0.100039	0.0986674	0.0999468	0.0817933	0.100786	0.105306	0.0997693	0.103533	0.0998212	0.103529	0.0998184	0.0825623	0.1005	0.103533	0.0998212	0.090223	0.09954	0.0968637	0.0999909	0.102171	0.0997973	0.103477	0.0997615
0.849	0.0892149	0.0996489	0.105152	0.0997427	0.0890186	0.0996108	0.0912454	0.100482	0.0971249	0.0999781	0.105198	0.0997633	0.105152	0.0997427	0.10349	0.0998175	0.0874843	0.10005	0.0986713	0.0999477	0.0819293	0.100786	0.105198	0.0997633	0.103495	0.0998203	0.10349	0.0998175	0.0826768	0.100501	0.103495	0.0998203	0.0902516	0.0995454	0.0968791	0.0999923	0.102139	0.0997971	0.103436	0.0997604
0.85	0.0892811	0.0996552	0.105044	0.0997369	0.0890834	0.099617	0.0914373	0.100492	0.09714	0.0999795	0.10509	0.0997574	0.105044	0.0997369	0.103452	0.0998167	0.0876488	0.10006	0.0986751	0.0999486	0.0820645	0.100786	0.10509	0.0997574	0.103456	0.0998194	0.103452	0.0998167	0.0827909	0.100501	0.103456	0.0998194	0.0902806	0.0995507	0.0968945	0.0999936	0.102107	0.099797	0.103396	0.0997592
0.851	0.0893476	0.0996614	0.104936	0.0997311	0.0891484	0.0996233	0.0916288	0.100503	0.0971551	0.0999809	0.104982	0.0997514	0.104936	0.0997311	0.103413	0.0998159	0.0878132	0.100071	0.0986791	0.0999496	0.0821989	0.100786	0.104982	0.0997514	0.103418	0.0998185	0.103413	0.0998159	0.0829045	0.100502	0.103418	0.0998185	0.0903101	0.0995561	0.09691	0.099995	0.102076	0.0997968	0.103356	0.0997581
0.852	0.0894145	0.0996676	0.104828	0.0997254	0.0892139	0.0996296	0.0918198	0.100513	0.0971702	0.0999823	0.104874	0.0997456	0.104828	0.0997254	0.103375	0.0998151	0.0879776	0.100082	0.0986831	0.0999505	0.0823326	0.100786	0.104874	0.0997456	0.103379	0.0998176	0.103375	0.0998151	0.0830175	0.100503	0.103379	0.0998176	0.0903399	0.0995614	0.0969254	0.0999963	0.102044	0.0997967	0.103317	0.099757
0.853	0.0894817	0.0996739	0.104721	0.0997197	0.0892796	0.0996358	0.0920103	0.100523	0.0971854	0.0999836	0.104767	0.0997397	0.104721	0.0997197	0.103337	0.0998143	0.0881418	0.100092	0.0986871	0.0999514	0.0824656	0.100786	0.104767	0.0997397	0.103341	0.0998168	0.103337	0.0998143	0.0831302	0.100503	0.103341	0.0998168	0.0903702	0.0995666	0.0969409	0.0999976	0.102013	0.0997966	0.103277	0.099756
0.854	0.0895491	0.0996801	0.104614	0.0997141	0.0893457	0.0996421	0.0922004	0.100532	0.0972006	0.099985	0.10466	0.0997339	0.104614	0.0997141	0.103299	0.0998135	0.088306	0.100103	0.0986912	0.0999523	0.0825978	0.100786	0.10466	0.0997339	0.103303	0.099816	0.103299	0.0998135	0.0832423	0.100504	0.103303	0.099816	0.090401	0.0995718	0.0969564	0.0999989	0.101982	0.0997965	0.103238	0.0997549
0.855	0.0896169	0.0996863	0.104507	0.0997085	0.0894121	0.0996483	0.0923899	0.100542	0.0972157	0.0999863	0.104553	0.0997282	0.104507	0.0997085	0.103262	0.0998128	0.08847	0.100113	0.0986953	0.0999532	0.0827293	0.100786	0.104553	0.0997282	0.103266	0.0998152	0.103262	0.0998128	0.083354	0.100504	0.103266	0.0998152	0.0904321	0.099577	0.0969718	0.1	0.101951	0.0997964	0.103199	0.0997539
0.856	0.089685	0.0996924	0.1044	0.099703	0.0894789	0.0996545	0.092579	0.100552	0.0972309	0.0999876	0.104447	0.0997225	0.1044	0.099703	0.103224	0.0998121	0.0886339	0.100123	0.0986995	0.099954	0.08286	0.100786	0.104447	0.0997225	0.103228	0.0998144	0.103224	0.0998121	0.0834651	0.100505	0.103228	0.0998144	0.0904636	0.0995821	0.0969873	0.100001	0.101921	0.0997963	0.10316	0.099753
0.857	0.0897534	0.0996986	0.104294	0.0996975	0.0895459	0.0996607	0.0927675	0.100562	0.0972462	0.0999889	0.104341	0.0997169	0.104294	0.0996975	0.103187	0.0998114	0.0887976	0.100133	0.0987037	0.0999549	0.08299	0.100785	0.104341	0.0997169	0.103191	0.0998136	0.103187	0.0998114	0.0835759	0.100505	0.103191	0.0998136	0.0904956	0.0995872	0.0970028	0.100003	0.10189	0.0997962	0.103121	0.099752
0.858	0.0898221	0.0997048	0.104188	0.0996921	0.0896133	0.0996669	0.0929555	0.100571	0.0972614	0.0999902	0.104235	0.0997113	0.104188	0.0996921	0.10315	0.0998107	0.0889612	0.100144	0.098708	0.0999558	0.0831192	0.100785	0.104235	0.0997113	0.103154	0.0998129	0.10315	0.0998107	0.0836861	0.100505	0.103154	0.0998129	0.0905279	0.0995922	0.0970183	0.100004	0.10186	0.0997962	0.103082	0.0997511
0.859	0.089891	0.0997109	0.104082	0.0996867	0.089681	0.0996731	0.0931429	0.100581	0.0972766	0.0999915	0.104129	0.0997057	0.104082	0.0996867	0.103113	0.0998101	0.0891247	0.100154	0.0987123	0.0999566	0.0832477	0.100784	0.104129	0.0997057	0.103117	0.0998122	0.103113	0.0998101	0.0837958	0.100505	0.103117	0.0998122	0.0905607	0.0995972	0.0970337	0.100005	0.10183	0.0997962	0.103044	0.0997502
0.86	0.0899603	0.099717	0.103977	0.0996814	0.0897489	0.0996793	0.0933298	0.10059	0.0972919	0.0999927	0.104024	0.0997002	0.103977	0.0996814	0.103076	0.0998094	0.0892879	0.100164	0.0987166	0.0999575	0.0833755	0.100784	0.104024	0.0997002	0.10308	0.0998115	0.103076	0.0998094	0.0839051	0.100506	0.10308	0.0998115	0.0905938	0.0996022	0.0970492	0.100006	0.1018	0.0997961	0.103006	0.0997493
0.861	0.0900298	0.0997231	0.103872	0.0996761	0.0898172	0.0996854	0.0935162	0.100599	0.0973071	0.0999939	0.103918	0.0996948	0.103872	0.0996761	0.10304	0.0998088	0.0894511	0.100174	0.098721	0.0999583	0.0835025	0.100783	0.103918	0.0996948	0.103043	0.0998108	0.10304	0.0998088	0.0840139	0.100506	0.103043	0.0998108	0.0906274	0.0996071	0.0970647	0.100007	0.101771	0.0997961	0.102968	0.0997485
0.862	0.0900996	0.0997292	0.103767	0.0996708	0.0898857	0.0996916	0.093702	0.100608	0.0973224	0.0999952	0.103814	0.0996894	0.103767	0.0996708	0.103003	0.0998082	0.089614	0.100184	0.0987254	0.0999592	0.0836288	0.100783	0.103814	0.0996894	0.103007	0.0998101	0.103003	0.0998082	0.0841222	0.100506	0.103007	0.0998101	0.0906613	0.099612	0.0970801	0.100008	0.101741	0.0997962	0.10293	0.0997477
0.863	0.0901696	0.0997353	0.103662	0.0996656	0.0899546	0.0996977	0.0938872	0.100618	0.0973377	0.0999964	0.103709	0.099684	0.103662	0.0996656	0.102967	0.0998077	0.0897767	0.100194	0.0987298	0.09996	0.0837543	0.100782	0.103709	0.099684	0.10297	0.0998095	0.102967	0.0998077	0.08423	0.100506	0.10297	0.0998095	0.0906955	0.0996169	0.0970956	0.10001	0.101712	0.0997962	0.102892	0.0997469
0.864	0.0902399	0.0997414	0.103558	0.0996605	0.0900237	0.0997038	0.0940718	0.100627	0.0973529	0.0999976	0.103605	0.0996787	0.103558	0.0996605	0.102931	0.0998071	0.0899392	0.100203	0.0987343	0.0999608	0.0838791	0.100781	0.103605	0.0996787	0.102934	0.0998089	0.102931	0.0998071	0.0843374	0.100506	0.102934	0.0998089	0.0907302	0.0996217	0.097111	0.100011	0.101683	0.0997962	0.102855	0.0997461
0.865	0.0903105	0.0997474	0.103454	0.0996554	0.090093	0.0997099	0.0942559	0.100636	0.0973682	0.0999987	0.103501	0.0996735	0.103454	0.0996554	0.102895	0.0998066	0.0901015	0.100213	0.0987388	0.0999616	0.0840032	0.10078	0.103501	0.0996735	0.102898	0.0998083	0.102895	0.0998066	0.0844443	0.100506	0.102898	0.0998083	0.0907652	0.0996265	0.0971265	0.100012	0.101654	0.0997963	0.102817	0.0997454
0.866	0.0903812	0.0997535	0.103351	0.0996503	0.0901627	0.099716	0.0944393	0.100644	0.0973835	0.0999999	0.103398	0.0996682	0.103351	0.0996503	0.102859	0.0998061	0.0902636	0.100223	0.0987434	0.0999624	0.0841266	0.100778	0.103398	0.0996682	0.102863	0.0998077	0.102859	0.0998061	0.0845507	0.100506	0.102863	0.0998077	0.0908006	0.0996313	0.0971419	0.100013	0.101626	0.0997963	0.10278	0.0997447
0.867	0.0904523	0.0997595	0.103247	0.0996453	0.0902325	0.0997221	0.0946221	0.100653	0.0973988	0.100001	0.103295	0.0996631	0.103247	0.0996453	0.102824	0.0998056	0.0904254	0.100232	0.098748	0.0999632	0.0842492	0.100777	0.103295	0.0996631	0.102827	0.0998072	0.102824	0.0998056	0.0846566	0.100505	0.102827	0.0998072	0.0908363	0.0996361	0.0971573	0.100014	0.101597	0.0997964	0.102744	0.099744
0.868	0.0905235	0.0997655	0.103144	0.0996404	0.0903027	0.0997282	0.0948044	0.100662	0.0974141	0.100002	0.103192	0.099658	0.103144	0.0996404	0.102789	0.0998051	0.090587	0.100242	0.0987526	0.099964	0.0843711	0.100775	0.103192	0.099658	0.102792	0.0998066	0.102789	0.0998051	0.084762	0.100505	0.102792	0.0998066	0.0908724	0.0996408	0.0971727	0.100015	0.101569	0.0997965	0.102707	0.0997434
0.869	0.090595	0.0997715	0.103042	0.0996354	0.0903731	0.0997342	0.094986	0.10067	0.0974293	0.100003	0.103089	0.0996529	0.103042	0.0996354	0.102753	0.0998047	0.0907484	0.100252	0.0987573	0.0999648	0.0844922	0.100774	0.103089	0.0996529	0.102756	0.0998061	0.102753	0.0998047	0.084867	0.100505	0.102756	0.0998061	0.0909088	0.0996455	0.0971881	0.100016	0.101541	0.0997966	0.102671	0.0997427
0.87	0.0906667	0.0997775	0.10294	0.0996306	0.0904437	0.0997403	0.0951669	0.100679	0.0974446	0.100004	0.102987	0.0996479	0.10294	0.0996306	0.102718	0.0998042	0.0909095	0.100261	0.098762	0.0999656	0.0846127	0.100772	0.102987	0.0996479	0.102721	0.0998056	0.102718	0.0998042	0.0849715	0.100505	0.102721	0.0998056	0.0909456	0.0996502	0.0972035	0.100017	0.101513	0.0997967	0.102634	0.0997421
0.871	0.0907386	0.0997834	0.102838	0.0996258	0.0905145	0.0997463	0.0953473	0.100687	0.0974599	0.100006	0.102885	0.0996429	0.102838	0.0996258	0.102684	0.0998038	0.0910703	0.10027	0.0987667	0.0999664	0.0847324	0.10077	0.102885	0.0996429	0.102687	0.0998051	0.102684	0.0998038	0.0850755	0.100504	0.102687	0.0998051	0.0909827	0.0996549	0.0972189	0.100018	0.101485	0.0997969	0.102598	0.0997415
0.872	0.0908108	0.0997893	0.102736	0.099621	0.0905856	0.0997523	0.0955269	0.100696	0.0974752	0.100007	0.102784	0.099638	0.102736	0.099621	0.102649	0.0998034	0.0912309	0.10028	0.0987715	0.0999671	0.0848514	0.100768	0.102784	0.099638	0.102652	0.0998047	0.102649	0.0998034	0.085179	0.100504	0.102652	0.0998047	0.0910201	0.0996595	0.0972342	0.100019	0.101458	0.099797	0.102562	0.099741
0.873	0.0908831	0.0997953	0.102635	0.0996163	0.0906569	0.0997583	0.095706	0.100704	0.0974905	0.100008	0.102682	0.0996331	0.102635	0.0996163	0.102615	0.099803	0.0913911	0.100289	0.0987762	0.0999679	0.0849697	0.100766	0.102682	0.0996331	0.102617	0.0998042	0.102615	0.099803	0.0852821	0.100504	0.102617	0.0998042	0.0910579	0.0996642	0.0972496	0.10002	0.10143	0.0997972	0.102527	0.0997405
0.874	0.0909556	0.0998012	0.102534	0.0996116	0.0907285	0.0997643	0.0958843	0.100712	0.0975057	0.100009	0.102582	0.0996283	0.102534	0.0996116	0.102581	0.0998026	0.0915511	0.100298	0.0987811	0.0999686	0.0850872	0.100763	0.102582	0.0996283	0.102583	0.0998038	0.102581	0.0998026	0.0853847	0.100503	0.102583	0.0998038	0.091096	0.0996688	0.0972649	0.100021	0.101403	0.0997973	0.102491	0.0997399
0.875	0.0910284	0.099807	0.102434	0.099607	0.0908002	0.0997703	0.096062	0.10072	0.097521	0.10001	0.102481	0.0996235	0.102434	0.099607	0.102547	0.0998023	0.0917108	0.100307	0.0987859	0.0999694	0.0852041	0.100761	0.102481	0.0996235	0.102549	0.0998034	0.102547	0.0998023	0.0854868	0.100503	0.102549	0.0998034	0.0911344	0.0996734	0.0972802	0.100022	0.101376	0.0997975	0.102456	0.0997395
0.876	0.0911013	0.0998129	0.102334	0.0996024	0.0908721	0.0997762	0.096239	0.100728	0.0975362	0.100011	0.102381	0.0996188	0.102334	0.0996024	0.102513	0.099802	0.0918701	0.100316	0.0987908	0.0999701	0.0853202	0.100758	0.102381	0.0996188	0.102515	0.099803	0.102513	0.099802	0.0855884	0.100502	0.102515	0.099803	0.0911731	0.0996781	0.0972955	0.100023	0.10135	0.0997977	0.102421	0.099739
0.877	0.0911744	0.0998188	0.102234	0.0995978	0.0909443	0.0997821	0.0964153	0.100736	0.0975515	0.100012	0.102282	0.0996141	0.102234	0.0995978	0.102479	0.0998016	0.0920292	0.100325	0.0987957	0.0999708	0.0854356	0.100755	0.102282	0.0996141	0.102482	0.0998026	0.102479	0.0998016	0.0856895	0.100502	0.102482	0.0998026	0.0912122	0.0996827	0.0973107	0.100023	0.101323	0.0997979	0.102386	0.0997385
0.878	0.0912476	0.0998246	0.102135	0.0995934	0.0910166	0.099788	0.096591	0.100744	0.0975667	0.100013	0.102182	0.0996095	0.102135	0.0995934	0.102446	0.0998013	0.0921879	0.100334	0.0988006	0.0999716	0.0855503	0.100752	0.102182	0.0996095	0.102448	0.0998023	0.102446	0.0998013	0.0857902	0.100501	0.102448	0.0998023	0.0912515	0.0996873	0.097326	0.100024	0.101297	0.0997981	0.102352	0.0997381
0.879	0.0913211	0.0998304	0.102036	0.0995889	0.0910892	0.0997939	0.0967659	0.100751	0.0975819	0.100014	0.102083	0.0996049	0.102036	0.0995889	0.102412	0.0998011	0.0923462	0.100343	0.0988056	0.0999723	0.0856643	0.100749	0.102083	0.0996049	0.102415	0.0998019	0.102412	0.0998011	0.0858904	0.1005	0.102415	0.0998019	0.0912911	0.0996919	0.0973412	0.100025	0.101271	0.0997984	0.102317	0.0997377
0.88	0.0913947	0.0998362	0.101937	0.0995845	0.0911619	0.0997998	0.0969401	0.100759	0.0975971	0.100015	0.101985	0.0996004	0.101937	0.0995845	0.102379	0.0998008	0.0925043	0.100351	0.0988105	0.099973	0.0857776	0.100746	0.101985	0.0996004	0.102382	0.0998016	0.102379	0.0998008	0.0859901	0.1005	0.102382	0.0998016	0.0913311	0.0996965	0.0973564	0.100026	0.101245	0.0997986	0.102283	0.0997374
0.881	0.0914685	0.0998419	0.101839	0.0995802	0.0912348	0.0998057	0.0971136	0.100767	0.0976123	0.100016	0.101887	0.0995959	0.101839	0.0995802	0.102346	0.0998006	0.0926619	0.10036	0.0988155	0.0999737	0.0858902	0.100743	0.101887	0.0995959	0.102349	0.0998013	0.102346	0.0998006	0.0860894	0.100499	0.102349	0.0998013	0.0913713	0.099701	0.0973716	0.100027	0.101219	0.0997989	0.102249	0.099737
0.882	0.0915424	0.0998477	0.101742	0.0995759	0.0913078	0.0998115	0.0972864	0.100774	0.0976275	0.100017	0.101789	0.0995914	0.101742	0.0995759	0.102314	0.0998003	0.0928193	0.100369	0.0988206	0.0999744	0.0860021	0.10074	0.101789	0.0995914	0.102316	0.099801	0.102314	0.0998003	0.0861882	0.100498	0.102316	0.099801	0.0914118	0.0997056	0.0973867	0.100028	0.101193	0.0997991	0.102215	0.0997367
0.883	0.0916164	0.0998534	0.101644	0.0995717	0.091381	0.0998173	0.0974584	0.100781	0.0976427	0.100018	0.101692	0.099587	0.101644	0.0995717	0.102281	0.0998001	0.0929762	0.100377	0.0988256	0.0999751	0.0861133	0.100737	0.101692	0.099587	0.102283	0.0998008	0.102281	0.0998001	0.0862865	0.100497	0.102283	0.0998008	0.0914526	0.0997102	0.0974019	0.100028	0.101168	0.0997994	0.102181	0.0997364
0.884	0.0916907	0.0998591	0.101547	0.0995675	0.0914544	0.0998231	0.0976297	0.100789	0.0976578	0.100019	0.101595	0.0995827	0.101547	0.0995675	0.102249	0.0997999	0.0931328	0.100386	0.0988307	0.0999757	0.0862238	0.100733	0.101595	0.0995827	0.102251	0.0998005	0.102249	0.0997999	0.0863843	0.100497	0.102251	0.0998005	0.0914937	0.0997148	0.097417	0.100029	0.101143	0.0997997	0.102148	0.0997361
0.885	0.091765	0.0998648	0.101451	0.0995633	0.091528	0.0998289	0.0978003	0.100796	0.097673	0.100019	0.101498	0.0995784	0.101451	0.0995633	0.102217	0.0997997	0.093289	0.100394	0.0988358	0.0999764	0.0863336	0.10073	0.101498	0.0995784	0.102219	0.0998003	0.102217	0.0997997	0.0864817	0.100496	0.102219	0.0998003	0.091535	0.0997193	0.097432	0.10003	0.101118	0.0998	0.102115	0.0997358
0.886	0.0918395	0.0998705	0.101355	0.0995592	0.0916017	0.0998347	0.0979701	0.100803	0.0976881	0.10002	0.101402	0.0995742	0.101355	0.0995592	0.102185	0.0997996	0.0934448	0.100402	0.0988409	0.0999771	0.0864427	0.100726	0.101402	0.0995742	0.102187	0.0998001	0.102185	0.0997996	0.0865786	0.100495	0.102187	0.0998001	0.0915766	0.0997239	0.0974471	0.100031	0.101093	0.0998003	0.102082	0.0997356
0.887	0.0919141	0.0998761	0.101259	0.0995552	0.0916755	0.0998404	0.0981391	0.10081	0.0977032	0.100021	0.101306	0.09957	0.101259	0.0995552	0.102153	0.0997994	0.0936002	0.100411	0.098846	0.0999778	0.0865511	0.100722	0.101306	0.09957	0.102155	0.0997999	0.102153	0.0997994	0.086675	0.100494	0.102155	0.0997999	0.0916185	0.0997285	0.0974621	0.100032	0.101068	0.0998006	0.102049	0.0997354
0.888	0.0919888	0.0998817	0.101164	0.0995512	0.0917495	0.0998461	0.0983074	0.100817	0.0977183	0.100022	0.101211	0.0995659	0.101164	0.0995512	0.102122	0.0997993	0.0937551	0.100419	0.0988512	0.0999784	0.0866588	0.100719	0.101211	0.0995659	0.102123	0.0997997	0.102122	0.0997993	0.086771	0.100493	0.102123	0.0997997	0.0916607	0.0997331	0.0974771	0.100032	0.101044	0.0998009	0.102016	0.0997352
0.889	0.0920637	0.0998873	0.101069	0.0995472	0.0918236	0.0998518	0.0984749	0.100824	0.0977333	0.100023	0.101116	0.0995618	0.101069	0.0995472	0.10209	0.0997992	0.0939097	0.100427	0.0988564	0.0999791	0.0867659	0.100715	0.101116	0.0995618	0.102092	0.0997995	0.10209	0.0997992	0.0868665	0.100492	0.102092	0.0997995	0.0917031	0.0997376	0.097492	0.100033	0.10102	0.0998013	0.101984	0.099735
0.89	0.0921386	0.0998929	0.100974	0.0995433	0.0918978	0.0998575	0.0986417	0.100831	0.0977484	0.100024	0.101022	0.0995577	0.100974	0.0995433	0.102059	0.0997991	0.0940639	0.100435	0.0988616	0.0999797	0.0868723	0.100711	0.101022	0.0995577	0.102061	0.0997993	0.102059	0.0997991	0.0869615	0.100491	0.102061	0.0997993	0.0917457	0.0997422	0.097507	0.100034	0.100995	0.0998016	0.101952	0.0997348
0.891	0.0922137	0.0998985	0.10088	0.0995394	0.0919722	0.0998632	0.0988076	0.100837	0.0977634	0.100025	0.100928	0.0995537	0.10088	0.0995394	0.102028	0.099799	0.0942176	0.100443	0.0988668	0.0999803	0.086978	0.100707	0.100928	0.0995537	0.10203	0.0997992	0.102028	0.099799	0.0870561	0.10049	0.10203	0.0997992	0.0917886	0.0997467	0.0975219	0.100034	0.100972	0.099802	0.10192	0.0997347
0.892	0.0922888	0.099904	0.100787	0.0995356	0.0920467	0.0998688	0.0989728	0.100844	0.0977784	0.100025	0.100834	0.0995498	0.100787	0.0995356	0.101997	0.0997989	0.0943709	0.100451	0.098872	0.099981	0.087083	0.100704	0.100834	0.0995498	0.101999	0.0997991	0.101997	0.0997989	0.0871502	0.100489	0.101999	0.0997991	0.0918317	0.0997513	0.0975367	0.100035	0.100948	0.0998023	0.101888	0.0997346
0.893	0.0923641	0.0999095	0.100694	0.0995319	0.0921213	0.0998744	0.0991371	0.10085	0.0977934	0.100026	0.100741	0.0995459	0.100694	0.0995319	0.101967	0.0997988	0.0945237	0.100459	0.0988773	0.0999816	0.0871873	0.1007	0.100741	0.0995459	0.101968	0.099799	0.101967	0.0997988	0.0872438	0.100488	0.101968	0.099799	0.0918751	0.0997559	0.0975516	0.100036	0.100924	0.0998027	0.101856	0.0997345
0.894	0.0924394	0.099915	0.100601	0.0995282	0.092196	0.09988	0.0993007	0.100857	0.0978083	0.100027	0.100648	0.099542	0.100601	0.0995282	0.101936	0.0997988	0.0946761	0.100467	0.0988825	0.0999822	0.087291	0.100696	0.100648	0.099542	0.101938	0.0997989	0.101936	0.0997988	0.087337	0.100487	0.101938	0.0997989	0.0919187	0.0997604	0.0975664	0.100036	0.100901	0.0998031	0.101825	0.0997344
0.895	0.0925148	0.0999205	0.100509	0.0995245	0.0922708	0.0998856	0.0994634	0.100863	0.0978233	0.100028	0.100556	0.0995382	0.100509	0.0995245	0.101906	0.0997987	0.094828	0.100474	0.0988878	0.0999828	0.0873941	0.100692	0.100556	0.0995382	0.101907	0.0997988	0.101906	0.0997987	0.0874297	0.100486	0.101907	0.0997988	0.0919626	0.099765	0.0975812	0.100037	0.100878	0.0998035	0.101794	0.0997343
0.896	0.0925903	0.0999259	0.100417	0.0995209	0.0923457	0.0998912	0.0996253	0.100869	0.0978382	0.100029	0.100464	0.0995345	0.100417	0.0995209	0.101876	0.0997987	0.0949794	0.100482	0.0988931	0.0999834	0.0874964	0.100688	0.100464	0.0995345	0.101877	0.0997987	0.101876	0.0997987	0.087522	0.100485	0.101877	0.0997987	0.0920066	0.0997695	0.0975959	0.100038	0.100855	0.0998039	0.101763	0.0997343
0.897	0.0926659	0.0999313	0.100326	0.0995173	0.0924207	0.0998967	0.0997864	0.100875	0.0978531	0.100029	0.100373	0.0995308	0.100326	0.0995173	0.101846	0.0997987	0.0951304	0.10049	0.0988984	0.099984	0.0875981	0.100684	0.100373	0.0995308	0.101847	0.0997987	0.101846	0.0997987	0.0876138	0.100484	0.101847	0.0997987	0.0920509	0.099774	0.0976106	0.100038	0.100832	0.0998043	0.101732	0.0997343
0.898	0.0927416	0.0999367	0.100235	0.0995138	0.0924958	0.0999022	0.0999467	0.100881	0.0978679	0.10003	0.100282	0.0995271	0.100235	0.0995138	0.101816	0.0997987	0.0952809	0.100497	0.0989038	0.0999846	0.0876992	0.10068	0.100282	0.0995271	0.101818	0.0997986	0.101816	0.0997987	0.0877051	0.100483	0.101818	0.0997986	0.0920954	0.0997786	0.0976253	0.100039	0.10081	0.0998047	0.101701	0.0997343
0.899	0.0928173	0.0999421	0.100144	0.0995104	0.0925709	0.0999077	0.100106	0.100887	0.0978827	0.100031	0.100191	0.0995235	0.100144	0.0995104	0.101787	0.0997988	0.0954309	0.100505	0.0989091	0.0999852	0.0877996	0.100676	0.100191	0.0995235	0.101788	0.0997986	0.101787	0.0997988	0.087796	0.100482	0.101788	0.0997986	0.0921401	0.0997831	0.0976399	0.10004	0.100787	0.0998052	0.101671	0.0997343
0.9	0.0928931	0.0999474	0.100054	0.099507	0.0926462	0.0999131	0.100265	0.100893	0.0978975	0.100032	0.100101	0.09952	0.100054	0.099507	0.101758	0.0997988	0.0955805	0.100512	0.0989144	0.0999858	0.0878994	0.100671	0.100101	0.09952	0.101759	0.0997986	0.101758	0.0997988	0.0878864	0.10048	0.101759	0.0997986	0.0921851	0.0997876	0.0976545	0.10004	0.100765	0.0998056	0.101641	0.0997343
0.901	0.0929689	0.0999527	0.0999649	0.0995036	0.0927215	0.0999186	0.100423	0.100899	0.0979123	0.100032	0.100012	0.0995165	0.0999649	0.0995036	0.101729	0.0997989	0.0957295	0.100519	0.0989198	0.0999864	0.0879985	0.100667	0.100012	0.0995165	0.10173	0.0997986	0.101729	0.0997989	0.0879764	0.100479	0.10173	0.0997986	0.0922302	0.0997921	0.097669	0.100041	0.100743	0.0998061	0.101611	0.0997344
0.902	0.0930448	0.099958	0.0998759	0.0995003	0.0927968	0.099924	0.100579	0.100905	0.097927	0.100033	0.0999227	0.099513	0.0998759	0.0995003	0.1017	0.0997989	0.095878	0.100526	0.0989252	0.0999869	0.088097	0.100663	0.0999227	0.099513	0.101701	0.0997986	0.1017	0.0997989	0.0880659	0.100478	0.101701	0.0997986	0.0922755	0.0997966	0.0976836	0.100041	0.100721	0.0998065	0.101581	0.0997344
0.903	0.0931207	0.0999633	0.0997874	0.099497	0.0928723	0.0999294	0.100735	0.10091	0.0979417	0.100034	0.0998341	0.0995096	0.0997874	0.099497	0.101671	0.099799	0.096026	0.100534	0.0989306	0.0999875	0.0881948	0.100659	0.0998341	0.0995096	0.101672	0.0997987	0.101671	0.099799	0.088155	0.100477	0.101672	0.0997987	0.0923211	0.0998011	0.097698	0.100042	0.1007	0.099807	0.101552	0.0997345
0.904	0.0931966	0.0999685	0.0996993	0.0994938	0.0929478	0.0999348	0.100891	0.100916	0.0979564	0.100034	0.099746	0.0995063	0.0996993	0.0994938	0.101643	0.0997991	0.0961734	0.100541	0.098936	0.099988	0.088292	0.100655	0.099746	0.0995063	0.101643	0.0997987	0.101643	0.0997991	0.0882436	0.100476	0.101643	0.0997987	0.0923668	0.0998055	0.0977125	0.100042	0.100678	0.0998075	0.101522	0.0997346
0.905	0.0932726	0.0999737	0.0996117	0.0994906	0.0930233	0.0999401	0.101045	0.100921	0.097971	0.100035	0.0996583	0.0995029	0.0996117	0.0994906	0.101614	0.0997992	0.0963204	0.100548	0.0989414	0.0999886	0.0883886	0.100651	0.0996583	0.0995029	0.101615	0.0997988	0.101614	0.0997992	0.0883318	0.100474	0.101615	0.0997988	0.0924127	0.09981	0.0977269	0.100043	0.100657	0.0998079	0.101493	0.0997347
0.906	0.0933486	0.0999789	0.0995246	0.0994875	0.0930989	0.0999454	0.101198	0.100927	0.0979857	0.100036	0.0995711	0.0994997	0.0995246	0.0994875	0.101586	0.0997993	0.0964668	0.100555	0.0989468	0.0999891	0.0884846	0.100647	0.0995711	0.0994997	0.101587	0.0997989	0.101586	0.0997993	0.0884195	0.100473	0.101587	0.0997989	0.0924588	0.0998144	0.0977412	0.100043	0.100636	0.0998084	0.101464	0.0997349
0.907	0.0934247	0.0999841	0.099438	0.0994845	0.0931745	0.0999507	0.101351	0.100932	0.0980002	0.100037	0.0994845	0.0994965	0.099438	0.0994845	0.101558	0.0997994	0.0966126	0.100561	0.0989523	0.0999897	0.0885799	0.100643	0.0994845	0.0994965	0.101559	0.0997989	0.101558	0.0997994	0.0885067	0.100472	0.101559	0.0997989	0.0925051	0.0998189	0.0977556	0.100044	0.100615	0.0998089	0.101435	0.099735
0.908	0.0935007	0.0999892	0.0993519	0.0994815	0.0932502	0.099956	0.101503	0.100937	0.0980148	0.100037	0.0993983	0.0994933	0.0993519	0.0994815	0.10153	0.0997996	0.0967579	0.100568	0.0989577	0.0999902	0.0886747	0.100639	0.0993983	0.0994933	0.101531	0.099799	0.10153	0.0997996	0.0885936	0.10047	0.101531	0.099799	0.0925515	0.0998233	0.0977699	0.100044	0.100594	0.0998094	0.101407	0.0997352
0.909	0.0935768	0.0999944	0.0992662	0.0994785	0.0933259	0.0999613	0.101653	0.100942	0.0980293	0.100038	0.0993125	0.0994902	0.0992662	0.0994785	0.101503	0.0997997	0.0969027	0.100575	0.0989632	0.0999907	0.0887688	0.100635	0.0993125	0.0994902	0.101503	0.0997992	0.101503	0.0997997	0.0886799	0.100469	0.101503	0.0997992	0.0925981	0.0998277	0.0977841	0.100045	0.100573	0.09981	0.101379	0.0997354
0.91	0.0936529	0.0999995	0.0991811	0.0994756	0.0934016	0.0999665	0.101803	0.100947	0.0980438	0.100038	0.0992273	0.0994871	0.0991811	0.0994756	0.101476	0.0997999	0.0970469	0.100582	0.0989686	0.0999913	0.0888623	0.100631	0.0992273	0.0994871	0.101476	0.0997993	0.101476	0.0997999	0.0887659	0.100468	0.101476	0.0997993	0.0926449	0.0998321	0.0977983	0.100045	0.100553	0.0998105	0.10135	0.0997356
0.911	0.0937289	0.100005	0.0990964	0.0994727	0.0934774	0.0999717	0.101952	0.100952	0.0980582	0.100039	0.0991426	0.0994841	0.0990964	0.0994727	0.101448	0.0998001	0.0971905	0.100588	0.0989741	0.0999918	0.0889552	0.100627	0.0991426	0.0994841	0.101449	0.0997994	0.101448	0.0998001	0.0888514	0.100466	0.101449	0.0997994	0.0926918	0.0998364	0.0978125	0.100046	0.100533	0.099811	0.101323	0.0997358
0.912	0.093805	0.10001	0.0990123	0.0994699	0.0935531	0.0999769	0.102101	0.100957	0.0980726	0.10004	0.0990583	0.0994811	0.0990123	0.0994699	0.101421	0.0998003	0.0973336	0.100595	0.0989796	0.0999923	0.0890475	0.100622	0.0990583	0.0994811	0.101422	0.0997996	0.101421	0.0998003	0.0889364	0.100465	0.101422	0.0997996	0.092739	0.0998408	0.0978266	0.100046	0.100513	0.0998116	0.101295	0.0997361
0.913	0.0938811	0.100015	0.0989287	0.0994671	0.0936289	0.099982	0.102248	0.100962	0.098087	0.10004	0.0989746	0.0994782	0.0989287	0.0994671	0.101395	0.0998005	0.0974761	0.100601	0.098985	0.0999928	0.0891392	0.100618	0.0989746	0.0994782	0.101395	0.0997997	0.101395	0.0998005	0.089021	0.100463	0.101395	0.0997997	0.0927862	0.0998451	0.0978406	0.100047	0.100493	0.0998121	0.101267	0.0997363
0.914	0.0939572	0.10002	0.0988455	0.0994644	0.0937047	0.0999871	0.102394	0.100966	0.0981013	0.100041	0.0988914	0.0994753	0.0988455	0.0994644	0.101368	0.0998007	0.0976179	0.100608	0.0989905	0.0999933	0.0892303	0.100614	0.0988914	0.0994753	0.101368	0.0997999	0.101368	0.0998007	0.0891052	0.100462	0.101368	0.0997999	0.0928336	0.0998494	0.0978547	0.100047	0.100473	0.0998127	0.10124	0.0997366
0.915	0.0940332	0.100024	0.0987629	0.0994617	0.0937804	0.0999922	0.102539	0.100971	0.0981156	0.100041	0.0988086	0.0994725	0.0987629	0.0994617	0.101342	0.0998009	0.0977593	0.100614	0.098996	0.0999938	0.0893208	0.10061	0.0988086	0.0994725	0.101342	0.0998001	0.101342	0.0998009	0.0891889	0.100461	0.101342	0.0998001	0.0928812	0.0998537	0.0978686	0.100048	0.100454	0.0998132	0.101213	0.0997369
0.916	0.0941092	0.100029	0.0986807	0.0994591	0.0938562	0.0999973	0.102684	0.100975	0.0981298	0.100042	0.0987264	0.0994697	0.0986807	0.0994591	0.101315	0.0998012	0.0979	0.10062	0.0990015	0.0999943	0.0894108	0.100606	0.0987264	0.0994697	0.101315	0.0998003	0.101315	0.0998012	0.0892722	0.100459	0.101315	0.0998003	0.0929289	0.0998579	0.0978826	0.100048	0.100434	0.0998138	0.101186	0.0997372
0.917	0.0941852	0.100034	0.0985991	0.0994565	0.093932	0.100002	0.102827	0.10098	0.098144	0.100043	0.0986447	0.099467	0.0985991	0.0994565	0.101289	0.0998014	0.0980401	0.100626	0.099007	0.0999947	0.0895001	0.100602	0.0986447	0.099467	0.101289	0.0998005	0.101289	0.0998014	0.0893551	0.100458	0.101289	0.0998005	0.0929767	0.0998622	0.0978965	0.100048	0.100415	0.0998144	0.101159	0.0997375
0.918	0.0942612	0.100039	0.098518	0.099454	0.0940077	0.100007	0.10297	0.100984	0.0981582	0.100043	0.0985635	0.0994643	0.098518	0.099454	0.101264	0.0998017	0.0981796	0.100632	0.0990125	0.0999952	0.0895889	0.100599	0.0985635	0.0994643	0.101263	0.0998007	0.101264	0.0998017	0.0894375	0.100456	0.101263	0.0998007	0.0930247	0.0998664	0.0979103	0.100049	0.100396	0.0998149	0.101133	0.0997378
0.919	0.0943371	0.100044	0.0984375	0.0994515	0.0940834	0.100012	0.103112	0.100988	0.0981723	0.100044	0.0984828	0.0994617	0.0984375	0.0994515	0.101238	0.0998019	0.0983184	0.100638	0.099018	0.0999957	0.0896771	0.100595	0.0984828	0.0994617	0.101238	0.099801	0.101238	0.0998019	0.0895195	0.100455	0.101238	0.099801	0.0930728	0.0998706	0.0979241	0.100049	0.100378	0.0998155	0.101106	0.0997382
0.92	0.094413	0.100049	0.0983574	0.0994491	0.0941592	0.100017	0.103252	0.100993	0.0981864	0.100044	0.0984026	0.0994591	0.0983574	0.0994491	0.101212	0.0998022	0.0984567	0.100644	0.0990235	0.0999962	0.0897647	0.100591	0.0984026	0.0994591	0.101212	0.0998012	0.101212	0.0998022	0.0896011	0.100453	0.101212	0.0998012	0.093121	0.0998748	0.0979379	0.100049	0.100359	0.0998161	0.10108	0.0997385
0.921	0.0944889	0.100054	0.0982778	0.0994467	0.0942348	0.100022	0.103392	0.100997	0.0982005	0.100045	0.098323	0.0994566	0.0982778	0.0994467	0.101187	0.0998025	0.0985943	0.10065	0.0990291	0.0999966	0.0898518	0.100587	0.098323	0.0994566	0.101187	0.0998015	0.101187	0.0998025	0.0896823	0.100452	0.101187	0.0998015	0.0931694	0.099879	0.0979516	0.10005	0.10034	0.0998167	0.101054	0.0997389
0.922	0.0945647	0.100058	0.0981988	0.0994444	0.0943105	0.100027	0.103531	0.101001	0.0982145	0.100045	0.0982439	0.0994541	0.0981988	0.0994444	0.101162	0.0998028	0.0987313	0.100656	0.0990346	0.0999971	0.0899382	0.100583	0.0982439	0.0994541	0.101162	0.0998017	0.101162	0.0998028	0.089763	0.10045	0.101162	0.0998017	0.0932179	0.0998831	0.0979653	0.10005	0.100322	0.0998173	0.101029	0.0997393
0.923	0.0946405	0.100063	0.0981203	0.0994421	0.0943861	0.100032	0.103669	0.101004	0.0982285	0.100046	0.0981653	0.0994516	0.0981203	0.0994421	0.101137	0.0998031	0.0988677	0.100662	0.0990401	0.0999975	0.0900242	0.100579	0.0981653	0.0994516	0.101137	0.099802	0.101137	0.0998031	0.0898433	0.100449	0.101137	0.099802	0.0932664	0.0998872	0.0979789	0.100051	0.100304	0.0998179	0.101003	0.0997397
0.924	0.0947162	0.100068	0.0980424	0.0994398	0.0944617	0.100037	0.103806	0.101008	0.0982424	0.100046	0.0980872	0.0994492	0.0980424	0.0994398	0.101113	0.0998034	0.0990034	0.100667	0.0990456	0.099998	0.0901095	0.100575	0.0980872	0.0994492	0.101112	0.0998023	0.101113	0.0998034	0.0899231	0.100447	0.101112	0.0998023	0.0933151	0.0998913	0.0979925	0.100051	0.100286	0.0998186	0.100978	0.0997401
0.925	0.0947918	0.100072	0.097965	0.0994376	0.0945372	0.100042	0.103942	0.101012	0.0982563	0.100047	0.0980096	0.0994469	0.097965	0.0994376	0.101088	0.0998038	0.0991385	0.100673	0.0990512	0.0999984	0.0901944	0.100571	0.0980096	0.0994469	0.101087	0.0998026	0.101088	0.0998038	0.0900026	0.100446	0.101087	0.0998026	0.0933639	0.0998953	0.098006	0.100051	0.100268	0.0998192	0.100953	0.0997406
0.926	0.0948674	0.100077	0.0978881	0.0994355	0.0946127	0.100047	0.104077	0.101016	0.0982701	0.100047	0.0979326	0.0994446	0.0978881	0.0994355	0.101064	0.0998041	0.099273	0.100678	0.0990567	0.0999988	0.0902786	0.100568	0.0979326	0.0994446	0.101063	0.0998029	0.101064	0.0998041	0.0900816	0.100444	0.101063	0.0998029	0.0934129	0.0998994	0.0980195	0.100052	0.100251	0.0998198	0.100928	0.099741
0.927	0.0949429	0.100082	0.0978117	0.0994334	0.0946881	0.100051	0.104211	0.101019	0.0982839	0.100048	0.0978561	0.0994423	0.0978117	0.0994334	0.101039	0.0998045	0.0994067	0.100684	0.0990622	0.0999993	0.0903623	0.100564	0.0978561	0.0994423	0.101039	0.0998032	0.101039	0.0998045	0.0901602	0.100443	0.101039	0.0998032	0.0934619	0.0999034	0.0980329	0.100052	0.100233	0.0998204	0.100903	0.0997415
0.928	0.0950183	0.100086	0.0977359	0.0994313	0.0947635	0.100056	0.104344	0.101023	0.0982977	0.100048	0.0977802	0.0994401	0.0977359	0.0994313	0.101016	0.0998048	0.0995399	0.100689	0.0990677	0.0999997	0.0904455	0.10056	0.0977802	0.0994401	0.101015	0.0998036	0.101016	0.0998048	0.0902384	0.100441	0.101015	0.0998036	0.093511	0.0999074	0.0980463	0.100052	0.100216	0.0998211	0.100879	0.0997419
0.929	0.0950936	0.100091	0.0976606	0.0994293	0.0948388	0.100061	0.104476	0.101026	0.0983114	0.100048	0.0977048	0.099438	0.0976606	0.0994293	0.100992	0.0998052	0.0996723	0.100694	0.0990733	0.1	0.0905282	0.100556	0.0977048	0.099438	0.100991	0.0998039	0.100992	0.0998052	0.0903161	0.100439	0.100991	0.0998039	0.0935602	0.0999114	0.0980596	0.100052	0.100199	0.0998217	0.100854	0.0997424
0.93	0.0951689	0.100095	0.0975858	0.0994274	0.094914	0.100065	0.104607	0.101029	0.098325	0.100049	0.0976299	0.0994359	0.0975858	0.0994274	0.100968	0.0998056	0.0998041	0.1007	0.0990788	0.100001	0.0906103	0.100553	0.0976299	0.0994359	0.100967	0.0998043	0.100968	0.0998056	0.0903935	0.100438	0.100967	0.0998043	0.0936094	0.0999153	0.0980729	0.100053	0.100182	0.0998224	0.10083	0.0997429
0.931	0.0952441	0.1001	0.0975116	0.0994254	0.0949892	0.10007	0.104738	0.101033	0.0983386	0.100049	0.0975556	0.0994338	0.0975116	0.0994254	0.100945	0.099806	0.0999352	0.100705	0.0990843	0.100001	0.0906918	0.100549	0.0975556	0.0994338	0.100944	0.0998046	0.100945	0.099806	0.0904704	0.100436	0.100944	0.0998046	0.0936588	0.0999192	0.0980861	0.100053	0.100165	0.099823	0.100806	0.0997434
0.932	0.0953192	0.100104	0.097438	0.0994236	0.0950643	0.100075	0.104867	0.101036	0.0983522	0.10005	0.0974818	0.0994318	0.097438	0.0994236	0.100922	0.0998064	0.100066	0.10071	0.0990898	0.100001	0.0907729	0.100545	0.0974818	0.0994318	0.100921	0.099805	0.100922	0.0998064	0.0905469	0.100435	0.100921	0.099805	0.0937082	0.0999231	0.0980993	0.100053	0.100149	0.0998237	0.100783	0.099744
0.933	0.0953941	0.100109	0.0973649	0.0994218	0.0951393	0.100079	0.104995	0.101039	0.0983657	0.10005	0.0974085	0.0994298	0.0973649	0.0994218	0.100898	0.0998068	0.100195	0.100715	0.0990954	0.100002	0.0908534	0.100542	0.0974085	0.0994298	0.100897	0.0998054	0.100898	0.0998068	0.090623	0.100433	0.100897	0.0998054	0.0937578	0.099927	0.0981124	0.100054	0.100132	0.0998244	0.100759	0.0997445
0.934	0.095469	0.100113	0.0972923	0.09942	0.0952142	0.100084	0.105122	0.101042	0.0983792	0.100051	0.0973358	0.0994279	0.0972923	0.09942	0.100876	0.0998072	0.100324	0.10072	0.0991009	0.100002	0.0909334	0.100538	0.0973358	0.0994279	0.100875	0.0998057	0.100876	0.0998072	0.0906987	0.100431	0.100875	0.0998057	0.0938074	0.0999308	0.0981255	0.100054	0.100116	0.099825	0.100736	0.099745
0.935	0.0955438	0.100118	0.0972203	0.0994182	0.095289	0.100088	0.105248	0.101045	0.0983926	0.100051	0.0972637	0.099426	0.0972203	0.0994182	0.100853	0.0998076	0.100453	0.100725	0.0991064	0.100003	0.0910129	0.100535	0.0972637	0.099426	0.100852	0.0998061	0.100853	0.0998076	0.090774	0.10043	0.100852	0.0998061	0.093857	0.0999347	0.0981385	0.100054	0.1001	0.0998257	0.100713	0.0997456
0.936	0.0956185	0.100122	0.0971489	0.0994166	0.0953638	0.100093	0.105374	0.101048	0.098406	0.100051	0.0971921	0.0994241	0.0971489	0.0994166	0.10083	0.0998081	0.10058	0.100729	0.0991119	0.100003	0.0910918	0.100531	0.0971921	0.0994241	0.100829	0.0998066	0.10083	0.0998081	0.0908489	0.100428	0.100829	0.0998066	0.0939068	0.0999385	0.0981515	0.100054	0.100084	0.0998264	0.10069	0.0997462
0.937	0.095693	0.100126	0.097078	0.0994149	0.0954384	0.100097	0.105498	0.10105	0.0984193	0.100052	0.097121	0.0994224	0.097078	0.0994149	0.100808	0.0998085	0.100707	0.100734	0.0991174	0.100003	0.0911703	0.100528	0.097121	0.0994224	0.100807	0.099807	0.100808	0.0998085	0.0909234	0.100426	0.100807	0.099807	0.0939566	0.0999422	0.0981644	0.100055	0.100068	0.0998271	0.100667	0.0997468
0.938	0.0957675	0.100131	0.0970076	0.0994133	0.095513	0.100102	0.105621	0.101053	0.0984326	0.100052	0.0970505	0.0994206	0.0970076	0.0994133	0.100786	0.099809	0.100834	0.100739	0.0991229	0.100004	0.0912482	0.100524	0.0970505	0.0994206	0.100785	0.0998074	0.100786	0.099809	0.0909975	0.100425	0.100785	0.0998074	0.0940064	0.099946	0.0981773	0.100055	0.100053	0.0998278	0.100645	0.0997473
0.939	0.0958418	0.100135	0.0969378	0.0994118	0.0955874	0.100106	0.105744	0.101056	0.0984458	0.100052	0.0969806	0.0994189	0.0969378	0.0994118	0.100764	0.0998094	0.100959	0.100743	0.0991284	0.100004	0.0913257	0.100521	0.0969806	0.0994189	0.100763	0.0998078	0.100764	0.0998094	0.0910712	0.100423	0.100763	0.0998078	0.0940563	0.0999497	0.0981901	0.100055	0.100037	0.0998285	0.100622	0.099748
0.94	0.095916	0.100139	0.0968686	0.0994103	0.0956617	0.100111	0.105865	0.101058	0.098459	0.100053	0.0969112	0.0994173	0.0968686	0.0994103	0.100742	0.0998099	0.101084	0.100748	0.0991339	0.100004	0.0914026	0.100517	0.0969112	0.0994173	0.100741	0.0998083	0.100742	0.0998099	0.0911444	0.100422	0.100741	0.0998083	0.0941063	0.0999534	0.0982029	0.100055	0.100022	0.0998292	0.1006	0.0997486
0.941	0.0959901	0.100143	0.0967999	0.0994088	0.0957359	0.100115	0.105985	0.101061	0.0984722	0.100053	0.0968423	0.0994156	0.0967999	0.0994088	0.100721	0.0998104	0.101208	0.100752	0.0991394	0.100005	0.091479	0.100514	0.0968423	0.0994156	0.100719	0.0998087	0.100721	0.0998104	0.0912173	0.10042	0.100719	0.0998087	0.0941563	0.0999571	0.0982156	0.100055	0.100007	0.0998299	0.100578	0.0997492
0.942	0.096064	0.100147	0.0967318	0.0994074	0.09581	0.100119	0.106104	0.101063	0.0984852	0.100053	0.0967741	0.0994141	0.0967318	0.0994074	0.100699	0.0998109	0.101331	0.100757	0.0991449	0.100005	0.091555	0.10051	0.0967741	0.0994141	0.100698	0.0998092	0.100699	0.0998109	0.0912898	0.100418	0.100698	0.0998092	0.0942063	0.0999608	0.0982283	0.100056	0.0999922	0.0998306	0.100556	0.0997498
0.943	0.0961378	0.100152	0.0966642	0.099406	0.095884	0.100124	0.106223	0.101065	0.0984983	0.100054	0.0967063	0.0994126	0.0966642	0.099406	0.100678	0.0998114	0.101454	0.100761	0.0991504	0.100005	0.0916304	0.100507	0.0967063	0.0994126	0.100677	0.0998096	0.100678	0.0998114	0.0913619	0.100417	0.100677	0.0998096	0.0942564	0.0999644	0.0982409	0.100056	0.0999774	0.0998313	0.100535	0.0997505
0.944	0.0962114	0.100156	0.0965972	0.0994047	0.0959578	0.100128	0.10634	0.101067	0.0985113	0.100054	0.0966392	0.0994111	0.0965972	0.0994047	0.100657	0.0998119	0.101576	0.100765	0.0991559	0.100006	0.0917054	0.100504	0.0966392	0.0994111	0.100656	0.0998101	0.100657	0.0998119	0.0914336	0.100415	0.100656	0.0998101	0.0943065	0.099968	0.0982535	0.100056	0.0999628	0.099832	0.100513	0.0997511
0.945	0.0962849	0.10016	0.0965308	0.0994034	0.0960315	0.100132	0.106456	0.101069	0.0985242	0.100054	0.0965726	0.0994097	0.0965308	0.0994034	0.100636	0.0998124	0.101697	0.100769	0.0991613	0.100006	0.0917799	0.1005	0.0965726	0.0994097	0.100635	0.0998106	0.100636	0.0998124	0.0915049	0.100413	0.100635	0.0998106	0.0943567	0.0999716	0.098266	0.100056	0.0999483	0.0998327	0.100492	0.0997518
0.946	0.0963583	0.100164	0.096465	0.0994022	0.0961051	0.100136	0.106571	0.101072	0.0985371	0.100055	0.0965066	0.0994083	0.096465	0.0994022	0.100616	0.0998129	0.101818	0.100773	0.0991668	0.100006	0.0918539	0.100497	0.0965066	0.0994083	0.100614	0.0998111	0.100616	0.0998129	0.0915758	0.100412	0.100614	0.0998111	0.0944069	0.0999752	0.0982784	0.100056	0.099934	0.0998335	0.100471	0.0997525
0.947	0.0964315	0.100168	0.0963997	0.099401	0.0961785	0.100141	0.106685	0.101073	0.0985499	0.100055	0.0964411	0.0994069	0.0963997	0.099401	0.100595	0.0998134	0.101937	0.100777	0.0991723	0.100007	0.0919274	0.100494	0.0964411	0.0994069	0.100593	0.0998116	0.100595	0.0998134	0.0916463	0.10041	0.100593	0.0998116	0.0944571	0.0999787	0.0982908	0.100056	0.0999199	0.0998342	0.10045	0.0997532
0.948	0.0965045	0.100172	0.096335	0.0993998	0.0962518	0.100145	0.106799	0.101075	0.0985627	0.100055	0.0963762	0.0994057	0.096335	0.0993998	0.100575	0.0998139	0.102056	0.100781	0.0991777	0.100007	0.0920004	0.10049	0.0963762	0.0994057	0.100573	0.0998121	0.100575	0.0998139	0.0917164	0.100408	0.100573	0.0998121	0.0945073	0.0999822	0.0983032	0.100057	0.0999059	0.0998349	0.10043	0.0997539
0.949	0.0965774	0.100176	0.0962708	0.0993987	0.096325	0.100149	0.106911	0.101077	0.0985754	0.100056	0.0963119	0.0994044	0.0962708	0.0993987	0.100555	0.0998145	0.102174	0.100785	0.0991832	0.100007	0.092073	0.100487	0.0963119	0.0994044	0.100553	0.0998126	0.100555	0.0998145	0.0917862	0.100407	0.100553	0.0998126	0.0945576	0.0999857	0.0983155	0.100057	0.099892	0.0998357	0.100409	0.0997546
0.95	0.0966502	0.10018	0.0962072	0.0993977	0.096398	0.100153	0.107022	0.101079	0.0985881	0.100056	0.0962481	0.0994032	0.0962072	0.0993977	0.100535	0.099815	0.102292	0.100789	0.0991886	0.100008	0.0921451	0.100484	0.0962481	0.0994032	0.100533	0.0998131	0.100535	0.099815	0.0918555	0.100405	0.100533	0.0998131	0.0946078	0.0999892	0.0983277	0.100057	0.0998784	0.0998364	0.100389	0.0997553
0.951	0.0967227	0.100183	0.0961442	0.0993967	0.0964708	0.100157	0.107132	0.10108	0.0986007	0.100056	0.096185	0.099402	0.0961442	0.0993967	0.100515	0.0998156	0.102409	0.100793	0.099194	0.100008	0.0922167	0.100481	0.096185	0.099402	0.100513	0.0998137	0.100515	0.0998156	0.0919245	0.100403	0.100513	0.0998137	0.0946581	0.0999927	0.0983399	0.100057	0.0998648	0.0998372	0.100369	0.0997561
0.952	0.0967951	0.100187	0.0960818	0.0993957	0.0965435	0.100161	0.107241	0.101082	0.0986133	0.100056	0.0961223	0.0994009	0.0960818	0.0993957	0.100495	0.0998161	0.102524	0.100797	0.0991995	0.100008	0.0922879	0.100478	0.0961223	0.0994009	0.100493	0.0998142	0.100495	0.0998161	0.0919931	0.100402	0.100493	0.0998142	0.0947084	0.0999961	0.0983521	0.100057	0.0998515	0.0998379	0.100349	0.0997568
0.953	0.0968673	0.100191	0.0960199	0.0993947	0.096616	0.100165	0.107349	0.101084	0.0986258	0.100057	0.0960603	0.0993998	0.0960199	0.0993947	0.100476	0.0998167	0.10264	0.1008	0.0992049	0.100009	0.0923586	0.100474	0.0960603	0.0993998	0.100474	0.0998148	0.100476	0.0998167	0.0920613	0.1004	0.100474	0.0998148	0.0947587	0.0999995	0.0983642	0.100057	0.0998382	0.0998386	0.100329	0.0997575
0.954	0.0969393	0.100195	0.0959586	0.0993939	0.0966884	0.100169	0.107456	0.101085	0.0986382	0.100057	0.0959988	0.0993988	0.0959586	0.0993939	0.100457	0.0998173	0.102754	0.100804	0.0992103	0.100009	0.0924289	0.100471	0.0959988	0.0993988	0.100454	0.0998153	0.100457	0.0998173	0.0921292	0.100398	0.100454	0.0998153	0.094809	0.100003	0.0983762	0.100057	0.0998252	0.0998394	0.10031	0.0997583
0.955	0.0970112	0.100199	0.0958979	0.099393	0.0967606	0.100173	0.107562	0.101086	0.0986506	0.100057	0.0959379	0.0993978	0.0958979	0.099393	0.100437	0.0998179	0.102868	0.100807	0.0992157	0.100009	0.0924987	0.100468	0.0959379	0.0993978	0.100435	0.0998159	0.100437	0.0998179	0.0921966	0.100396	0.100435	0.0998159	0.0948593	0.100006	0.0983882	0.100057	0.0998123	0.0998402	0.10029	0.0997591
0.956	0.0970828	0.100202	0.0958378	0.0993922	0.0968326	0.100177	0.107667	0.101088	0.098663	0.100057	0.0958776	0.0993969	0.0958378	0.0993922	0.100419	0.0998184	0.10298	0.10081	0.0992211	0.10001	0.092568	0.100465	0.0958776	0.0993969	0.100416	0.0998164	0.100419	0.0998184	0.0922637	0.100395	0.100416	0.0998164	0.0949096	0.10001	0.0984001	0.100058	0.0997995	0.0998409	0.100271	0.0997598
0.957	0.0971543	0.100206	0.0957782	0.0993914	0.0969044	0.100181	0.107771	0.101089	0.0986753	0.100058	0.0958178	0.099396	0.0957782	0.0993914	0.1004	0.099819	0.103092	0.100814	0.0992264	0.10001	0.0926369	0.100462	0.0958178	0.099396	0.100398	0.099817	0.1004	0.099819	0.0923304	0.100393	0.100398	0.099817	0.0949599	0.100013	0.0984119	0.100058	0.0997869	0.0998417	0.100252	0.0997606
0.958	0.0972256	0.10021	0.0957192	0.0993907	0.0969761	0.100185	0.107874	0.10109	0.0986875	0.100058	0.0957587	0.0993951	0.0957192	0.0993907	0.100381	0.0998196	0.103204	0.100817	0.0992318	0.10001	0.0927054	0.100459	0.0957587	0.0993951	0.100379	0.0998176	0.100381	0.0998196	0.0923968	0.100391	0.100379	0.0998176	0.0950102	0.100016	0.0984238	0.100058	0.0997744	0.0998424	0.100233	0.0997614
0.959	0.0972966	0.100213	0.0956608	0.0993901	0.0970476	0.100188	0.107976	0.101091	0.0986997	0.100058	0.0957001	0.0993943	0.0956608	0.0993901	0.100363	0.0998202	0.103314	0.10082	0.0992372	0.10001	0.0927734	0.100456	0.0957001	0.0993943	0.10036	0.0998182	0.100363	0.0998202	0.0924627	0.10039	0.10036	0.0998182	0.0950605	0.10002	0.0984355	0.100058	0.0997621	0.0998432	0.100215	0.0997622
0.96	0.0973675	0.100217	0.095603	0.0993894	0.0971189	0.100192	0.108077	0.101092	0.0987119	0.100058	0.095642	0.0993935	0.095603	0.0993894	0.100345	0.0998208	0.103424	0.100823	0.0992425	0.100011	0.092841	0.100453	0.095642	0.0993935	0.100342	0.0998187	0.100345	0.0998208	0.0925283	0.100388	0.100342	0.0998187	0.0951107	0.100023	0.0984472	0.100058	0.0997499	0.099844	0.100196	0.099763
0.961	0.0974382	0.10022	0.0955458	0.0993888	0.09719	0.100196	0.108176	0.101093	0.0987239	0.100058	0.0955846	0.0993928	0.0955458	0.0993888	0.100327	0.0998215	0.103533	0.100826	0.0992478	0.100011	0.0929081	0.10045	0.0955846	0.0993928	0.100324	0.0998193	0.100327	0.0998215	0.0925936	0.100386	0.100324	0.0998193	0.0951609	0.100026	0.0984589	0.100058	0.0997379	0.0998448	0.100178	0.0997638
0.962	0.0975087	0.100224	0.0954891	0.0993883	0.0972609	0.1002	0.108275	0.101094	0.098736	0.100059	0.0955277	0.0993921	0.0954891	0.0993883	0.100309	0.0998221	0.103641	0.100829	0.0992532	0.100011	0.0929748	0.100447	0.0955277	0.0993921	0.100306	0.0998199	0.100309	0.0998221	0.0926584	0.100385	0.100306	0.0998199	0.0952112	0.100029	0.0984705	0.100058	0.099726	0.0998455	0.10016	0.0997647
0.963	0.0975789	0.100227	0.095433	0.0993878	0.0973316	0.100203	0.108373	0.101094	0.0987479	0.100059	0.0954715	0.0993915	0.095433	0.0993878	0.100291	0.0998227	0.103748	0.100832	0.0992585	0.100012	0.0930411	0.100444	0.0954715	0.0993915	0.100288	0.0998206	0.100291	0.0998227	0.0927229	0.100383	0.100288	0.0998206	0.0952613	0.100032	0.098482	0.100058	0.0997143	0.0998463	0.100142	0.0997655
0.964	0.097649	0.100231	0.0953775	0.0993873	0.0974021	0.100207	0.108469	0.101095	0.0987599	0.100059	0.0954158	0.0993909	0.0953775	0.0993873	0.100273	0.0998233	0.103855	0.100835	0.0992638	0.100012	0.0931069	0.100441	0.0954158	0.0993909	0.100271	0.0998212	0.100273	0.0998233	0.0927871	0.100381	0.100271	0.0998212	0.0953115	0.100036	0.0984935	0.100058	0.0997027	0.0998471	0.100125	0.0997663
0.965	0.0977188	0.100234	0.0953226	0.0993869	0.0974724	0.100211	0.108565	0.101096	0.0987717	0.100059	0.0953606	0.0993903	0.0953226	0.0993869	0.100256	0.099824	0.103961	0.100838	0.0992691	0.100012	0.0931724	0.100438	0.0953606	0.0993903	0.100253	0.0998218	0.100256	0.099824	0.0928509	0.100379	0.100253	0.0998218	0.0953616	0.100039	0.0985049	0.100058	0.0996913	0.0998479	0.100107	0.0997672
0.966	0.0977884	0.100238	0.0952683	0.0993865	0.0975425	0.100214	0.10866	0.101096	0.0987835	0.100059	0.0953061	0.0993898	0.0952683	0.0993865	0.100239	0.0998246	0.104066	0.100841	0.0992744	0.100012	0.0932374	0.100435	0.0953061	0.0993898	0.100236	0.0998224	0.100239	0.0998246	0.0929143	0.100378	0.100236	0.0998224	0.0954117	0.100042	0.0985163	0.100058	0.09968	0.0998487	0.10009	0.099768
0.967	0.0978578	0.100241	0.0952145	0.0993861	0.0976124	0.100218	0.108753	0.101096	0.0987953	0.100059	0.0952521	0.0993893	0.0952145	0.0993861	0.100222	0.0998253	0.10417	0.100843	0.0992796	0.100013	0.093302	0.100432	0.0952521	0.0993893	0.100219	0.099823	0.100222	0.0998253	0.0929774	0.100376	0.100219	0.099823	0.0954618	0.100045	0.0985276	0.100058	0.0996688	0.0998494	0.100073	0.0997689
0.968	0.0979269	0.100244	0.0951614	0.0993858	0.097682	0.100221	0.108846	0.101097	0.098807	0.10006	0.0951987	0.0993889	0.0951614	0.0993858	0.100205	0.0998259	0.104273	0.100846	0.0992849	0.100013	0.0933661	0.10043	0.0951987	0.0993889	0.100202	0.0998237	0.100205	0.0998259	0.0930401	0.100374	0.100202	0.0998237	0.0955118	0.100048	0.0985389	0.100058	0.0996578	0.0998502	0.100056	0.0997698
0.969	0.0979958	0.100248	0.0951088	0.0993856	0.0977515	0.100225	0.108937	0.101097	0.0988186	0.10006	0.0951459	0.0993885	0.0951088	0.0993856	0.100188	0.0998266	0.104376	0.100848	0.0992901	0.100013	0.0934299	0.100427	0.0951459	0.0993885	0.100185	0.0998243	0.100188	0.0998266	0.0931024	0.100373	0.100185	0.0998243	0.0955618	0.100051	0.0985501	0.100058	0.0996469	0.099851	0.100039	0.0997706
0.97	0.0980645	0.100251	0.0950568	0.0993853	0.0978207	0.100228	0.109028	0.101097	0.0988302	0.10006	0.0950937	0.0993881	0.0950568	0.0993853	0.100172	0.0998272	0.104477	0.100851	0.0992954	0.100013	0.0934932	0.100424	0.0950937	0.0993881	0.100169	0.099825	0.100172	0.0998272	0.0931644	0.100371	0.100169	0.099825	0.0956117	0.100054	0.0985612	0.100058	0.0996362	0.0998518	0.100022	0.0997715
0.971	0.098133	0.100254	0.0950054	0.0993852	0.0978897	0.100232	0.109117	0.101098	0.0988417	0.10006	0.0950421	0.0993878	0.0950054	0.0993852	0.100155	0.0998279	0.104578	0.100853	0.0993006	0.100014	0.0935561	0.100421	0.0950421	0.0993878	0.100152	0.0998256	0.100155	0.0998279	0.0932261	0.100369	0.100152	0.0998256	0.0956616	0.100057	0.0985723	0.100058	0.0996256	0.0998526	0.100006	0.0997724
0.972	0.0982012	0.100257	0.0949545	0.099385	0.0979585	0.100235	0.109205	0.101098	0.0988532	0.10006	0.094991	0.0993875	0.0949545	0.099385	0.100139	0.0998286	0.104678	0.100855	0.0993058	0.100014	0.0936187	0.100418	0.094991	0.0993875	0.100136	0.0998263	0.100139	0.0998286	0.0932874	0.100368	0.100136	0.0998263	0.0957114	0.10006	0.0985834	0.100058	0.0996151	0.0998534	0.0999894	0.0997733
0.973	0.0982692	0.100261	0.0949043	0.0993849	0.0980271	0.100238	0.109293	0.101098	0.0988646	0.10006	0.0949406	0.0993873	0.0949043	0.0993849	0.100123	0.0998293	0.104777	0.100858	0.099311	0.100014	0.0936808	0.100416	0.0949406	0.0993873	0.10012	0.0998269	0.100123	0.0998293	0.0933484	0.100366	0.10012	0.0998269	0.0957612	0.100063	0.0985943	0.100058	0.0996048	0.0998542	0.0999733	0.0997742
0.974	0.0983369	0.100264	0.0948546	0.0993848	0.0980954	0.100242	0.109379	0.101098	0.0988759	0.10006	0.0948907	0.0993871	0.0948546	0.0993848	0.100107	0.09983	0.104876	0.10086	0.0993161	0.100014	0.0937425	0.100413	0.0948907	0.0993871	0.100104	0.0998276	0.100107	0.09983	0.093409	0.100364	0.100104	0.0998276	0.0958109	0.100066	0.0986053	0.100058	0.0995947	0.099855	0.0999574	0.0997751
0.975	0.0984044	0.100267	0.0948055	0.0993848	0.0981635	0.100245	0.109464	0.101098	0.0988872	0.10006	0.0948414	0.0993869	0.0948055	0.0993848	0.100091	0.0998306	0.104974	0.100862	0.0993213	0.100014	0.0938038	0.10041	0.0948414	0.0993869	0.100088	0.0998283	0.100091	0.0998306	0.0934692	0.100363	0.100088	0.0998283	0.0958605	0.100069	0.0986162	0.100058	0.0995846	0.0998558	0.0999416	0.099776
0.976	0.0984716	0.10027	0.094757	0.0993848	0.0982313	0.100248	0.109548	0.101097	0.0988984	0.100061	0.0947926	0.0993868	0.094757	0.0993848	0.100076	0.0998313	0.10507	0.100864	0.0993265	0.100015	0.0938648	0.100408	0.0947926	0.0993868	0.100073	0.099829	0.100076	0.0998313	0.0935292	0.100361	0.100073	0.099829	0.0959101	0.100072	0.098627	0.100058	0.0995747	0.0998566	0.099926	0.099777
0.977	0.0985385	0.100273	0.0947091	0.0993849	0.0982989	0.100251	0.109631	0.101097	0.0989096	0.100061	0.0947445	0.0993867	0.0947091	0.0993849	0.10006	0.099832	0.105166	0.100866	0.0993316	0.100015	0.0939253	0.100405	0.0947445	0.0993867	0.100057	0.0998296	0.10006	0.099832	0.0935887	0.100359	0.100057	0.0998296	0.0959596	0.100075	0.0986377	0.100058	0.0995649	0.0998574	0.0999106	0.0997779
0.978	0.0986053	0.100276	0.0946618	0.099385	0.0983662	0.100255	0.109713	0.101097	0.0989207	0.100061	0.0946969	0.0993867	0.0946618	0.099385	0.100045	0.0998327	0.105261	0.100868	0.0993367	0.100015	0.0939854	0.100402	0.0946969	0.0993867	0.100042	0.0998303	0.100045	0.0998327	0.093648	0.100357	0.100042	0.0998303	0.0960091	0.100078	0.0986484	0.100058	0.0995553	0.0998582	0.0998953	0.0997788
0.979	0.0986717	0.100279	0.0946151	0.0993851	0.0984333	0.100258	0.109794	0.101096	0.0989318	0.100061	0.09465	0.0993867	0.0946151	0.0993851	0.10003	0.0998334	0.105356	0.10087	0.0993418	0.100015	0.0940452	0.1004	0.09465	0.0993867	0.100027	0.099831	0.10003	0.0998334	0.0937069	0.100356	0.100027	0.099831	0.0960585	0.10008	0.0986591	0.100058	0.0995458	0.099859	0.0998802	0.0997798
0.98	0.0987379	0.100282	0.0945689	0.0993853	0.0985002	0.100261	0.109874	0.101096	0.0989428	0.100061	0.0946036	0.0993867	0.0945689	0.0993853	0.100015	0.0998341	0.105449	0.100872	0.0993469	0.100015	0.0941046	0.100397	0.0946036	0.0993867	0.100012	0.0998317	0.100015	0.0998341	0.0937655	0.100354	0.100012	0.0998317	0.0961078	0.100083	0.0986697	0.100058	0.0995364	0.0998598	0.0998653	0.0997807
0.981	0.0988038	0.100285	0.0945233	0.0993855	0.0985668	0.100264	0.109953	0.101095	0.0989538	0.100061	0.0945578	0.0993868	0.0945233	0.0993855	0.1	0.0998349	0.105542	0.100873	0.099352	0.100016	0.0941636	0.100394	0.0945578	0.0993868	0.099997	0.0998324	0.1	0.0998349	0.0938237	0.100352	0.099997	0.0998324	0.096157	0.100086	0.0986802	0.100058	0.0995272	0.0998606	0.0998505	0.0997816
0.982	0.0988695	0.100288	0.0944784	0.0993857	0.0986331	0.100267	0.110031	0.101095	0.0989647	0.100061	0.0945126	0.0993869	0.0944784	0.0993857	0.0999857	0.0998356	0.105634	0.100875	0.099357	0.100016	0.0942222	0.100392	0.0945126	0.0993869	0.0999823	0.0998331	0.0999857	0.0998356	0.0938816	0.100351	0.0999823	0.0998331	0.0962061	0.100089	0.0986907	0.100058	0.0995181	0.0998614	0.0998359	0.0997826
0.983	0.0989348	0.10029	0.094434	0.099386	0.0986992	0.10027	0.110108	0.101094	0.0989755	0.100061	0.0944679	0.0993871	0.094434	0.099386	0.0999713	0.0998363	0.105725	0.100877	0.0993621	0.100016	0.0942804	0.100389	0.0944679	0.0993871	0.0999678	0.0998338	0.0999713	0.0998363	0.0939392	0.100349	0.0999678	0.0998338	0.0962552	0.100092	0.0987012	0.100058	0.0995091	0.0998622	0.0998215	0.0997836
0.984	0.099	0.100293	0.0943901	0.0993863	0.098765	0.100273	0.110184	0.101093	0.0989863	0.100061	0.0944239	0.0993872	0.0943901	0.0993863	0.099957	0.099837	0.105815	0.100878	0.0993671	0.100016	0.0943383	0.100387	0.0944239	0.0993872	0.0999535	0.0998345	0.099957	0.099837	0.0939964	0.100347	0.0999535	0.0998345	0.0963042	0.100094	0.0987115	0.100058	0.0995002	0.0998631	0.0998072	0.0997845
0.985	0.0990648	0.100296	0.0943469	0.0993867	0.0988306	0.100276	0.110259	0.101093	0.098997	0.100061	0.0943804	0.0993875	0.0943469	0.0993867	0.0999429	0.0998377	0.105904	0.10088	0.0993721	0.100016	0.0943958	0.100384	0.0943804	0.0993875	0.0999393	0.0998353	0.0999429	0.0998377	0.0940533	0.100346	0.0999393	0.0998353	0.0963531	0.100097	0.0987219	0.100058	0.0994915	0.0998639	0.0997932	0.0997855
0.986	0.0991293	0.100299	0.0943042	0.0993871	0.0988959	0.100279	0.110333	0.101092	0.0990076	0.100061	0.0943375	0.0993877	0.0943042	0.0993871	0.0999289	0.0998385	0.105993	0.100881	0.0993771	0.100017	0.0944529	0.100382	0.0943375	0.0993877	0.0999253	0.099836	0.0999289	0.0998385	0.0941099	0.100344	0.0999253	0.099836	0.0964019	0.1001	0.0987321	0.100058	0.0994829	0.0998647	0.0997792	0.0997865
0.987	0.0991936	0.100301	0.0942622	0.0993875	0.0989609	0.100282	0.110405	0.101091	0.0990182	0.100061	0.0942952	0.099388	0.0942622	0.0993875	0.099915	0.0998392	0.10608	0.100882	0.0993821	0.100017	0.0945096	0.100379	0.0942952	0.099388	0.0999114	0.0998367	0.099915	0.0998392	0.0941662	0.100342	0.0999114	0.0998367	0.0964506	0.100102	0.0987423	0.100058	0.0994745	0.0998655	0.0997655	0.0997874
0.988	0.0992576	0.100304	0.0942207	0.099388	0.0990256	0.100285	0.110477	0.10109	0.0990288	0.100061	0.0942534	0.0993884	0.0942207	0.099388	0.0999014	0.0998399	0.106167	0.100884	0.0993871	0.100017	0.094566	0.100377	0.0942534	0.0993884	0.0998977	0.0998374	0.0999014	0.0998399	0.0942221	0.100341	0.0998977	0.0998374	0.0964992	0.100105	0.0987525	0.100058	0.0994661	0.0998663	0.0997518	0.0997884
0.989	0.0993213	0.100307	0.0941798	0.0993885	0.0990901	0.100288	0.110548	0.101089	0.0990393	0.100061	0.0942123	0.0993888	0.0941798	0.0993885	0.0998878	0.0998407	0.106253	0.100885	0.099392	0.100017	0.094622	0.100374	0.0942123	0.0993888	0.0998841	0.0998382	0.0998878	0.0998407	0.0942777	0.100339	0.0998841	0.0998382	0.0965477	0.100107	0.0987626	0.100058	0.0994579	0.0998671	0.0997384	0.0997894
0.99	0.0993847	0.100309	0.0941395	0.099389	0.0991542	0.10029	0.110617	0.101088	0.0990497	0.100062	0.0941717	0.0993892	0.0941395	0.099389	0.0998745	0.0998414	0.106338	0.100886	0.099397	0.100017	0.0946777	0.100372	0.0941717	0.0993892	0.0998707	0.0998389	0.0998745	0.0998414	0.094333	0.100337	0.0998707	0.0998389	0.0965961	0.10011	0.0987726	0.100058	0.0994498	0.0998679	0.0997251	0.0997904
0.991	0.0994478	0.100312	0.0940997	0.0993896	0.0992181	0.100293	0.110686	0.101087	0.0990601	0.100062	0.0941317	0.0993896	0.0940997	0.0993896	0.0998612	0.0998422	0.106422	0.100887	0.0994019	0.100017	0.094733	0.100369	0.0941317	0.0993896	0.0998575	0.0998396	0.0998612	0.0998422	0.094388	0.100336	0.0998575	0.0998396	0.0966445	0.100113	0.0987826	0.100058	0.0994419	0.0998687	0.099712	0.0997914
0.992	0.0995106	0.100314	0.0940605	0.0993902	0.0992818	0.100296	0.110753	0.101085	0.0990704	0.100062	0.0940923	0.0993901	0.0940605	0.0993902	0.0998482	0.0998429	0.106506	0.100888	0.0994068	0.100018	0.0947879	0.100367	0.0940923	0.0993901	0.0998444	0.0998404	0.0998482	0.0998429	0.0944426	0.100334	0.0998444	0.0998404	0.0966927	0.100115	0.0987926	0.100058	0.099434	0.0998696	0.099699	0.0997924
0.993	0.0995731	0.100317	0.094022	0.0993908	0.0993451	0.100299	0.11082	0.101084	0.0990806	0.100062	0.0940535	0.0993906	0.094022	0.0993908	0.0998353	0.0998437	0.106588	0.100889	0.0994117	0.100018	0.0948425	0.100365	0.0940535	0.0993906	0.0998314	0.0998411	0.0998353	0.0998437	0.094497	0.100333	0.0998314	0.0998411	0.0967408	0.100118	0.0988024	0.100058	0.0994263	0.0998704	0.0996862	0.0997934
0.994	0.0996354	0.100319	0.093984	0.0993915	0.0994081	0.100301	0.110885	0.101083	0.0990908	0.100062	0.0940152	0.0993912	0.093984	0.0993915	0.0998225	0.0998444	0.10667	0.10089	0.0994166	0.100018	0.0948968	0.100362	0.0940152	0.0993912	0.0998186	0.0998419	0.0998225	0.0998444	0.094551	0.100331	0.0998186	0.0998419	0.0967888	0.10012	0.0988123	0.100058	0.0994187	0.0998712	0.0996736	0.0997944
0.995	0.0996973	0.100322	0.0939465	0.0993922	0.0994709	0.100304	0.11095	0.101081	0.0991009	0.100062	0.0939775	0.0993918	0.0939465	0.0993922	0.0998099	0.0998452	0.106751	0.100891	0.0994214	0.100018	0.0949507	0.10036	0.0939775	0.0993918	0.0998059	0.0998426	0.0998099	0.0998452	0.0946047	0.100329	0.0998059	0.0998426	0.0968367	0.100122	0.098822	0.100058	0.0994113	0.099872	0.0996611	0.0997954
0.996	0.0997589	0.100324	0.0939097	0.099393	0.0995333	0.100306	0.111013	0.10108	0.099111	0.100062	0.0939404	0.0993924	0.0939097	0.099393	0.0997974	0.0998459	0.106831	0.100892	0.0994262	0.100018	0.0950042	0.100357	0.0939404	0.0993924	0.0997934	0.0998434	0.0997974	0.0998459	0.0946581	0.100328	0.0997934	0.0998434	0.0968844	0.100125	0.0988318	0.100058	0.0994039	0.0998728	0.0996487	0.0997964
0.997	0.0998202	0.100327	0.0938734	0.0993938	0.0995955	0.100309	0.111075	0.101078	0.099121	0.100062	0.0939039	0.0993931	0.0938734	0.0993938	0.0997851	0.0998467	0.10691	0.100892	0.0994311	0.100018	0.0950574	0.100355	0.0939039	0.0993931	0.0997811	0.0998441	0.0997851	0.0998467	0.0947112	0.100326	0.0997811	0.0998441	0.0969321	0.100127	0.0988414	0.100057	0.0993967	0.0998736	0.0996366	0.0997974
0.998	0.0998812	0.100329	0.0938377	0.0993946	0.0996573	0.100312	0.111137	0.101077	0.099131	0.100062	0.0938679	0.0993938	0.0938377	0.0993946	0.0997729	0.0998475	0.106988	0.100893	0.0994358	0.100018	0.0951103	0.100353	0.0938679	0.0993938	0.0997689	0.0998449	0.0997729	0.0998475	0.094764	0.100324	0.0997689	0.0998449	0.0969796	0.10013	0.098851	0.100057	0.0993896	0.0998745	0.0996245	0.0997985
0.999	0.0999419	0.100331	0.0938026	0.0993955	0.0997189	0.100314	0.111197	0.101075	0.0991409	0.100062	0.0938326	0.0993945	0.0938026	0.0993955	0.0997609	0.0998482	0.107066	0.100894	0.0994406	0.100019	0.0951628	0.100351	0.0938326	0.0993945	0.0997568	0.0998456	0.0997609	0.0998482	0.0948165	0.100323	0.0997568	0.0998456	0.097027	0.100132	0.0988606	0.100057	0.0993826	0.0998753	0.0996127	0.0997995
1	0.100002	0.100333	0.0937681	0.0993963	0.0997801	0.100317	0.111256	0.101073	0.0991507	0.100062	0.0937977	0.0993953	0.0937681	0.0993963	0.099749	0.099849	0.107142	0.100894	0.0994454	0.100019	0.095215	0.100348	0.0937977	0.0993953	0.0997449	0.0998464	0.099749	0.099849	0.0948686	0.100321	0.0997449	0.0998464	0.0970743	0.100134	0.0988701	0.100057	0.0993757	0.0998761	0.0996009	0.0998005
1.001	0.100062	0.100336	0.0937341	0.0993973	0.0998411	0.100319	0.111315	0.101072	0.0991605	0.100062	0.0937635	0.0993961	0.0937341	0.0993973	0.0997372	0.0998498	0.107218	0.100895	0.0994501	0.100019	0.0952668	0.100346	0.0937635	0.0993961	0.0997331	0.0998472	0.0997372	0.0998498	0.0949205	0.100319	0.0997331	0.0998472	0.0971215	0.100137	0.0988795	0.100057	0.0993689	0.0998769	0.0995894	0.0998016
1.002	0.100122	0.100338	0.0937007	0.0993982	0.0999017	0.100321	0.111372	0.10107	0.0991702	0.100062	0.0937299	0.0993969	0.0937007	0.0993982	0.0997256	0.0998506	0.107293	0.100895	0.0994549	0.100019	0.0953184	0.100344	0.0937299	0.0993969	0.0997215	0.0998479	0.0997256	0.0998506	0.0949721	0.100318	0.0997215	0.0998479	0.0971685	0.100139	0.0988889	0.100057	0.0993623	0.0998777	0.0995779	0.0998026
1.003	0.100182	0.10034	0.0936679	0.0993992	0.099962	0.100324	0.111428	0.101068	0.0991799	0.100062	0.0936968	0.0993978	0.0936679	0.0993992	0.0997142	0.0998513	0.107367	0.100895	0.0994596	0.100019	0.0953695	0.100342	0.0936968	0.0993978	0.09971	0.0998487	0.0997142	0.0998513	0.0950233	0.100316	0.09971	0.0998487	0.0972154	0.100141	0.0988982	0.100057	0.0993557	0.0998785	0.0995667	0.0998036
1.004	0.100241	0.100342	0.0936356	0.0994002	0.100022	0.100326	0.111483	0.101066	0.0991895	0.100062	0.0936643	0.0993987	0.0936356	0.0994002	0.0997028	0.0998521	0.10744	0.100896	0.0994643	0.100019	0.0954204	0.100339	0.0936643	0.0993987	0.0996986	0.0998495	0.0997028	0.0998521	0.0950743	0.100315	0.0996986	0.0998495	0.0972622	0.100143	0.0989075	0.100057	0.0993493	0.0998794	0.0995555	0.0998047
1.005	0.100299	0.100344	0.0936039	0.0994013	0.100082	0.100328	0.111538	0.101064	0.0991991	0.100061	0.0936323	0.0993996	0.0936039	0.0994013	0.0996917	0.0998529	0.107513	0.100896	0.0994689	0.100019	0.0954709	0.100337	0.0936323	0.0993996	0.0996874	0.0998502	0.0996917	0.0998529	0.095125	0.100313	0.0996874	0.0998502	0.0973088	0.100146	0.0989167	0.100057	0.099343	0.0998802	0.0995446	0.0998057
1.006	0.100358	0.100346	0.0935728	0.0994024	0.100141	0.100331	0.111591	0.101062	0.0992085	0.100061	0.0936009	0.0994006	0.0935728	0.0994024	0.0996806	0.0998537	0.107584	0.100896	0.0994736	0.100019	0.0955211	0.100335	0.0936009	0.0994006	0.0996763	0.099851	0.0996806	0.0998537	0.0951753	0.100311	0.0996763	0.099851	0.0973553	0.100148	0.0989259	0.100057	0.0993368	0.099881	0.0995338	0.0998067
1.007	0.100416	0.100348	0.0935423	0.0994035	0.1002	0.100333	0.111643	0.10106	0.099218	0.100061	0.0935701	0.0994016	0.0935423	0.0994035	0.0996697	0.0998545	0.107655	0.100896	0.0994782	0.10002	0.095571	0.100333	0.0935701	0.0994016	0.0996654	0.0998518	0.0996697	0.0998545	0.0952254	0.10031	0.0996654	0.0998518	0.0974017	0.10015	0.098935	0.100056	0.0993307	0.0998818	0.0995231	0.0998078
1.008	0.100474	0.10035	0.0935123	0.0994046	0.100259	0.100335	0.111694	0.101058	0.0992274	0.100061	0.0935399	0.0994026	0.0935123	0.0994046	0.099659	0.0998552	0.107725	0.100896	0.0994828	0.10002	0.0956206	0.100331	0.0935399	0.0994026	0.0996546	0.0998526	0.099659	0.0998552	0.0952752	0.100308	0.0996546	0.0998526	0.0974479	0.100152	0.0989441	0.100056	0.0993248	0.0998826	0.0995125	0.0998088
1.009	0.100531	0.100352	0.0934829	0.0994058	0.100317	0.100337	0.111744	0.101055	0.0992367	0.100061	0.0935102	0.0994037	0.0934829	0.0994058	0.0996484	0.099856	0.107794	0.100896	0.0994874	0.10002	0.0956698	0.100328	0.0935102	0.0994037	0.099644	0.0998534	0.0996484	0.099856	0.0953247	0.100307	0.099644	0.0998534	0.097494	0.100154	0.0989531	0.100056	0.0993189	0.0998834	0.0995022	0.0998099
1.01	0.100588	0.100354	0.0934541	0.099407	0.100375	0.100339	0.111794	0.101053	0.0992459	0.100061	0.0934811	0.0994048	0.0934541	0.099407	0.0996379	0.0998568	0.107862	0.100896	0.099492	0.10002	0.0957187	0.100326	0.0934811	0.0994048	0.0996335	0.0998541	0.0996379	0.0998568	0.0953739	0.100305	0.0996335	0.0998541	0.0975399	0.100156	0.0989621	0.100056	0.0993132	0.0998842	0.0994919	0.0998109
1.011	0.100645	0.100356	0.0934258	0.0994083	0.100433	0.100342	0.111842	0.101051	0.0992551	0.100061	0.0934525	0.0994059	0.0934258	0.0994083	0.0996276	0.0998576	0.107929	0.100896	0.0994966	0.10002	0.0957674	0.100324	0.0934525	0.0994059	0.0996231	0.0998549	0.0996276	0.0998576	0.0954228	0.100304	0.0996231	0.0998549	0.0975857	0.100158	0.098971	0.100056	0.0993075	0.0998851	0.0994818	0.099812
1.012	0.100702	0.100358	0.0933981	0.0994095	0.100491	0.100344	0.111889	0.101048	0.0992643	0.100061	0.0934245	0.0994071	0.0933981	0.0994095	0.0996173	0.0998584	0.107996	0.100896	0.0995011	0.10002	0.0958157	0.100322	0.0934245	0.0994071	0.0996129	0.0998557	0.0996173	0.0998584	0.0954714	0.100302	0.0996129	0.0998557	0.0976313	0.10016	0.0989798	0.100056	0.099302	0.0998859	0.0994719	0.0998131
1.013	0.100758	0.10036	0.0933709	0.0994108	0.100548	0.100346	0.111935	0.101046	0.0992733	0.100061	0.0933971	0.0994083	0.0933709	0.0994108	0.0996073	0.0998592	0.108061	0.100896	0.0995056	0.10002	0.0958636	0.10032	0.0933971	0.0994083	0.0996028	0.0998565	0.0996073	0.0998592	0.0955198	0.1003	0.0996028	0.0998565	0.0976768	0.100162	0.0989886	0.100056	0.0992966	0.0998867	0.0994621	0.0998141
1.014	0.100813	0.100362	0.0933443	0.0994122	0.100605	0.100348	0.11198	0.101043	0.0992824	0.100061	0.0933702	0.0994095	0.0933443	0.0994122	0.0995973	0.09986	0.108126	0.100896	0.0995101	0.10002	0.0959113	0.100318	0.0933702	0.0994095	0.0995928	0.0998573	0.0995973	0.09986	0.0955678	0.100299	0.0995928	0.0998573	0.0977222	0.100164	0.0989974	0.100056	0.0992913	0.0998875	0.0994524	0.0998152
1.015	0.100869	0.100364	0.0933183	0.0994135	0.100661	0.10035	0.112025	0.101041	0.0992913	0.100061	0.0933439	0.0994107	0.0933183	0.0994135	0.0995875	0.0998608	0.10819	0.100895	0.0995146	0.10002	0.0959587	0.100316	0.0933439	0.0994107	0.099583	0.0998581	0.0995875	0.0998608	0.0956156	0.100297	0.099583	0.0998581	0.0977673	0.100166	0.0990061	0.100055	0.099286	0.0998883	0.0994429	0.0998162
1.016	0.100924	0.100365	0.0932928	0.0994149	0.100717	0.100352	0.112068	0.101038	0.0993002	0.100061	0.0933182	0.099412	0.0932928	0.0994149	0.0995779	0.0998616	0.108253	0.100895	0.0995191	0.100021	0.0960058	0.100314	0.0933182	0.099412	0.0995733	0.0998589	0.0995779	0.0998616	0.0956631	0.100296	0.0995733	0.0998589	0.0978124	0.100168	0.0990147	0.100055	0.0992809	0.0998891	0.0994335	0.0998173
1.017	0.100979	0.100367	0.0932679	0.0994163	0.100773	0.100354	0.11211	0.101035	0.0993091	0.100061	0.093293	0.0994133	0.0932679	0.0994163	0.0995683	0.0998624	0.108315	0.100895	0.0995235	0.100021	0.0960525	0.100312	0.093293	0.0994133	0.0995637	0.0998597	0.0995683	0.0998624	0.0957103	0.100294	0.0995637	0.0998597	0.0978572	0.10017	0.0990233	0.100055	0.0992759	0.0998899	0.0994242	0.0998184
1.018	0.101033	0.100369	0.0932435	0.0994178	0.100828	0.100355	0.112151	0.101033	0.0993179	0.100061	0.0932683	0.0994147	0.0932435	0.0994178	0.0995589	0.0998632	0.108376	0.100894	0.0995279	0.100021	0.096099	0.10031	0.0932683	0.0994147	0.0995543	0.0998605	0.0995589	0.0998632	0.0957572	0.100293	0.0995543	0.0998605	0.0979019	0.100172	0.0990318	0.100055	0.099271	0.0998907	0.0994151	0.0998194
1.019	0.101087	0.10037	0.0932197	0.0994193	0.100883	0.100357	0.112191	0.10103	0.0993266	0.100061	0.0932443	0.0994161	0.0932197	0.0994193	0.0995497	0.099864	0.108437	0.100893	0.0995323	0.100021	0.0961451	0.100308	0.0932443	0.0994161	0.099545	0.0998613	0.0995497	0.099864	0.0958038	0.100292	0.099545	0.0998613	0.0979465	0.100174	0.0990403	0.100055	0.0992662	0.0998915	0.0994061	0.0998205
1.02	0.101141	0.100372	0.0931965	0.0994208	0.100938	0.100359	0.112231	0.101027	0.0993353	0.100061	0.0932207	0.0994175	0.0931965	0.0994208	0.0995405	0.0998648	0.108496	0.100893	0.0995367	0.100021	0.096191	0.100306	0.0932207	0.0994175	0.0995358	0.0998621	0.0995405	0.0998648	0.0958502	0.10029	0.0995358	0.0998621	0.0979909	0.100176	0.0990487	0.100055	0.0992615	0.0998923	0.0993973	0.0998216
[truncated: 3,981 more rows]
