# Supplementary material for: Between simplicity and accuracy: Effect of adding modeling details on quarter vehicle model accuracy
Source: PLoS One. 2017 Jun 15;12(6):e0179485. doi: 10.1371/journal.pone.0179485 (PMC5472327; doi:10.1371/journal.pone.0179485)
Supplement: S3 Table — (XLSX) [file pone.0179485.s003.xlsx]

## Sheet: Vehicle response
	Case 1		Case 2		Case 3		Case 4		Case 5		Case 6		Case 7		Case 8		Case 9		Case 10		Case 11		Case 12		Case 13		Case 14		Case 15		Case 16		Case 17		Case 18		Case 19		Case 20
Time (s)	Sprung	Unsprung	Sprung	Unsprung	Sprung	Unsprung	Sprung	Unsprung	Sprung	Unsprung	Sprung	Unsprung	Sprung	Unsprung	Sprung	Unsprung	Sprung	Unsprung	Sprung	Unsprung	Sprung	Unsprung	Sprung	Unsprung	Sprung	Unsprung	Sprung	Unsprung	Sprung	Unsprung	Sprung	Unsprung	Sprung	Unsprung	Sprung	Unsprung	Sprung	Unsprung	Sprung	Unsprung
0	0	0	0	0	0	0	0	0	0	0	0	0	0	0	0	0	0	0	0	0	0	0	0	0	0	0	0	0	0	0	0	0	0	0	0	0	0	0	0	0
0.001	1.65667e-06	0.000361354	1.13535e-09	2.98361e-07	2.47538e-06	0.000477791	1.65667e-06	0.000361354	1.29363e-06	0.000364078	1.3783e-08	2.78717e-06	1.13535e-09	2.98361e-07	2.09634e-09	2.91153e-07	2.47538e-06	0.000477791	1.1344e-06	0.000487774	1.29363e-06	0.000364078	1.3783e-08	2.78717e-06	2.53228e-08	2.7012e-06	2.09634e-09	2.91153e-07	1.1344e-06	0.000487774	2.53228e-08	2.7012e-06	7.95852e-07	0.00036781	1.25208e-06	0.00036439	5.70301e-11	8.25449e-09	2.49314e-08	2.64698e-06
0.002	1.5076e-05	0.00154705	1.77183e-08	2.31885e-06	1.84069e-05	0.0017568	1.5076e-05	0.00154705	7.76047e-06	0.00160187	1.15657e-07	1.18345e-05	1.77183e-08	2.31885e-06	3.20096e-08	2.21177e-06	1.84069e-05	0.0017568	7.71255e-06	0.00183585	7.76047e-06	0.00160187	1.15657e-07	1.18345e-05	2.07124e-07	1.11585e-05	3.20096e-08	2.21177e-06	7.71255e-06	0.00183585	2.07124e-07	1.11585e-05	7.3734e-06	0.00160474	7.73259e-06	0.00160208	9.75125e-10	7.02752e-08	2.01212e-07	1.07522e-05
0.003	5.19055e-05	0.00346335	8.74726e-08	7.60076e-06	5.87541e-05	0.00371416	5.19055e-05	0.00346335	2.17976e-05	0.00368852	4.05765e-07	2.79727e-05	8.74726e-08	7.60076e-06	1.54782e-07	7.09725e-06	5.87541e-05	0.00371416	2.2103e-05	0.00398273	2.17976e-05	0.00368852	4.05765e-07	2.79727e-05	7.09816e-07	2.57456e-05	1.54782e-07	7.09725e-06	2.2103e-05	0.00398273	7.09816e-07	2.57456e-05	2.58326e-05	0.00365817	2.24745e-05	0.00368344	5.08174e-09	2.45015e-07	6.81539e-07	2.44599e-05
0.004	0.00012224	0.00601694	2.69545e-07	1.74927e-05	0.000132731	0.00624632	0.00012224	0.00601694	4.56903e-05	0.00658768	9.94596e-07	5.18702e-05	2.69545e-07	1.74927e-05	4.67639e-07	1.60144e-05	0.000132731	0.00624632	4.64421e-05	0.00687238	4.56903e-05	0.00658768	9.94596e-07	5.18702e-05	1.70273e-06	4.67346e-05	4.67639e-07	1.60144e-05	4.64421e-05	0.00687238	1.70273e-06	4.67346e-05	6.18768e-05	0.00646645	4.84102e-05	0.00656732	1.63595e-08	5.94547e-07	1.61824e-06	4.38745e-05
0.005	0.000234708	0.00911963	6.41503e-07	3.3163e-05	0.00024797	0.0092589	0.000234708	0.00911963	8.16861e-05	0.0102558	2.00056e-06	8.40486e-05	6.41503e-07	3.3163e-05	1.09229e-06	2.98095e-05	0.00024797	0.0092589	8.27754e-05	0.0104441	8.16861e-05	0.0102558	2.00056e-06	8.40486e-05	3.3574e-06	7.4316e-05	1.09229e-06	2.98095e-05	8.27754e-05	0.0104441	3.3574e-06	7.4316e-05	0.000120779	0.0099642	8.83812e-05	0.0102059	4.04793e-08	1.18317e-06	3.16228e-06	6.90687e-05
0.006	0.000396567	0.0126885	1.29651e-06	5.56094e-05	0.000410675	0.0126662	0.000396567	0.0126885	0.000131973	0.0146428	3.54781e-06	0.000124899	1.29651e-06	5.56094e-05	2.16863e-06	4.91474e-05	0.000410675	0.0126662	0.000133042	0.0146334	0.000131973	0.0146428	3.54781e-06	0.000124899	5.84545e-06	0.000108615	2.16863e-06	4.91474e-05	0.000133042	0.0146334	5.84545e-06	0.000108615	0.000207355	0.0140831	0.000145112	0.0145452	8.48104e-08	2.07671e-06	5.46249e-06	0.000100091
0.007	0.000613791	0.0166458	2.34071e-06	8.56705e-05	0.000625759	0.0163906	0.000613791	0.0166458	0.00019866	0.0196924	5.76431e-06	0.000174694	2.34071e-06	8.56705e-05	3.84965e-06	7.4544e-05	0.000625759	0.0163906	0.00019906	0.0193728	0.00019866	0.0196924	5.76431e-06	0.000174694	9.33694e-06	0.000149704	3.84965e-06	7.4544e-05	0.00019906	0.0193728	9.33694e-06	0.000149704	0.000325944	0.0187528	0.000221187	0.019526	1.58411e-07	3.34189e-06	8.66502e-06	0.000136968
0.008	0.000891166	0.0209193	3.89072e-06	0.000124036	0.000896973	0.0203624	0.000891166	0.0209193	0.000283756	0.025343	8.78015e-06	0.000233604	3.89072e-06	0.000124036	6.29725e-06	0.000106392	0.000896973	0.0203624	0.000282515	0.0245924	0.000283756	0.025343	8.78015e-06	0.000233604	1.3999e-05	0.000197613	6.29725e-06	0.000106392	0.000282515	0.0245924	1.3999e-05	0.000197613	0.000480388	0.0239014	0.000319028	0.0250843	2.72007e-07	5.04594e-06	1.29128e-05	0.000179714
0.009	0.00123238	0.0254421	6.07145e-06	0.000171257	0.00122704	0.024519	0.00123238	0.0254421	0.000389153	0.0315286	1.2726e-05	0.000301706	6.07145e-06	0.000171257	9.67889e-06	0.000144985	0.00122704	0.024519	0.000384946	0.0302209	0.000389153	0.0315286	1.2726e-05	0.000301706	1.9995e-05	0.000252338	9.67889e-06	0.000144985	0.000384946	0.0302209	1.9995e-05	0.000252338	0.000674029	0.0294565	0.000440873	0.0311521	4.37953e-07	7.25616e-06	1.83455e-05	0.000228324
0.01	0.00164012	0.0301523	9.01392e-06	0.000227757	0.00161775	0.0288045	0.00164012	0.0301523	0.000516607	0.038179	1.77319e-05	0.000378999	9.01392e-06	0.000227757	1.41648e-05	0.00019053	0.00161775	0.0288045	0.000507742	0.0361864	0.000516607	0.038179	1.77319e-05	0.000378999	2.74836e-05	0.000313849	1.41648e-05	0.00019053	0.000507742	0.0361864	2.74836e-05	0.000313849	0.000909697	0.0353458	0.000588763	0.0376582	6.70196e-07	1.00396e-05	2.50986e-05	0.000282784
0.011	0.00211613	0.0349935	1.28534e-05	0.000293844	0.00207009	0.0331693	0.00211613	0.0349935	0.000667729	0.045221	2.39259e-05	0.000465409	1.28534e-05	0.000293844	1.99259e-05	0.00024317	0.00207009	0.0331693	0.00065213	0.0424168	0.000667729	0.045221	2.39259e-05	0.000465409	3.66177e-05	0.000382094	1.99259e-05	0.00024317	0.00065213	0.0424168	3.66177e-05	0.000382094	0.00118972	0.0414977	0.00076452	0.0445292	9.84218e-07	1.3463e-05	3.33039e-05	0.000343068
0.012	0.00266136	0.0399141	1.77278e-05	0.000369715	0.00258434	0.0375698	0.00266136	0.0399141	0.000843963	0.0525788	3.14336e-05	0.000560805	1.77278e-05	0.000369715	2.71317e-05	0.000302987	0.00258434	0.0375698	0.000819172	0.0488408	0.000843963	0.0525788	3.14336e-05	0.000560805	4.75243e-05	0.000457158	2.71317e-05	0.000302987	0.000819172	0.0488408	4.75243e-05	0.000457158	0.0015159	0.0478418	0.000969741	0.0516899	1.39699e-06	1.75923e-05	4.30889e-05	0.000409142
0.013	0.00327597	0.0448675	2.37757e-05	0.000455474	0.00316014	0.0419677	0.00327597	0.0448675	0.00104658	0.0601753	4.03765e-05	0.000665001	2.37757e-05	0.000455474	3.59494e-05	0.000370021	0.00316014	0.0419677	0.00100976	0.0553885	0.00104658	0.0601753	4.03765e-05	0.000665001	6.02961e-05	0.000539312	3.59494e-05	0.000370021	0.00100976	0.0553885	6.02961e-05	0.000539312	0.00188958	0.05431	0.00120579	0.0590641	1.9269e-06	2.24927e-05	5.45752e-05	0.000480973
0.014	0.00395948	0.0498119	3.11355e-05	0.000551135	0.00379659	0.0463297	0.00395948	0.0498119	0.00127668	0.0679323	5.08722e-05	0.000777771	3.11355e-05	0.000551135	4.65252e-05	0.000444398	0.00379659	0.0463297	0.00122463	0.0619916	0.00127668	0.0679323	5.08722e-05	0.000777771	7.50258e-05	0.000628756	4.65252e-05	0.000444398	0.00122463	0.0619916	7.50258e-05	0.000628756	0.00231159	0.0608363	0.00147376	0.0665756	2.59371e-06	2.82284e-05	6.78559e-05	0.0005587
0.015	0.00471078	0.0547099	3.99437e-05	0.000656634	0.00449236	0.0506271	0.00471078	0.0547099	0.00153515	0.0757717	6.30333e-05	0.000898851	3.99437e-05	0.000656634	5.89642e-05	0.000526486	0.00449236	0.0506271	0.00146432	0.0685848	0.00153515	0.0757717	6.30333e-05	0.000898851	9.18075e-05	0.00072561	5.89642e-05	0.000526486	0.00146432	0.0685848	9.18075e-05	0.00072561	0.00278231	0.0673579	0.00177454	0.0741489	3.41849e-06	3.48627e-05	8.30058e-05	0.000642549
0.016	0.00552828	0.0595285	5.03341e-05	0.00077184	0.00524569	0.0548354	0.00552828	0.0595285	0.00182269	0.0836162	7.69671e-05	0.00102795	5.03341e-05	0.00077184	7.33703e-05	0.000616592	0.00524569	0.0548354	0.00172923	0.0751056	0.00182269	0.0836161	7.69671e-05	0.00102795	0.000110736	0.000829919	7.33703e-05	0.000616592	0.00172923	0.0751056	0.000110736	0.000829919	0.00330167	0.0738153	0.00210871	0.0817097	4.42352e-06	4.24576e-05	0.000100101	0.000732686
0.017	0.0064099	0.0642388	6.24366e-05	0.000896557	0.00605453	0.058934	0.0064099	0.0642388	0.00213982	0.0913896	9.27752e-05	0.00116475	6.24366e-05	0.000896557	8.985e-05	0.000714929	0.00605453	0.058934	0.00201957	0.0814949	0.00214002	0.0913881	9.27752e-05	0.00116475	0.000131904	0.000941667	8.985e-05	0.000714929	0.00201957	0.0814949	0.000131904	0.000941667	0.00386918	0.0801526	0.00247665	0.0891857	5.63229e-06	5.10739e-05	0.00011922	0.000829213
0.018	0.00735319	0.0688159	7.63767e-05	0.00103054	0.00691653	0.0629059	0.00735319	0.0688159	0.00248682	0.0990184	0.000110553	0.00130891	7.63767e-05	0.00103054	0.000108512	0.00082162	0.00691653	0.0629059	0.00233542	0.0876976	0.00248866	0.0990046	0.000110553	0.00130891	0.000155404	0.00106078	0.000108512	0.00082162	0.00233547	0.0876973	0.000155404	0.00106078	0.00448396	0.0863183	0.00287845	0.0965075	7.06937e-06	6.07714e-05	0.000140441	0.000932181
0.019	0.00835537	0.0732386	9.22743e-05	0.00117349	0.00782916	0.066737	0.00835537	0.0732386	0.0028638	0.106431	0.000130391	0.0014601	9.22743e-05	0.00117349	0.000129463	0.000936713	0.00782916	0.066737	0.00267667	0.0936631	0.00288358	0.106283	0.000130391	0.0014601	0.000181324	0.00118715	0.000129463	0.000936713	0.00267731	0.0936583	0.000181324	0.00118715	0.00514476	0.0922649	0.00331396	0.103609	8.76038e-06	7.16082e-05	0.000163841	0.0010416
0.02	0.00941339	0.0774889	0.000110244	0.00132509	0.0087897	0.0704163	0.00941339	0.0774889	0.00327066	0.113561	0.000152372	0.00161795	0.000110244	0.00132509	0.000152813	0.00106018	0.0087897	0.0704163	0.00304308	0.0993449	0.00344365	0.112266	0.000152372	0.00161795	0.000209752	0.00132061	0.000152813	0.00106018	0.0030462	0.099322	0.000209752	0.00132061	0.00584999	0.0979496	0.00378282	0.110426	1.07319e-05	8.36414e-05	0.000189496	0.00115742
0.021	0.010524	0.0815523	0.000130392	0.00148496	0.00979531	0.0739353	0.010524	0.0815523	0.00370711	0.120344	0.000176573	0.00178211	0.000130392	0.00148496	0.000178665	0.00119195	0.00979531	0.0739353	0.00343428	0.104702	0.00435449	0.115506	0.000176573	0.00178211	0.000240769	0.00146098	0.000178665	0.00119195	0.00345008	0.104585	0.000240769	0.00146098	0.00659776	0.103334	0.0042844	0.116903	1.30116e-05	9.69266e-05	0.000217482	0.00127959
0.022	0.0116837	0.0854172	0.000152822	0.00165273	0.0108431	0.0772879	0.0116837	0.0854172	0.00417266	0.126722	0.000203065	0.0019522	0.000152822	0.00165273	0.000207122	0.00133187	0.0108431	0.0772879	0.00384977	0.109697	0.00568268	0.115475	0.000203065	0.0019522	0.000274452	0.00160805	0.000207122	0.00133187	0.00394607	0.108987	0.000274452	0.00160805	0.00738591	0.108385	0.00481787	0.122985	1.56277e-05	0.000111518	0.000247871	0.00140799
0.023	0.012889	0.0890747	0.000177626	0.00182798	0.01193	0.0804698	0.012889	0.0890747	0.00466666	0.132641	0.000231912	0.00212788	0.000177626	0.00182798	0.000238282	0.00147976	0.01193	0.0804698	0.00428892	0.1143	0.00734273	0.112813	0.000231912	0.00212788	0.000310876	0.00176157	0.000238282	0.00147976	0.00464633	0.11168	0.000310876	0.00176157	0.00821203	0.113075	0.0053822	0.128624	1.86094e-05	0.000127468	0.000280732	0.00154252
0.024	0.0141362	0.0925184	0.000204891	0.00201028	0.0130531	0.0834787	0.0141362	0.0925184	0.00518827	0.138052	0.000263174	0.00230877	0.000204891	0.00201028	0.000272235	0.00163544	0.0130531	0.0834787	0.00475098	0.118483	0.00914925	0.108935	0.000263174	0.00230877	0.000350108	0.00192131	0.000272235	0.00163544	0.00562245	0.112156	0.000350108	0.00192131	0.00907353	0.117379	0.00597615	0.133778	2.19866e-05	0.000144829	0.000316134	0.00168301
0.025	0.0154216	0.0957444	0.000234697	0.00219922	0.0142095	0.086314	0.0154216	0.0957444	0.00573648	0.142913	0.000296904	0.00249454	0.000234697	0.00219922	0.000309033	0.0017989	0.0142095	0.086314	0.00523514	0.122226	0.0109384	0.105106	0.000296904	0.00249454	0.00039219	0.00208715	0.000309033	0.0017989	0.0068268	0.110821	0.00039219	0.00208715	0.00996763	0.121278	0.00659834	0.138409	2.57899e-05	0.00016365	0.000354138	0.00182931
0.026	0.0167416	0.0987506	0.000267116	0.00239434	0.015396	0.0889764	0.0167416	0.0987504	0.00631018	0.147189	0.000333146	0.00268484	0.000267116	0.00239434	0.000348719	0.00197018	0.015396	0.0889764	0.00574048	0.125514	0.0126693	0.101665	0.000333146	0.00268484	0.000437155	0.00225901	0.000348719	0.00197018	0.00814328	0.108596	0.000437155	0.00225901	0.0108914	0.124759	0.00724718	0.142486	3.00506e-05	0.00018398	0.000394806	0.00198124
0.027	0.0180924	0.101537	0.000302213	0.00259522	0.0166099	0.0914676	0.0180926	0.101536	0.00690807	0.150849	0.000371944	0.00287933	0.000302213	0.00259522	0.000391334	0.00214922	0.0166099	0.0914676	0.006266	0.128335	0.0143435	0.0986351	0.000371944	0.00287933	0.000485032	0.00243676	0.000391334	0.00214922	0.00947106	0.106267	0.000485032	0.00243676	0.0118419	0.127813	0.00792099	0.145986	3.48002e-05	0.000205866	0.000438193	0.00213861
0.028	0.0194704	0.104105	0.000340044	0.0028014	0.0178482	0.0937907	0.019471	0.104101	0.00752875	0.15387	0.000413332	0.00307769	0.000340044	0.0028014	0.00043692	0.00233592	0.0178482	0.0937907	0.00681066	0.130684	0.0159652	0.0960116	0.000413332	0.00307769	0.000535851	0.00262024	0.00043692	0.00233592	0.0107684	0.104168	0.000535851	0.00262024	0.0128159	0.130433	0.00861793	0.148889	4.00712e-05	0.000229353	0.000484353	0.00230122
0.029	0.0208721	0.106459	0.00038066	0.00301246	0.0191083	0.0959495	0.0208733	0.106449	0.00817073	0.156235	0.000457342	0.00327961	0.00038066	0.00301246	0.000485516	0.00253008	0.0191083	0.0959495	0.00737335	0.13256	0.0175388	0.0937848	0.000457342	0.00327961	0.000589638	0.00280925	0.000485516	0.00253008	0.012031	0.102342	0.000589638	0.00280925	0.0138105	0.13262	0.0093361	0.151183	4.58962e-05	0.000254486	0.000533333	0.00246887
0.03	0.022294	0.108601	0.000424104	0.00322798	0.0203873	0.0979484	0.0222963	0.108584	0.00883242	0.157935	0.000503998	0.00348478	0.000424104	0.00322798	0.000537162	0.00273148	0.0203873	0.0979484	0.00795295	0.133966	0.0190691	0.0919398	0.000503998	0.00348478	0.000646422	0.00300354	0.000537162	0.00273148	0.0132607	0.100786	0.000646422	0.00300354	0.0148223	0.134376	0.0100735	0.152861	5.23084e-05	0.000281307	0.000585176	0.00264137
0.031	0.0237326	0.110539	0.000470413	0.00344753	0.0216827	0.0997927	0.0237365	0.11051	0.00951207	0.158968	0.000553322	0.00369294	0.000470413	0.00344753	0.000591896	0.0029398	0.0216827	0.0997927	0.00854822	0.134912	0.0205606	0.0904596	0.000553322	0.00369294	0.000706227	0.00320285	0.000591896	0.0029398	0.01446	0.0994883	0.000706227	0.00320285	0.0158485	0.13571	0.010828	0.153925	5.93411e-05	0.000309858	0.00063991	0.00281859
0.032	0.0251849	0.112277	0.000519615	0.00367072	0.0229921	0.101488	0.0251908	0.112234	0.0102028	0.159374	0.000605331	0.00390379	0.000519615	0.00367072	0.000649754	0.00315472	0.0229921	0.101488	0.00915553	0.135426	0.0220177	0.0893253	0.000605331	0.00390379	0.000769077	0.00340687	0.000649754	0.00315472	0.0156315	0.0984339	0.000769077	0.00340687	0.0168853	0.136634	0.0115928	0.154416	6.70281e-05	0.000340178	0.000697556	0.00300043
0.033	0.0266475	0.113825	0.000571735	0.00389716	0.024313	0.10304	0.026656	0.113763	0.0108923	0.159244	0.000660035	0.00411709	0.000571735	0.00389716	0.000710769	0.00337582	0.024313	0.10304	0.00976415	0.135596	0.0234445	0.0885169	0.000660035	0.00411709	0.000834993	0.00361528	0.000710769	0.00337582	0.0167779	0.0976071	0.000834993	0.00361528	0.0179256	0.137196	0.0123561	0.154416	7.54034e-05	0.000372307	0.000758136	0.00318677
0.034	0.0281176	0.115189	0.00062679	0.00412647	0.0256432	0.104456	0.0281291	0.115107	0.0115742	0.158625	0.000717443	0.00433258	0.00062679	0.00412647	0.000774973	0.0036027	0.0256432	0.104456	0.0103689	0.135467	0.0248447	0.088013	0.000717443	0.00433258	0.000903994	0.00382775	0.000774973	0.0036027	0.0179017	0.0969908	0.000903994	0.00382775	0.0189616	0.137447	0.0131123	0.153969	8.45013e-05	0.00040628	0.000821669	0.00337743
0.035	0.0295924	0.116379	0.000684791	0.0043583	0.0269805	0.105741	0.0296072	0.116274	0.0122432	0.157563	0.00077756	0.00455004	0.000684791	0.0043583	0.000842395	0.00383488	0.0269805	0.105741	0.0109663	0.135073	0.0262219	0.0877917	0.00077756	0.00455004	0.0009761	0.00404394	0.000842395	0.00383488	0.0190053	0.0965674	0.0009761	0.00404394	0.0199868	0.137434	0.0138564	0.153117	9.43561e-05	0.000442134	0.000888175	0.00357225
0.036	0.0310692	0.117403	0.000745744	0.00459231	0.028323	0.106903	0.0310876	0.117274	0.0128944	0.156105	0.000840387	0.00476926	0.000745744	0.00459231	0.000913059	0.00407188	0.028323	0.106903	0.0115537	0.134446	0.0275795	0.0878304	0.000840387	0.00476926	0.00105132	0.00426348	0.000913059	0.00407188	0.0200909	0.096319	0.00105132	0.00426348	0.0209958	0.137199	0.0145838	0.1519	0.000105002	0.000479903	0.000957671	0.00377102
0.037	0.0325454	0.11827	0.000809651	0.00482818	0.0296688	0.107949	0.0325677	0.118117	0.0135234	0.154297	0.000905921	0.00499003	0.000809651	0.00482818	0.00098699	0.00431319	0.0296688	0.107949	0.0121284	0.133615	0.0289203	0.0881063	0.000905921	0.00499003	0.00112968	0.00448601	0.00098699	0.00431319	0.0211606	0.0962285	0.00112968	0.00448601	0.0219841	0.136775	0.0152907	0.150359	0.000116474	0.00051962	0.00103017	0.00397353
0.038	0.0340189	0.118991	0.000876507	0.00506561	0.0310159	0.108884	0.034045	0.118814	0.0141266	0.152183	0.000974156	0.00521215	0.000876507	0.00506561	0.0010642	0.00455828	0.0310159	0.108884	0.0126883	0.13261	0.0302472	0.0885963	0.000974156	0.00521215	0.00121118	0.00471119	0.0010642	0.00455828	0.0222161	0.0962791	0.00121118	0.00471119	0.0229482	0.136196	0.0159735	0.148536	0.000128807	0.000561316	0.0011057	0.00417954
0.039	0.0354874	0.119574	0.000946304	0.00530431	0.0323629	0.109716	0.0355174	0.119376	0.0147006	0.149807	0.00104509	0.00543546	0.000946304	0.00530431	0.00114472	0.00480661	0.0323629	0.109716	0.0132316	0.131459	0.0315626	0.0892777	0.00104509	0.00543546	0.00129582	0.00493863	0.00114472	0.00480661	0.0232592	0.0964546	0.00129582	0.00493863	0.0238853	0.135485	0.0166293	0.146469	0.000142034	0.000605022	0.00118426	0.00438883
0.04	0.0369489	0.120029	0.00101903	0.00554402	0.0337081	0.110451	0.0369827	0.119812	0.0152427	0.147212	0.0011187	0.00565979	0.00101903	0.00554402	0.00122855	0.00505765	0.0337081	0.110451	0.0137568	0.130185	0.0328686	0.0901279	0.0011187	0.00565979	0.00138363	0.005168	0.00122855	0.00505765	0.0242911	0.0967396	0.00138363	0.005168	0.024793	0.134668	0.0172555	0.144195	0.000156191	0.000650766	0.00126587	0.00460113
0.041	0.0384015	0.120366	0.00109467	0.0057845	0.0350501	0.111095	0.038439	0.120133	0.0157508	0.144437	0.00119498	0.00588499	0.00109467	0.0057845	0.00131571	0.00531086	0.0350501	0.111095	0.0142625	0.128814	0.0341671	0.0911248	0.00119498	0.00588499	0.00147459	0.00539895	0.00131571	0.00531086	0.0253133	0.0971195	0.00147459	0.00539895	0.0256698	0.133765	0.01785	0.141753	0.000171312	0.000698575	0.00135053	0.00481621
0.042	0.0398437	0.120594	0.0011732	0.00602552	0.0363876	0.111656	0.0398846	0.120349	0.0162231	0.141522	0.00127392	0.00611093	0.0011732	0.00602552	0.00140619	0.0055657	0.0363876	0.111656	0.014748	0.127367	0.0354607	0.0922406	0.00127392	0.00611093	0.00156872	0.00563114	0.00140619	0.0055657	0.0263267	0.0975804	0.00156872	0.00563114	0.0265143	0.132792	0.0184112	0.139176	0.000187431	0.000748476	0.00143827	0.0050338
0.043	0.0412739	0.120723	0.0012546	0.00626688	0.0377193	0.112138	0.041318	0.120469	0.0166583	0.138504	0.00135549	0.00633746	0.0012546	0.00626688	0.0015	0.00582166	0.0377193	0.112138	0.0152124	0.125865	0.0367536	0.0934334	0.00135549	0.00633746	0.00166601	0.00586425	0.0015	0.00582166	0.0273323	0.0981091	0.00166601	0.00586425	0.0273258	0.131765	0.0189378	0.136498	0.000204583	0.000800494	0.00152907	0.00525365
0.044	0.0426907	0.120761	0.00133885	0.00650838	0.0390442	0.112549	0.0427379	0.120502	0.0170554	0.135415	0.00143969	0.00656448	0.00133885	0.00650838	0.00159714	0.00607821	0.0390442	0.112549	0.0156554	0.124325	0.0380483	0.0946726	0.00143969	0.00656448	0.00176645	0.00609799	0.00159714	0.00607821	0.0283308	0.0986935	0.00176645	0.00609799	0.0281037	0.130697	0.0194289	0.13375	0.000222801	0.000854653	0.00162296	0.0054755
0.045	0.0440929	0.120718	0.00142591	0.00674987	0.0403613	0.112893	0.0441431	0.120456	0.0174142	0.132289	0.00152648	0.00679188	0.00142591	0.00674987	0.00169761	0.00633488	0.0403613	0.112893	0.0160767	0.122766	0.0393462	0.0959368	0.00152648	0.00679188	0.00187005	0.00633206	0.00169761	0.00633488	0.0293229	0.0993221	0.00187005	0.00633206	0.028848	0.129599	0.019884	0.130961	0.00024212	0.000910974	0.00171993	0.00569911
0.046	0.0454795	0.120601	0.00151576	0.00699117	0.0416695	0.113176	0.0455326	0.120341	0.0177343	0.129155	0.00161585	0.00701957	0.00151576	0.00699117	0.0018014	0.0065912	0.0416695	0.113176	0.0164761	0.121201	0.0406479	0.0972103	0.00161585	0.00701957	0.0019768	0.00656619	0.0018014	0.0065912	0.0303091	0.0999845	0.0019768	0.00656619	0.0295585	0.128482	0.020303	0.128158	0.000262572	0.000969479	0.00181999	0.00592423
0.047	0.0468495	0.120418	0.00160837	0.00723216	0.0429681	0.113404	0.0469054	0.120163	0.018016	0.12604	0.00170777	0.00724745	0.00160837	0.00723216	0.0019085	0.00684673	0.0429681	0.113404	0.0168539	0.119645	0.0419533	0.0984816	0.00170777	0.00724745	0.00208669	0.00680014	0.0019085	0.00684673	0.0312897	0.100671	0.00208669	0.00680014	0.0302356	0.127353	0.020686	0.125366	0.00028419	0.00103019	0.00192313	0.00615061
0.048	0.0482021	0.120179	0.00170369	0.00747272	0.0442563	0.11358	0.0482608	0.119929	0.01826	0.12297	0.00180222	0.00747545	0.00170369	0.00747272	0.00201889	0.00710106	0.0442563	0.11358	0.0172102	0.118109	0.043262	0.0997422	0.00180222	0.00747545	0.0021997	0.00703368	0.00201889	0.00710106	0.032265	0.101373	0.0021997	0.00703368	0.0308797	0.126219	0.0210334	0.122607	0.000307009	0.00109312	0.00202936	0.00637804
0.049	0.0495366	0.119889	0.00180169	0.00771274	0.0455335	0.113711	0.0495982	0.119648	0.0184668	0.119966	0.00189917	0.00770349	0.00180169	0.00771274	0.00213256	0.00735381	0.0455335	0.113711	0.0175455	0.116604	0.0445733	0.100986	0.00189917	0.00770349	0.00231582	0.00726671	0.00213256	0.00735381	0.0332352	0.102082	0.00231582	0.00726671	0.0314914	0.125088	0.0213457	0.119903	0.00033106	0.00115829	0.00213867	0.00660631
0.05	0.0508525	0.119556	0.00190234	0.00795213	0.046799	0.113799	0.050917	0.119325	0.0186377	0.117048	0.0019986	0.00793151	0.00190234	0.00795213	0.00224949	0.00760463	0.046799	0.113799	0.0178603	0.11514	0.0458862	0.102207	0.0019986	0.00793151	0.00243499	0.00749928	0.00224949	0.00760463	0.0342003	0.102791	0.00243499	0.00749928	0.0320714	0.123963	0.021624	0.117271	0.000356376	0.00122572	0.00225103	0.00683535
0.051	0.0521492	0.119186	0.00200561	0.0081908	0.0480524	0.11385	0.0522168	0.118966	0.0187738	0.114233	0.00210049	0.00815947	0.00200561	0.0081908	0.00236966	0.00785322	0.0480524	0.11385	0.0181551	0.113724	0.0471999	0.103404	0.00210049	0.00815947	0.00255717	0.00773146	0.00236966	0.00785322	0.0351604	0.103493	0.00255717	0.00773146	0.0326204	0.12285	0.0218693	0.114728	0.000382988	0.00129542	0.00236642	0.00706511
0.052	0.0534265	0.118786	0.00211144	0.0084287	0.0492931	0.113867	0.0534972	0.118579	0.0188765	0.111538	0.00220479	0.0083873	0.00211144	0.0084287	0.00249304	0.00809929	0.0492931	0.113867	0.0184306	0.112362	0.048513	0.104573	0.00220479	0.0083873	0.00268231	0.0079633	0.00249304	0.00809929	0.0361154	0.104184	0.00268231	0.0079633	0.0331394	0.121752	0.0220828	0.112287	0.000410929	0.0013674	0.00248482	0.00729555
0.053	0.054684	0.118361	0.0022198	0.00866576	0.0505208	0.113855	0.054758	0.118167	0.0189476	0.108974	0.0023115	0.00861496	0.0022198	0.00866576	0.00261961	0.00834271	0.0505208	0.113855	0.0186877	0.11106	0.0498243	0.105713	0.0023115	0.00861496	0.00281037	0.00819485	0.00261961	0.00834271	0.0370651	0.104857	0.00281037	0.00819485	0.0336292	0.120672	0.022266	0.10996	0.000440228	0.00144169	0.00260619	0.00752663
0.054	0.0559216	0.117916	0.00233065	0.00890196	0.0517352	0.113815	0.055999	0.117737	0.0189887	0.106552	0.00242056	0.00884242	0.00233065	0.00890196	0.00274928	0.00858362	0.0517352	0.113815	0.018927	0.109823	0.0511324	0.106825	0.00242056	0.00884242	0.00294131	0.00842613	0.00274928	0.00858362	0.0380094	0.105509	0.00294131	0.00842613	0.0340909	0.119613	0.0224203	0.107758	0.000470917	0.00151828	0.0027305	0.0077583
0.055	0.0571391	0.117457	0.00244396	0.00913724	0.0529359	0.113752	0.0572201	0.117292	0.0190016	0.104281	0.00253197	0.00906965	0.00244396	0.00913724	0.00288197	0.00882225	0.0529359	0.113752	0.0191494	0.108654	0.0524361	0.107907	0.00253197	0.00906965	0.00307509	0.0086572	0.00288197	0.00882225	0.038948	0.106136	0.00307509	0.0086572	0.0345254	0.118577	0.0225475	0.105689	0.000503026	0.0015972	0.00285773	0.00799051
0.056	0.0583366	0.116988	0.00255967	0.0093716	0.0541227	0.113669	0.0584213	0.116838	0.0189883	0.102167	0.00264569	0.00929661	0.00255967	0.0093716	0.00301762	0.00905881	0.0541227	0.113669	0.0193559	0.107554	0.0537341	0.108959	0.00264569	0.00929661	0.00321166	0.00888806	0.00301762	0.00905881	0.0398806	0.106735	0.00321166	0.00888806	0.0349338	0.117565	0.0226491	0.103758	0.000536584	0.00167845	0.00298784	0.00822323
0.057	0.059514	0.116512	0.00267776	0.009605	0.0552954	0.113568	0.0596026	0.116378	0.0189508	0.100215	0.00276169	0.00952329	0.00267776	0.009605	0.00315614	0.00929349	0.0552954	0.113568	0.0195473	0.106526	0.0550259	0.109976	0.00276169	0.00952329	0.00335098	0.00911875	0.00315614	0.00929349	0.040807	0.107304	0.00335098	0.00911875	0.0353172	0.11658	0.022727	0.101971	0.000571621	0.00176203	0.00312081	0.00845641
0.058	0.0606715	0.116034	0.00279818	0.00983745	0.056454	0.113451	0.0607642	0.115915	0.0188911	0.0984276	0.00287994	0.00974966	0.00279818	0.00983745	0.00329747	0.00952648	0.056454	0.113451	0.0197244	0.105571	0.056311	0.11095	0.00287994	0.00974966	0.00349302	0.00934928	0.00329747	0.00952648	0.0417269	0.10784	0.00349302	0.00934928	0.0356766	0.115622	0.022783	0.10033	0.000608165	0.00184797	0.00325661	0.00869
0.059	0.0618092	0.115556	0.00292088	0.0100689	0.0575982	0.113321	0.061906	0.115453	0.0188111	0.0968061	0.00300041	0.00997571	0.00292088	0.0100689	0.00344156	0.00975795	0.0575982	0.113321	0.0198883	0.104688	0.057589	0.111877	0.00300041	0.00997571	0.00363773	0.00957967	0.00344156	0.00975795	0.0426398	0.108342	0.00363773	0.00957967	0.0360131	0.114692	0.0228188	0.0988369	0.000646244	0.00193626	0.0033952	0.00892397
0.06	0.0629273	0.115083	0.00304585	0.0102995	0.058728	0.11318	0.0630285	0.114995	0.018713	0.0953503	0.00312308	0.0102014	0.00304585	0.0102995	0.00358833	0.00998807	0.058728	0.11318	0.0200399	0.103877	0.0588593	0.112753	0.00312308	0.0102014	0.00378508	0.00980992	0.00358833	0.00998807	0.0435454	0.108809	0.00378508	0.00980992	0.0363277	0.11379	0.0228363	0.0974917	0.000685887	0.00202692	0.00353655	0.00915827
0.061	0.0640261	0.114616	0.00317302	0.0105291	0.0598433	0.11303	0.0641317	0.114543	0.0185987	0.0940584	0.00324791	0.0104268	0.00317302	0.0105291	0.00373773	0.010217	0.0598433	0.11303	0.0201799	0.103137	0.0601214	0.113572	0.00324791	0.0104268	0.00393503	0.01004	0.00373773	0.010217	0.0444434	0.109241	0.00393503	0.01004	0.0366215	0.112918	0.0228374	0.0962933	0.000727119	0.00211994	0.00368063	0.00939287
0.062	0.0651057	0.114157	0.00330237	0.0107578	0.0609442	0.112873	0.065216	0.114099	0.0184702	0.0929276	0.00337487	0.0106518	0.00330237	0.0107578	0.0038897	0.0104448	0.0609442	0.112873	0.0203093	0.102466	0.0613746	0.114334	0.00337487	0.0106518	0.00408754	0.0102701	0.0038897	0.0104448	0.0453335	0.109636	0.00408754	0.0102701	0.0368956	0.112074	0.0228237	0.0952393	0.000769968	0.00221533	0.00382741	0.00962772
0.063	0.0661666	0.113709	0.00343385	0.0109856	0.0620306	0.11271	0.0662816	0.113665	0.0183294	0.0919537	0.00350394	0.0108765	0.00343385	0.0109856	0.0040442	0.0106718	0.0620306	0.11271	0.020429	0.101862	0.0626183	0.115034	0.00350394	0.0108765	0.00424257	0.0104999	0.0040442	0.0106718	0.0462151	0.109996	0.00424257	0.0104999	0.037151	0.11126	0.0227971	0.0943263	0.00081446	0.0023131	0.00397686	0.00986279
0.064	0.0672089	0.113274	0.00356744	0.0112124	0.0631026	0.112542	0.0673288	0.113243	0.0181783	0.0911319	0.00363509	0.0111008	0.00356744	0.0112124	0.00420118	0.0108979	0.0631026	0.112542	0.0205397	0.101323	0.063852	0.115672	0.00363509	0.0111008	0.0044001	0.0107297	0.00420118	0.0108979	0.047088	0.11032	0.0044001	0.0107297	0.0373886	0.110476	0.0227591	0.0935502	0.000860618	0.00241324	0.00412894	0.010098
0.065	0.0682332	0.112852	0.00370308	0.0114385	0.0641602	0.112371	0.068358	0.112835	0.0180185	0.0904561	0.00376829	0.0113248	0.00370308	0.0114385	0.00436059	0.0111233	0.0641602	0.112371	0.0206422	0.100847	0.0650748	0.116246	0.00376829	0.0113248	0.00456008	0.0109594	0.00436059	0.0111233	0.0479518	0.110609	0.00456008	0.0109594	0.0376095	0.10972	0.0227115	0.0929058	0.00090847	0.00251576	0.00428363	0.0103335
0.066	0.0692396	0.112445	0.00384076	0.0116637	0.0652035	0.112198	0.0693696	0.11244	0.0178519	0.0899197	0.00390351	0.0115484	0.00384076	0.0116637	0.00452238	0.0113481	0.0652035	0.112198	0.0207373	0.10043	0.0662862	0.116757	0.00390351	0.0115484	0.00472248	0.0111889	0.00452238	0.0113481	0.0488062	0.110865	0.00472248	0.0111889	0.0378146	0.108993	0.0226559	0.0923875	0.000958038	0.00262066	0.00444088	0.010569
0.067	0.0702287	0.112054	0.00398042	0.0118881	0.0662325	0.112024	0.0703639	0.112061	0.0176802	0.0895146	0.00404072	0.0117716	0.00398042	0.0118881	0.00468651	0.0115723	0.0662325	0.112024	0.0208258	0.100069	0.0674854	0.117205	0.00404072	0.0117716	0.00488725	0.0114183	0.00468651	0.0115723	0.0496508	0.111087	0.00488725	0.0114183	0.0380049	0.108295	0.0225936	0.0919887	0.00100935	0.00272794	0.00460067	0.0108046
0.068	0.0712008	0.111679	0.00412205	0.0121118	0.0672475	0.11185	0.0713412	0.111697	0.0175071	0.0892159	0.0041799	0.0119945	0.00412205	0.0121118	0.00485294	0.0117963	0.0672475	0.11185	0.0209082	0.0997621	0.0686718	0.11759	0.0041799	0.0119945	0.00505438	0.0116476	0.00485294	0.0117963	0.0504853	0.111277	0.00505438	0.0116476	0.0381812	0.107624	0.0225263	0.0917009	0.00106242	0.00283759	0.00476296	0.0110403
0.069	0.0721563	0.111322	0.0042656	0.0123347	0.0682484	0.111676	0.072302	0.11135	0.0173368	0.0889959	0.00432101	0.0122171	0.0042656	0.0123347	0.00502158	0.0120202	0.0682484	0.111676	0.0209853	0.0995048	0.0698448	0.117914	0.00432101	0.0122171	0.00522381	0.0118767	0.00502158	0.0120202	0.0513094	0.111437	0.00522381	0.0118767	0.0383445	0.106982	0.0224574	0.0915014	0.00111727	0.00294963	0.00492771	0.011276
0.07	0.0730955	0.110982	0.00441104	0.0125569	0.0692355	0.111504	0.0732467	0.11102	0.0171719	0.0888365	0.00446403	0.0124393	0.00441104	0.0125569	0.00519239	0.0122442	0.0692355	0.111504	0.0210575	0.0992941	0.0710038	0.118178	0.00446403	0.0124393	0.00539551	0.0121059	0.00519239	0.0122442	0.0521229	0.111568	0.00539551	0.0121059	0.0384957	0.106366	0.0223904	0.091367	0.00117393	0.00306403	0.0050949	0.0115117
0.071	0.0740189	0.110659	0.00455834	0.0127785	0.0702088	0.111333	0.0741756	0.110706	0.017014	0.0887268	0.00460894	0.0126611	0.00455834	0.0127785	0.00536532	0.0124685	0.0702088	0.111333	0.0211256	0.0991262	0.0721481	0.118385	0.00460894	0.0126611	0.00556941	0.0123352	0.00536532	0.0124685	0.0529254	0.111671	0.00556941	0.0123352	0.0386354	0.105777	0.0223274	0.0912811	0.00123242	0.00318081	0.0052645	0.0117474
0.072	0.0749269	0.110354	0.00470746	0.0129995	0.0711684	0.111165	0.075089	0.11041	0.0168643	0.0886605	0.0047557	0.0128827	0.00470746	0.0129995	0.00554032	0.0126932	0.0711684	0.111165	0.0211908	0.0989917	0.0732772	0.118537	0.0047557	0.0128827	0.00574547	0.0125647	0.00554032	0.0126932	0.0537168	0.111748	0.00574547	0.0125647	0.0387646	0.105214	0.0222701	0.0912327	0.00129276	0.00329996	0.00543646	0.011983
0.073	0.0758199	0.110067	0.00485839	0.0132198	0.0721146	0.110999	0.0759875	0.11013	0.0167231	0.0886336	0.0049043	0.0131039	0.00485839	0.0132198	0.00571734	0.0129185	0.0721146	0.110999	0.0212546	0.0988802	0.0743906	0.118636	0.0049043	0.0131039	0.00592362	0.0127946	0.00571734	0.0129185	0.0544967	0.111801	0.00592362	0.0127946	0.038884	0.104677	0.0222194	0.0912157	0.00135497	0.00342148	0.00561075	0.0122186
0.074	0.0766982	0.109796	0.00501108	0.0134396	0.0730475	0.110836	0.0768713	0.109866	0.0165911	0.0886435	0.00505469	0.0133249	0.00501108	0.0134396	0.00589636	0.0131442	0.0730475	0.110836	0.021318	0.0987848	0.0754877	0.118686	0.00505469	0.0133249	0.00610384	0.0130249	0.00589636	0.0131442	0.0552651	0.111831	0.00610384	0.0130249	0.0389943	0.104164	0.0221758	0.0912264	0.00141906	0.00354535	0.00578734	0.0124541
0.075	0.0775622	0.109543	0.00516552	0.0136589	0.0739672	0.110676	0.0777409	0.109619	0.0164682	0.0886887	0.00520687	0.0135455	0.00516552	0.0136589	0.00607734	0.0133706	0.0739672	0.110676	0.0213817	0.098701	0.0765681	0.118688	0.00520687	0.0135455	0.00628607	0.0132555	0.00607734	0.0133706	0.0560216	0.11184	0.00628607	0.0132555	0.0390963	0.103675	0.0221398	0.0912612	0.00148506	0.00367158	0.00596617	0.0126897
0.076	0.0784123	0.109306	0.00532166	0.0138777	0.0748739	0.11052	0.0785966	0.109387	0.0163548	0.0887675	0.0053608	0.0137658	0.00532166	0.0138777	0.00626023	0.0135975	0.0748739	0.11052	0.0214461	0.0986259	0.0776314	0.118647	0.0053608	0.0137658	0.00647029	0.0134866	0.00626023	0.0135975	0.0567662	0.11183	0.00647029	0.0134866	0.0391907	0.10321	0.0221116	0.0913171	0.00155297	0.0038002	0.00614718	0.0129255
0.077	0.0792489	0.109085	0.00547949	0.0140961	0.0757677	0.110368	0.0794387	0.109171	0.0162509	0.088878	0.00551646	0.0139858	0.00547949	0.0140961	0.00644501	0.0138251	0.0757677	0.110368	0.0215115	0.0985576	0.0786772	0.118566	0.00551646	0.0139858	0.00665643	0.0137181	0.00644501	0.0138251	0.0574987	0.111803	0.00665643	0.0137181	0.039278	0.102768	0.0220917	0.0913916	0.00162282	0.00393122	0.00633034	0.0131616
0.078	0.0800723	0.108879	0.00563898	0.014314	0.0766488	0.11022	0.0802675	0.108969	0.0161568	0.0890181	0.00567382	0.0142056	0.00563898	0.014314	0.00663164	0.0140532	0.0766488	0.11022	0.0215782	0.0984947	0.0797051	0.118448	0.00567382	0.0142056	0.00684448	0.0139501	0.00663164	0.0140532	0.0582189	0.111759	0.00684448	0.0139501	0.039359	0.102348	0.0220801	0.0914822	0.00169461	0.00406467	0.00651558	0.013398
0.079	0.0808828	0.108688	0.00580009	0.0145315	0.0775174	0.110075	0.0810835	0.108782	0.0160724	0.0891855	0.00583286	0.0144251	0.00580009	0.0145315	0.0068201	0.014282	0.0775174	0.110075	0.0216463	0.0984365	0.0807148	0.118296	0.00583286	0.0144251	0.00703438	0.0141824	0.0068201	0.014282	0.0589269	0.1117	0.00703438	0.0141824	0.0394343	0.10195	0.0220772	0.0915869	0.00176836	0.00420055	0.00670287	0.0136348
0.08	0.0816807	0.108511	0.00596282	0.0147487	0.0783736	0.109934	0.0818869	0.108608	0.015998	0.089378	0.00599356	0.0146443	0.00596282	0.0147487	0.00701035	0.0145112	0.0783736	0.109934	0.021716	0.0983823	0.0817062	0.118114	0.00599356	0.0146443	0.00722611	0.0144151	0.00701035	0.0145112	0.0596224	0.111629	0.00722611	0.0144151	0.0395043	0.101573	0.0220829	0.0917038	0.00184408	0.00433886	0.00689217	0.0138721
0.081	0.0824665	0.108348	0.00612712	0.0149655	0.0792176	0.109797	0.082678	0.108447	0.0159336	0.0895932	0.00615588	0.0148632	0.00612712	0.0149655	0.00720235	0.014741	0.0792176	0.109797	0.0217874	0.0983319	0.0826788	0.117905	0.00615588	0.0148632	0.00741962	0.0146482	0.00720235	0.014741	0.0603055	0.111546	0.00741962	0.0146482	0.0395698	0.101215	0.0220974	0.0918313	0.00192178	0.00447959	0.00708342	0.0141098
0.082	0.0832403	0.108197	0.00629298	0.015182	0.0800494	0.109664	0.0834571	0.108298	0.0158793	0.0898286	0.00631982	0.015082	0.00629298	0.015182	0.00739608	0.0149713	0.0800494	0.109664	0.0218605	0.0982849	0.0836327	0.117673	0.00631982	0.015082	0.00761488	0.0148816	0.00739608	0.0149713	0.0609761	0.111453	0.00761488	0.0148816	0.0396311	0.100878	0.0221207	0.091968	0.00200148	0.00462275	0.0072766	0.0143478
0.083	0.0840024	0.108058	0.00646038	0.0153982	0.0808694	0.109535	0.0842245	0.108161	0.0158352	0.0900816	0.00648534	0.0153004	0.00646038	0.0153982	0.00759151	0.0152021	0.0808694	0.109535	0.0219354	0.0982413	0.0845676	0.11742	0.00648534	0.0153004	0.00781184	0.0151153	0.00759151	0.0152021	0.0616341	0.111351	0.00781184	0.0151153	0.0396888	0.100559	0.0221528	0.0921126	0.00208319	0.00476832	0.00747167	0.0145863
0.084	0.0847532	0.10793	0.00662928	0.0156142	0.0816776	0.109409	0.0849804	0.108034	0.0158012	0.0903495	0.00665242	0.0155187	0.00662928	0.0156142	0.0077886	0.0154332	0.0816776	0.109409	0.0220123	0.098201	0.0854834	0.117149	0.00665242	0.0155187	0.00801048	0.0153492	0.0077886	0.0154332	0.0622795	0.111242	0.00801048	0.0153492	0.0397434	0.100259	0.0221937	0.092264	0.00216691	0.00491628	0.00766858	0.0148252
0.085	0.0854928	0.107813	0.00679968	0.0158299	0.0824742	0.109287	0.0857251	0.107918	0.0157774	0.0906295	0.00682105	0.0157367	0.00679968	0.0158299	0.00798731	0.0156647	0.0824742	0.109287	0.022091	0.0981638	0.0863801	0.116865	0.00682105	0.0157367	0.00821075	0.0155833	0.00798731	0.0156647	0.0629124	0.111127	0.00821075	0.0155833	0.0397953	0.0999761	0.0222433	0.0924211	0.00225267	0.00506662	0.0078673	0.0150644
0.086	0.0862215	0.107705	0.00697154	0.0160454	0.0832594	0.109169	0.0864589	0.10781	0.015764	0.0909188	0.00699119	0.0159545	0.00697154	0.0160454	0.00818762	0.0158966	0.0832594	0.109169	0.0221717	0.0981299	0.0872576	0.116568	0.00699119	0.0159545	0.00841261	0.0158176	0.00818762	0.0158966	0.0635327	0.111006	0.00841261	0.0158176	0.039845	0.0997105	0.0223016	0.092583	0.00234048	0.00521932	0.00806779	0.0153039
0.087	0.0869396	0.107606	0.00714484	0.0162607	0.0840332	0.109054	0.087182	0.107712	0.0157608	0.0912146	0.00716282	0.016172	0.00714484	0.0162607	0.00838949	0.0161287	0.0840332	0.109054	0.0222543	0.0980991	0.0881159	0.116263	0.00716282	0.016172	0.00861604	0.016052	0.00838949	0.0161287	0.0641405	0.110881	0.00861604	0.016052	0.0398928	0.0994613	0.0223685	0.0927489	0.00243033	0.00537435	0.00827002	0.0155438
0.088	0.0876473	0.107515	0.00731957	0.0164758	0.0847959	0.108943	0.0878945	0.107621	0.0157678	0.0915142	0.00733593	0.0163894	0.00731957	0.0164758	0.00859289	0.0163611	0.0847959	0.108943	0.0223391	0.0980713	0.0889551	0.115952	0.00733593	0.0163894	0.00882098	0.0162866	0.00859289	0.0163611	0.0647359	0.110753	0.00882098	0.0162866	0.0399392	0.099228	0.0224438	0.0929181	0.00252225	0.00553169	0.00847394	0.0157839
0.089	0.0883448	0.107432	0.0074957	0.0166907	0.0855475	0.108835	0.0885967	0.107537	0.0157852	0.0918149	0.00751049	0.0166066	0.0074957	0.0166907	0.00879778	0.0165937	0.0855475	0.108835	0.0224258	0.0980466	0.0897753	0.115636	0.00751049	0.0166066	0.00902741	0.0165212	0.00879778	0.0165937	0.0653188	0.110622	0.00902741	0.0165212	0.0399844	0.0990099	0.0225275	0.09309	0.00261625	0.00569132	0.00867951	0.0160243
0.09	0.0890322	0.107356	0.00767322	0.0169055	0.0862883	0.10873	0.0892888	0.10746	0.0158128	0.092114	0.00768649	0.0168236	0.00767322	0.0169055	0.00900413	0.0168265	0.0862883	0.10873	0.0225147	0.0980248	0.0905765	0.115319	0.00768649	0.0168236	0.00923528	0.0167558	0.00900413	0.0168265	0.0658893	0.11049	0.00923528	0.0167558	0.040029	0.0988066	0.0226194	0.0932639	0.00271232	0.00585321	0.00888671	0.0162648
0.091	0.0897097	0.107286	0.00785209	0.0171201	0.0870183	0.108628	0.0899709	0.107389	0.0158507	0.0924089	0.00786389	0.0170403	0.00785209	0.0171201	0.0092119	0.0170594	0.0870183	0.108628	0.0226056	0.0980059	0.0913588	0.115003	0.00786389	0.0170403	0.00944455	0.0169904	0.0092119	0.0170594	0.0664475	0.110357	0.00944455	0.0169904	0.0400731	0.0986173	0.0227193	0.0934394	0.00281049	0.00601733	0.00909549	0.0165055
0.092	0.0903776	0.107221	0.00803231	0.0173346	0.0877376	0.108529	0.0906433	0.107323	0.0158987	0.0926974	0.00804268	0.0172569	0.00803231	0.0173346	0.00942106	0.0172924	0.0877376	0.108529	0.0226987	0.0979898	0.0921224	0.114689	0.00804268	0.0172569	0.0096552	0.017225	0.00942106	0.0172924	0.0669935	0.110224	0.0096552	0.017225	0.0401171	0.0984416	0.0228271	0.0936159	0.00291075	0.00618366	0.00930581	0.0167464
0.093	0.091036	0.107162	0.00821386	0.017549	0.0884465	0.108432	0.091306	0.107262	0.0159568	0.0929772	0.00822285	0.0174734	0.00821386	0.017549	0.00963158	0.0175254	0.0884465	0.108432	0.022794	0.0979765	0.0928674	0.114378	0.00822285	0.0174734	0.00986717	0.0174596	0.00963158	0.0175254	0.0675274	0.110091	0.00986717	0.0174596	0.0401613	0.098279	0.0229428	0.093793	0.00301312	0.00635217	0.00951764	0.0169873
0.094	0.091685	0.107106	0.00839671	0.0177633	0.0891451	0.108338	0.0919593	0.107205	0.016025	0.0932466	0.00840436	0.0176896	0.00839671	0.0177633	0.00984342	0.0177584	0.0891451	0.108338	0.0228914	0.097966	0.0935941	0.114073	0.00840436	0.0176896	0.0100804	0.017694	0.00984342	0.0177584	0.0680492	0.10996	0.0100804	0.017694	0.040206	0.0981288	0.0230659	0.0939704	0.0031176	0.00652284	0.00973094	0.0172284
0.095	0.0923247	0.107055	0.00858085	0.0179774	0.0898334	0.108247	0.0926032	0.107152	0.0161031	0.0935039	0.0085872	0.0179057	0.00858085	0.0179774	0.0100565	0.0179914	0.0898334	0.108247	0.0229909	0.0979581	0.0943025	0.113775	0.0085872	0.0179057	0.010295	0.0179283	0.0100565	0.0179914	0.068559	0.109829	0.010295	0.0179283	0.0402513	0.0979906	0.0231966	0.0941477	0.0032242	0.00669562	0.00994567	0.0174694
0.096	0.0929554	0.107006	0.00876625	0.0181915	0.0905115	0.108158	0.093238	0.107101	0.0161909	0.0937477	0.00877135	0.0181216	0.00876625	0.0181915	0.0102709	0.0182244	0.0905115	0.108158	0.0230927	0.0979527	0.094993	0.113485	0.00877135	0.0181216	0.0105107	0.0181625	0.0102709	0.0182244	0.069057	0.109701	0.0105107	0.0181625	0.0402976	0.0978639	0.0233344	0.0943246	0.00333293	0.00687051	0.0101618	0.0177105
0.097	0.0935771	0.106961	0.00895291	0.0184054	0.0911797	0.108071	0.0938636	0.107054	0.0162884	0.0939766	0.00895679	0.0183373	0.00895291	0.0184054	0.0104865	0.0184572	0.0911797	0.108071	0.0231966	0.09795	0.0956658	0.113204	0.00895679	0.0183373	0.0107276	0.0183965	0.0104865	0.0184572	0.0695432	0.109574	0.0107276	0.0183965	0.040345	0.0977481	0.0234793	0.0945008	0.00344378	0.00704746	0.0103793	0.0179515
0.098	0.09419	0.106917	0.0091408	0.0186193	0.091838	0.107986	0.0944803	0.107009	0.0163954	0.0941901	0.0091435	0.0185529	0.0091408	0.0186193	0.0107032	0.0186899	0.091838	0.107986	0.0233028	0.0979496	0.096321	0.112933	0.0091435	0.0185529	0.0109457	0.0186302	0.0107032	0.0186899	0.0700178	0.109451	0.0109457	0.0186302	0.0403938	0.0976429	0.0236311	0.094676	0.00355677	0.00722646	0.0105981	0.0181925
0.099	0.094794	0.106876	0.0093299	0.0188331	0.0924866	0.107903	0.0950881	0.106966	0.0165114	0.0943888	0.00933147	0.0187683	0.0093299	0.0188331	0.0109211	0.0189225	0.0924866	0.107903	0.0234111	0.0979517	0.0969589	0.112672	0.00933147	0.0187683	0.0111648	0.0188637	0.0109211	0.0189225	0.0704809	0.109329	0.0111648	0.0188637	0.0404441	0.0975477	0.0237896	0.0948501	0.00367189	0.00740748	0.0108182	0.0184333
0.1	0.0953895	0.106836	0.00952021	0.0190468	0.0931255	0.107821	0.0956872	0.106924	0.0166362	0.0945738	0.00952067	0.0189836	0.00952021	0.0190468	0.0111401	0.0191548	0.0931255	0.107821	0.0235217	0.0979561	0.0975798	0.112423	0.00952067	0.0189836	0.0113851	0.019097	0.0111401	0.0191548	0.0709326	0.109211	0.0113851	0.019097	0.0404962	0.0974622	0.0239545	0.0950228	0.00378916	0.00759049	0.0110395	0.0186741
0.101	0.0959764	0.106798	0.00971169	0.0192604	0.0937548	0.107742	0.0962777	0.106883	0.0167692	0.0947467	0.00971108	0.0191987	0.00971169	0.0192604	0.0113602	0.0193869	0.0937548	0.107742	0.0236344	0.0979628	0.0981839	0.112184	0.00971108	0.0191987	0.0116063	0.01933	0.0113602	0.0193869	0.071373	0.109095	0.0116063	0.01933	0.0405502	0.0973858	0.0241258	0.0951939	0.00390857	0.00777546	0.011262	0.0189147
0.102	0.0965548	0.10676	0.00990434	0.0194739	0.0943747	0.107664	0.0968595	0.106843	0.01691	0.0949101	0.00990269	0.0194137	0.00990434	0.0194739	0.0115812	0.0196188	0.0943747	0.107664	0.0237493	0.0979717	0.0987715	0.111958	0.00990269	0.0194137	0.0118286	0.0195626	0.0115812	0.0196188	0.0718022	0.108983	0.0118286	0.0195626	0.0406062	0.0973181	0.0243032	0.0953639	0.00403013	0.00796238	0.0114857	0.0191551
0.103	0.0971248	0.106723	0.0100981	0.0196874	0.0949853	0.107587	0.0974329	0.106804	0.017058	0.0950659	0.0100955	0.0196285	0.0100981	0.0196874	0.0118033	0.0198504	0.0949853	0.107587	0.0238663	0.0979828	0.0993429	0.111743	0.0100955	0.0196285	0.0120518	0.019795	0.0118033	0.0198504	0.0722203	0.108874	0.0120518	0.019795	0.0406644	0.0972588	0.0244863	0.0955333	0.00415384	0.00815121	0.0117105	0.0193954
0.104	0.0976866	0.106686	0.0102931	0.0199008	0.0955866	0.107512	0.0979979	0.106765	0.0172129	0.0952157	0.0102894	0.0198432	0.0102931	0.0199008	0.0120264	0.0200817	0.0955866	0.107512	0.0239856	0.0979959	0.0998982	0.111541	0.0102894	0.0198432	0.0122759	0.0200269	0.0120264	0.0200817	0.0726275	0.108767	0.0122759	0.0200269	0.0407249	0.0972074	0.0246749	0.0957026	0.0042797	0.00834194	0.0119365	0.0196354
0.105	0.0982401	0.10665	0.0104891	0.0201142	0.0961788	0.107438	0.0985545	0.106727	0.0173742	0.0953614	0.0104845	0.0200577	0.0104891	0.0201142	0.0122504	0.0203127	0.0961788	0.107438	0.0241069	0.0980109	0.100438	0.11135	0.0104845	0.0200577	0.0125009	0.0202586	0.0122504	0.0203127	0.0730239	0.108665	0.0125009	0.0202586	0.0407878	0.0971636	0.0248688	0.095872	0.00440771	0.00853454	0.0121635	0.0198751
0.106	0.0987855	0.106613	0.0106862	0.0203274	0.096762	0.107366	0.0991029	0.106688	0.0175416	0.0955047	0.0106807	0.0202721	0.0106862	0.0203274	0.0124752	0.0205434	0.096762	0.107366	0.0242304	0.098028	0.100962	0.111171	0.0106807	0.0202721	0.0127268	0.0204898	0.0124752	0.0205434	0.0734096	0.108565	0.0127268	0.0204898	0.0408532	0.0971269	0.0250677	0.0960417	0.00453788	0.00872899	0.0123915	0.0201146
0.107	0.0993228	0.106576	0.0108844	0.0205406	0.0973362	0.107294	0.0996432	0.106649	0.0177146	0.0956467	0.010878	0.0204864	0.0108844	0.0205406	0.0127009	0.0207736	0.0973362	0.107294	0.024356	0.0980469	0.101471	0.111003	0.010878	0.0204864	0.0129535	0.0207206	0.0127009	0.0207736	0.0737847	0.108468	0.0129535	0.0207206	0.0409213	0.097097	0.0252715	0.0962116	0.0046702	0.00892527	0.0126205	0.0203538
0.108	0.0998521	0.106539	0.0110837	0.0207537	0.0979016	0.107224	0.100175	0.10661	0.017893	0.0957879	0.0110765	0.0207005	0.0110837	0.0207537	0.0129275	0.0210035	0.0979016	0.107224	0.0244837	0.0980675	0.101965	0.110846	0.0110765	0.0207005	0.013181	0.020951	0.0129275	0.0210035	0.0741494	0.108374	0.013181	0.020951	0.0409921	0.0970736	0.0254798	0.0963817	0.00480467	0.00912335	0.0128504	0.0205927
0.109	0.100373	0.1065	0.0112841	0.0209667	0.0984583	0.107154	0.100699	0.10657	0.0180767	0.095929	0.0112759	0.0209145	0.0112841	0.0209667	0.0131548	0.021233	0.0984583	0.107154	0.0246135	0.09809	0.102444	0.1107	0.0112759	0.0209145	0.0134092	0.021181	0.0131548	0.021233	0.0745037	0.108283	0.0134092	0.021181	0.0410656	0.0970563	0.0256926	0.096552	0.0049413	0.00932323	0.0130813	0.0208312
0.11	0.100887	0.106462	0.0114854	0.0211797	0.0990063	0.107085	0.101215	0.106529	0.0182653	0.0960701	0.0114765	0.0211283	0.0114854	0.0211797	0.0133829	0.021462	0.0990063	0.107085	0.0247453	0.098114	0.102908	0.110565	0.0114765	0.0211283	0.0136381	0.0214105	0.0133829	0.021462	0.0748477	0.108195	0.0136381	0.0214105	0.041142	0.0970448	0.0259096	0.0967222	0.00508007	0.00952487	0.013313	0.0210694
0.111	0.101392	0.106422	0.0116878	0.0213926	0.0995457	0.107018	0.101724	0.106488	0.0184587	0.0962116	0.0116781	0.0213421	0.0116878	0.0213926	0.0136117	0.0216906	0.0995457	0.107018	0.0248791	0.0981397	0.103359	0.110439	0.0116781	0.0213421	0.0138677	0.0216396	0.0136117	0.0216906	0.0751817	0.10811	0.0138677	0.0216396	0.0412213	0.0970388	0.0261307	0.0968922	0.00522101	0.00972826	0.0135456	0.0213072
0.112	0.10189	0.106382	0.0118912	0.0216054	0.100077	0.10695	0.102224	0.106446	0.0186568	0.0963534	0.0118807	0.0215556	0.0118912	0.0216054	0.0138411	0.0219188	0.100077	0.10695	0.0250149	0.0981669	0.103795	0.110322	0.0118807	0.0215556	0.014098	0.0218683	0.0138411	0.0219188	0.0755056	0.108027	0.014098	0.0218683	0.0413035	0.097038	0.0263556	0.097062	0.00536409	0.00993338	0.0137791	0.0215446
0.113	0.10238	0.106341	0.0120955	0.0218181	0.100599	0.106884	0.102717	0.106403	0.0188592	0.0964956	0.0120843	0.0217691	0.0120955	0.0218181	0.0140712	0.0221467	0.100599	0.106884	0.0251527	0.0981955	0.104217	0.110214	0.0120843	0.0217691	0.0143288	0.0220967	0.0140712	0.0221467	0.0758197	0.107947	0.0143288	0.0220967	0.0413887	0.097042	0.0265842	0.0972313	0.00550932	0.0101402	0.0140132	0.0217816
0.114	0.102863	0.106299	0.0123009	0.0220307	0.101113	0.106818	0.103201	0.106359	0.0190659	0.096638	0.0122889	0.0219824	0.0123009	0.0220307	0.014302	0.0223743	0.101113	0.106818	0.0252924	0.0982255	0.104626	0.110114	0.0122889	0.0219824	0.0145603	0.0223247	0.014302	0.0223743	0.0761239	0.107869	0.0145603	0.0223247	0.0414769	0.0970506	0.0268163	0.0974	0.0056567	0.0103487	0.0142482	0.0220182
0.115	0.103338	0.106255	0.0125072	0.0222432	0.101619	0.106753	0.103678	0.106314	0.0192768	0.0967808	0.0124944	0.0221956	0.0125072	0.0222432	0.0145332	0.0226015	0.101619	0.106753	0.025434	0.0982568	0.105022	0.110022	0.0124944	0.0221956	0.0147922	0.0225525	0.0145332	0.0226015	0.0764185	0.107794	0.0147922	0.0225525	0.0415682	0.0970636	0.0270517	0.0975679	0.00580622	0.0105589	0.0144838	0.0222544
0.116	0.103805	0.106211	0.0127144	0.0224557	0.102117	0.106689	0.104148	0.106269	0.0194915	0.0969236	0.012701	0.0224087	0.0127144	0.0224557	0.014765	0.0228285	0.102117	0.106689	0.0255774	0.0982894	0.105404	0.109936	0.012701	0.0224087	0.0150246	0.0227799	0.014765	0.0228285	0.0767035	0.10772	0.0150246	0.0227799	0.0416626	0.0970806	0.0272902	0.0977349	0.00595789	0.0107708	0.0147201	0.0224901
0.117	0.104265	0.106166	0.0129226	0.0226681	0.102607	0.106625	0.10461	0.106222	0.01971	0.0970666	0.0129084	0.0226217	0.0129226	0.0226681	0.0149973	0.0230552	0.102607	0.106625	0.0257227	0.0983232	0.105773	0.109857	0.0129084	0.0226217	0.0152575	0.023007	0.0149973	0.0230552	0.076979	0.107648	0.0152575	0.023007	0.04176	0.0971014	0.0275316	0.0979008	0.00611169	0.0109843	0.0149571	0.0227254
0.118	0.104717	0.10612	0.0131317	0.0228804	0.103089	0.106562	0.105064	0.106175	0.0199321	0.0972094	0.0131168	0.0228345	0.0131317	0.0228804	0.0152301	0.0232816	0.103089	0.106562	0.0258698	0.098358	0.10613	0.109783	0.0131168	0.0228345	0.0154908	0.0232339	0.0152301	0.0232816	0.0772452	0.107578	0.0154908	0.0232339	0.0418605	0.0971257	0.0277757	0.0980655	0.00626763	0.0111996	0.0151946	0.0229604
0.119	0.105162	0.106073	0.0133416	0.0230925	0.103563	0.106499	0.105511	0.106126	0.0201577	0.097352	0.0133262	0.0230472	0.0133416	0.0230925	0.0154632	0.0235077	0.103563	0.106499	0.0260186	0.098394	0.106473	0.109714	0.0133262	0.0230472	0.0157246	0.0234604	0.0154632	0.0235077	0.077502	0.10751	0.0157246	0.0234604	0.0419641	0.0971534	0.0280224	0.0982288	0.00642569	0.0114164	0.0154328	0.023195
0.12	0.1056	0.106025	0.0135525	0.0233046	0.104029	0.106436	0.10595	0.106077	0.0203866	0.0974942	0.0135364	0.0232598	0.0135525	0.0233046	0.0156968	0.0237335	0.104029	0.106436	0.0261691	0.0984309	0.106804	0.10965	0.0135364	0.0232598	0.0159586	0.0236866	0.0156968	0.0237335	0.0777497	0.107443	0.0159586	0.0236866	0.0420707	0.0971842	0.0282715	0.0983906	0.00658587	0.011635	0.0156714	0.0234294
0.121	0.10603	0.105976	0.0137642	0.0235166	0.104487	0.106374	0.106383	0.106027	0.0206186	0.097636	0.0137475	0.0234723	0.0137642	0.0235166	0.0159308	0.023959	0.104487	0.106374	0.0263213	0.0984687	0.107123	0.109589	0.0137475	0.0234723	0.0161931	0.0239124	0.0159308	0.023959	0.0779883	0.107377	0.0161931	0.0239124	0.0421805	0.0972178	0.0285228	0.0985507	0.00674815	0.0118553	0.0159105	0.0236635
0.122	0.106454	0.105926	0.0139768	0.0237285	0.104938	0.106313	0.106808	0.105976	0.0208536	0.0977771	0.0139594	0.0236846	0.0139768	0.0237285	0.0161651	0.0241841	0.104938	0.106313	0.0264751	0.0985074	0.10743	0.109531	0.0139594	0.0236846	0.0164278	0.0241379	0.0161651	0.0241841	0.078218	0.107313	0.0164278	0.0241379	0.0422933	0.0972541	0.0287761	0.098709	0.00691254	0.0120773	0.0161501	0.0238972
0.123	0.10687	0.105876	0.0141902	0.0239403	0.105381	0.106252	0.107225	0.105925	0.0210915	0.0979175	0.0141722	0.0238968	0.0141902	0.0239403	0.0163997	0.0244088	0.105381	0.106252	0.0266306	0.0985469	0.107724	0.109476	0.0141722	0.0238968	0.0166628	0.024363	0.0163997	0.0244088	0.0784387	0.107249	0.0166628	0.024363	0.0424091	0.0972929	0.0290312	0.0988654	0.00707903	0.012301	0.0163901	0.0241307
0.124	0.107278	0.105825	0.0144044	0.024152	0.105817	0.106191	0.107636	0.105872	0.021332	0.0980569	0.0143859	0.0241089	0.0144044	0.024152	0.0166346	0.0246332	0.105817	0.106191	0.0267875	0.0985871	0.108007	0.109424	0.0143859	0.0241089	0.0168981	0.0245877	0.0166346	0.0246332	0.0786506	0.107187	0.0168981	0.0245877	0.042528	0.097334	0.029288	0.0990196	0.00724761	0.0125264	0.0166305	0.0243638
0.125	0.10768	0.105773	0.0146194	0.0243636	0.106245	0.10613	0.108039	0.10582	0.021575	0.0981954	0.0146003	0.0243209	0.0146194	0.0243636	0.0168697	0.0248572	0.106245	0.10613	0.026946	0.0986281	0.108278	0.109373	0.0146003	0.0243209	0.0171336	0.024812	0.0168697	0.0248572	0.0788538	0.107125	0.0171336	0.024812	0.0426498	0.0973771	0.0295463	0.0991718	0.00741828	0.0127535	0.0168713	0.0245965
0.126	0.108075	0.10572	0.0148353	0.0245751	0.106666	0.10607	0.108435	0.105766	0.0218204	0.0983327	0.0148156	0.0245328	0.0148353	0.0245751	0.0171051	0.0250808	0.106666	0.10607	0.0271059	0.0986696	0.108537	0.109323	0.0148156	0.0245328	0.0173693	0.0250358	0.0171051	0.0250808	0.0790484	0.107064	0.0173693	0.0250358	0.0427747	0.0974222	0.029806	0.0993216	0.00759102	0.0129822	0.0171124	0.0248289
0.127	0.108463	0.105667	0.0150519	0.0247864	0.107079	0.10601	0.108824	0.105712	0.0220681	0.0984688	0.0150317	0.0247445	0.0150519	0.0247864	0.0173407	0.0253039	0.107079	0.10601	0.0272673	0.0987116	0.108785	0.109273	0.0150317	0.0247445	0.0176052	0.0252593	0.0173407	0.0253039	0.0792344	0.107004	0.0176052	0.0252593	0.0429024	0.097469	0.0300667	0.0994689	0.00776583	0.0132127	0.0173538	0.025061
0.128	0.108844	0.105613	0.0152693	0.0249977	0.107485	0.105951	0.109207	0.105657	0.0223177	0.0986035	0.0152485	0.0249562	0.0152693	0.0249977	0.0175765	0.0255266	0.107485	0.105951	0.02743	0.0987542	0.109021	0.109224	0.0152485	0.0249562	0.0178412	0.0254823	0.0175765	0.0255266	0.0794121	0.106944	0.0178412	0.0254823	0.0430331	0.0975174	0.0303285	0.0996138	0.00794271	0.0134447	0.0175954	0.0252926
0.129	0.109218	0.105559	0.0154874	0.0252089	0.107885	0.105892	0.109582	0.105602	0.0225693	0.0987367	0.0154661	0.0251677	0.0154874	0.0252089	0.0178124	0.0257489	0.107885	0.105892	0.027594	0.0987973	0.109246	0.109175	0.0154661	0.0251677	0.0180774	0.0257049	0.0178124	0.0257489	0.0795815	0.106883	0.0180774	0.0257049	0.0431666	0.0975672	0.0305911	0.099756	0.00812165	0.0136784	0.0178374	0.0255238
0.13	0.109586	0.105504	0.0157063	0.0254199	0.108277	0.105833	0.109951	0.105547	0.0228227	0.0988683	0.0156845	0.0253791	0.0157063	0.0254199	0.0180484	0.0259706	0.108277	0.105833	0.0277593	0.0988408	0.10946	0.109126	0.0156845	0.0253791	0.0183137	0.0259269	0.0180484	0.0259706	0.0797431	0.106819	0.0183137	0.0259269	0.0433029	0.0976184	0.0308544	0.0998956	0.00830263	0.0139138	0.0180795	0.0257546
0.131	0.109946	0.105449	0.0159259	0.0256309	0.108662	0.105774	0.110313	0.105491	0.0230776	0.0989984	0.0159036	0.0255903	0.0159259	0.0256309	0.0182846	0.026192	0.108662	0.105774	0.0279258	0.0988847	0.109662	0.109076	0.0159036	0.0255903	0.01855	0.0261486	0.0182846	0.026192	0.079897	0.106752	0.01855	0.0261486	0.043442	0.0976706	0.0311181	0.100032	0.00848566	0.0141507	0.0183219	0.025985
0.132	0.1103	0.105394	0.0161462	0.0258417	0.10904	0.105716	0.110668	0.105435	0.023334	0.0991269	0.0161234	0.0258015	0.0161462	0.0258417	0.0185208	0.0264128	0.10904	0.105716	0.0280935	0.098929	0.109854	0.109025	0.0161234	0.0258015	0.0187864	0.0263697	0.0185208	0.0264128	0.0800434	0.10668	0.0187864	0.0263697	0.0435838	0.0977239	0.0313823	0.100166	0.00867072	0.0143892	0.0185644	0.0262149
0.133	0.110648	0.105338	0.0163672	0.0260524	0.109411	0.105658	0.111016	0.105379	0.0235917	0.099254	0.0163439	0.0260125	0.0163672	0.0260524	0.0187571	0.0266331	0.109411	0.105658	0.0282622	0.0989736	0.110035	0.108972	0.0163439	0.0260125	0.0190228	0.0265903	0.0187571	0.0266331	0.0801824	0.106605	0.0190228	0.0265903	0.0437283	0.0977781	0.0316466	0.100297	0.00885781	0.0146293	0.0188071	0.0264444
0.134	0.110989	0.105283	0.0165889	0.026263	0.109776	0.105601	0.111358	0.105323	0.0238505	0.0993794	0.0165652	0.0262235	0.0165889	0.026263	0.0189933	0.0268529	0.109776	0.105601	0.0284321	0.0990186	0.110205	0.108915	0.0165652	0.0262235	0.0192592	0.0268105	0.0189933	0.0268529	0.0803143	0.106524	0.0192592	0.0268105	0.0438754	0.097833	0.0319109	0.100425	0.00904692	0.014871	0.0190499	0.0266733
0.135	0.111323	0.105227	0.0168113	0.0264735	0.110134	0.105543	0.111693	0.105266	0.0241102	0.0995032	0.0167871	0.0264343	0.0168113	0.0264735	0.0192296	0.0270722	0.110134	0.105543	0.0286029	0.0990637	0.110365	0.108853	0.0167871	0.0264343	0.0194957	0.0270301	0.0192296	0.0270722	0.0804389	0.10644	0.0194957	0.0270301	0.0440251	0.0978886	0.0321752	0.100549	0.00923803	0.0151142	0.0192927	0.0269018
0.136	0.111651	0.105171	0.0170343	0.0266839	0.110485	0.105486	0.112022	0.105209	0.0243708	0.0996253	0.0170097	0.026645	0.0170343	0.0266839	0.0194659	0.027291	0.110485	0.105486	0.0287748	0.0991091	0.110515	0.108784	0.0170097	0.026645	0.019732	0.0272492	0.0194659	0.027291	0.0805566	0.10635	0.019732	0.0272492	0.0441773	0.0979447	0.0324391	0.100671	0.00943115	0.015359	0.0195357	0.0271298
0.137	0.111973	0.105115	0.017258	0.0268942	0.11083	0.105429	0.112345	0.105153	0.0246322	0.0997455	0.0172329	0.0268556	0.017258	0.0268942	0.0197022	0.0275092	0.11083	0.105429	0.0289475	0.0991545	0.110655	0.108709	0.0172329	0.0268556	0.0199683	0.0274678	0.0197022	0.0275092	0.0806674	0.106257	0.0199683	0.0274678	0.044332	0.0980012	0.0327028	0.100789	0.00962626	0.0156052	0.0197787	0.0273572
0.138	0.112288	0.105059	0.0174824	0.0271044	0.111168	0.105373	0.112661	0.105096	0.024894	0.0998638	0.0174568	0.0270661	0.0174824	0.0271044	0.0199383	0.0277269	0.111168	0.105373	0.0291211	0.0992001	0.110786	0.108626	0.0174568	0.0270661	0.0202046	0.0276859	0.0199383	0.0277269	0.0807714	0.106159	0.0202046	0.0276859	0.0444891	0.0980581	0.0329658	0.100904	0.00982335	0.015853	0.0200217	0.0275842
0.139	0.112598	0.105003	0.0177073	0.0273144	0.111499	0.105317	0.112971	0.10504	0.0251564	0.0999801	0.0176814	0.0272765	0.0177073	0.0273144	0.0201744	0.0279441	0.111499	0.105317	0.0292955	0.0992457	0.110906	0.108537	0.0176814	0.0272765	0.0204407	0.0279034	0.0201744	0.0279441	0.0808687	0.106058	0.0204407	0.0279034	0.0446485	0.0981152	0.0332282	0.101015	0.0100224	0.0161023	0.0202647	0.0278105
0.14	0.112901	0.104947	0.0179329	0.0275243	0.111825	0.105261	0.113275	0.104984	0.025419	0.100094	0.0179065	0.0274867	0.0179329	0.0275243	0.0204104	0.0281607	0.111825	0.105261	0.0294707	0.0992914	0.111018	0.10844	0.0179065	0.0274867	0.0206768	0.0281204	0.0204104	0.0281607	0.0809594	0.105952	0.0206768	0.0281204	0.0448102	0.0981725	0.0334899	0.101124	0.0102235	0.016353	0.0205076	0.0280364
0.141	0.113198	0.104891	0.018159	0.0277342	0.112144	0.105206	0.113572	0.104927	0.0256817	0.100207	0.0181323	0.0276969	0.018159	0.0277342	0.0206463	0.0283767	0.112144	0.105206	0.0296466	0.0993369	0.111119	0.108337	0.0181323	0.0276969	0.0209127	0.0283368	0.0206463	0.0283767	0.0810438	0.105843	0.0209127	0.0283368	0.0449742	0.0982298	0.0337506	0.101228	0.0104264	0.0166051	0.0207505	0.0282617
0.142	0.113489	0.104836	0.0183858	0.0279439	0.112456	0.10515	0.113864	0.104871	0.0259446	0.100316	0.0183586	0.0279069	0.0183858	0.0279439	0.020882	0.0285922	0.112456	0.10515	0.0298232	0.0993824	0.111212	0.108227	0.0183586	0.0279069	0.0211484	0.0285527	0.020882	0.0285922	0.0811217	0.10573	0.0211484	0.0285527	0.0451403	0.0982871	0.0340102	0.101329	0.0106314	0.0168587	0.0209934	0.0284864
0.143	0.113773	0.10478	0.0186131	0.0281535	0.112763	0.105095	0.114149	0.104816	0.0262073	0.100424	0.0185856	0.0281169	0.0186131	0.0281535	0.0211176	0.0288071	0.112763	0.105095	0.0300004	0.0994277	0.111295	0.10811	0.0185856	0.0281169	0.021384	0.0287681	0.0211176	0.0288071	0.0811935	0.105614	0.021384	0.0287681	0.0453086	0.0983444	0.0342687	0.101427	0.0108382	0.0171138	0.0212361	0.0287105
0.144	0.114053	0.104725	0.018841	0.028363	0.113063	0.105041	0.114429	0.10476	0.0264699	0.100529	0.0188131	0.0283267	0.018841	0.028363	0.0213529	0.0290214	0.113063	0.105041	0.0301782	0.0994728	0.111369	0.107987	0.0188131	0.0283267	0.0216194	0.0289829	0.0213529	0.0290214	0.0812593	0.105495	0.0216194	0.0289829	0.0454789	0.0984014	0.034526	0.101521	0.011047	0.0173702	0.0214787	0.028934
0.145	0.114326	0.104671	0.0190694	0.0285724	0.113358	0.104987	0.114703	0.104705	0.0267321	0.100632	0.0190412	0.0285364	0.0190694	0.0285724	0.0215881	0.0292352	0.113358	0.104987	0.0303564	0.0995177	0.111434	0.107857	0.0190412	0.0285364	0.0218545	0.0291972	0.0215881	0.0292352	0.0813191	0.105373	0.0218545	0.0291972	0.0456512	0.0984583	0.0347818	0.101612	0.0112577	0.017628	0.0217212	0.029157
0.146	0.114593	0.104616	0.0192984	0.0287816	0.113646	0.104933	0.11497	0.10465	0.0269939	0.100732	0.0192698	0.028746	0.0192984	0.0287816	0.0218231	0.0294484	0.113646	0.104933	0.0305352	0.0995624	0.111491	0.107722	0.0192698	0.028746	0.0220895	0.0294109	0.0218231	0.0294484	0.0813731	0.105248	0.0220895	0.0294109	0.0458254	0.0985148	0.0350361	0.101699	0.0114703	0.0178872	0.0219636	0.0293794
0.147	0.114855	0.104562	0.0195279	0.0289908	0.113929	0.104879	0.115233	0.104595	0.0272551	0.10083	0.0194989	0.0289556	0.0195279	0.0289908	0.0220579	0.0296611	0.113929	0.104879	0.0307144	0.0996067	0.111538	0.107581	0.0194989	0.0289556	0.0223242	0.0296241	0.0220579	0.0296611	0.0814214	0.105121	0.0223242	0.0296241	0.0460015	0.0985711	0.0352888	0.101782	0.0116848	0.0181477	0.0222057	0.0296011
0.148	0.115111	0.104508	0.0197579	0.0291999	0.114206	0.104826	0.115489	0.104541	0.0275156	0.100925	0.0197286	0.029165	0.0197579	0.0291999	0.0222924	0.0298731	0.114206	0.104826	0.0308939	0.0996507	0.111577	0.107434	0.0197286	0.029165	0.0225587	0.0298368	0.0222924	0.0298731	0.0814643	0.104991	0.0225587	0.0298368	0.0461794	0.0986269	0.0355398	0.101862	0.0119011	0.0184096	0.0224477	0.0298223
0.149	0.115362	0.104455	0.0199884	0.0294088	0.114476	0.104773	0.11574	0.104487	0.0277754	0.101017	0.0199588	0.0293743	0.0199884	0.0294088	0.0225266	0.0300846	0.114476	0.104773	0.0310738	0.0996943	0.111608	0.107283	0.0199588	0.0293743	0.0227929	0.0300489	0.0225266	0.0300846	0.0815017	0.104859	0.0227929	0.0300489	0.0463591	0.0986822	0.0357891	0.101938	0.0121194	0.0186728	0.0226895	0.0300428
0.15	0.115607	0.104402	0.0202194	0.0296177	0.114742	0.10472	0.115985	0.104434	0.0280343	0.101107	0.0201895	0.0295835	0.0202194	0.0296177	0.0227606	0.0302956	0.114742	0.10472	0.0312539	0.0997374	0.11163	0.107126	0.0201895	0.0295835	0.0230269	0.0302604	0.0227606	0.0302956	0.0815339	0.104726	0.0230269	0.0302604	0.0465404	0.0987371	0.0360364	0.102011	0.0123395	0.0189373	0.022931	0.0302627
0.151	0.115846	0.104349	0.0204509	0.0298264	0.115001	0.104668	0.116225	0.104381	0.0282922	0.101194	0.0204207	0.0297926	0.0204509	0.0298264	0.0229942	0.0305059	0.115001	0.104668	0.0314343	0.0997801	0.111644	0.106965	0.0204207	0.0297926	0.0232605	0.0304714	0.0229942	0.0305059	0.081561	0.10459	0.0232605	0.0304714	0.0467234	0.0987914	0.0362817	0.10208	0.0125614	0.0192031	0.0231722	0.0304821
0.152	0.11608	0.104297	0.0206829	0.030035	0.115255	0.104616	0.116459	0.104328	0.028549	0.101278	0.0206524	0.0300015	0.0206829	0.030035	0.0232276	0.0307158	0.115255	0.104616	0.0316149	0.0998223	0.11165	0.1068	0.0206524	0.0300015	0.0234939	0.0306819	0.0232276	0.0307158	0.0815832	0.104453	0.0234939	0.0306819	0.0469079	0.0988452	0.036525	0.102145	0.0127851	0.0194702	0.0234133	0.0307008
0.153	0.116309	0.104245	0.0209153	0.0302436	0.115504	0.104564	0.116688	0.104276	0.0288046	0.10136	0.0208846	0.0302104	0.0209153	0.0302436	0.0234607	0.030925	0.115504	0.104564	0.0317956	0.099864	0.111648	0.10663	0.0208846	0.0302104	0.023727	0.0308919	0.0234607	0.030925	0.0816006	0.104314	0.023727	0.0308919	0.047094	0.0988983	0.0367661	0.102207	0.0130107	0.0197386	0.023654	0.0309188
0.154	0.116533	0.104194	0.0211482	0.030452	0.115747	0.104512	0.116912	0.104224	0.0290589	0.101438	0.0211172	0.0304192	0.0211482	0.030452	0.0236934	0.0311337	0.115747	0.104512	0.0319764	0.0999052	0.111639	0.106457	0.0211172	0.0304192	0.0239597	0.0311013	0.0236934	0.0311337	0.0816134	0.104174	0.0239597	0.0311013	0.0472814	0.0989508	0.0370049	0.102265	0.0132381	0.0200082	0.0238944	0.0311363
0.155	0.116751	0.104143	0.0213816	0.0306603	0.115984	0.104461	0.11713	0.104173	0.0293119	0.101514	0.0213503	0.0306279	0.0213816	0.0306603	0.0239258	0.0313418	0.115984	0.104461	0.0321573	0.0999457	0.111622	0.10628	0.0213503	0.0306279	0.0241921	0.0313102	0.0239258	0.0313418	0.0816217	0.104032	0.0241921	0.0313102	0.0474703	0.0990025	0.0372415	0.102319	0.0134673	0.020279	0.0241345	0.0313531
0.156	0.116964	0.104092	0.0216153	0.0308686	0.116216	0.104411	0.117343	0.104122	0.0295633	0.101586	0.0215838	0.0308365	0.0216153	0.0308686	0.0241579	0.0315494	0.116216	0.104411	0.0323382	0.0999856	0.111598	0.1061	0.0215838	0.0308365	0.0244241	0.0315185	0.0241579	0.0315494	0.0816257	0.10389	0.0244241	0.0315185	0.0476604	0.0990536	0.0374757	0.10237	0.0136982	0.020551	0.0243743	0.0315693
0.157	0.117172	0.104042	0.0218495	0.0310767	0.116443	0.10436	0.117551	0.104071	0.0298133	0.101656	0.0218177	0.031045	0.0218495	0.0310767	0.0243896	0.0317565	0.116443	0.10436	0.032519	0.100025	0.111567	0.105917	0.0218177	0.031045	0.0246558	0.0317264	0.0243896	0.0317565	0.0816254	0.103747	0.0246558	0.0317264	0.0478519	0.0991039	0.0377074	0.102418	0.013931	0.0208243	0.0246138	0.0317849
0.158	0.117375	0.103993	0.0220841	0.0312847	0.116665	0.10431	0.117754	0.104021	0.0300615	0.101723	0.0220521	0.0312534	0.0220841	0.0312847	0.0246209	0.031963	0.116665	0.10431	0.0326998	0.100063	0.111529	0.105731	0.0220521	0.0312534	0.0248872	0.0319337	0.0246209	0.031963	0.0816212	0.103604	0.0248872	0.0319337	0.0480445	0.0991534	0.0379367	0.102462	0.0141655	0.0210987	0.0248529	0.0319998
0.159	0.117574	0.103943	0.0223191	0.0314926	0.116882	0.104261	0.117952	0.103972	0.0303081	0.101786	0.0222868	0.0314617	0.0223191	0.0314926	0.0248519	0.032169	0.116882	0.104261	0.0328804	0.100101	0.111485	0.105543	0.0222868	0.0314617	0.0251182	0.0321406	0.0248519	0.032169	0.0816131	0.10346	0.0251182	0.0321406	0.0482383	0.0992022	0.0381634	0.102503	0.0144017	0.0213743	0.0250916	0.0322141
0.16	0.117767	0.103895	0.0225545	0.0317005	0.117093	0.104211	0.118145	0.103923	0.0305529	0.101847	0.022522	0.0316699	0.0225545	0.0317005	0.0250825	0.0323745	0.117093	0.104211	0.0330609	0.100139	0.111433	0.105352	0.022522	0.0316699	0.0253488	0.0323469	0.0250825	0.0323745	0.0816013	0.103315	0.0253488	0.0323469	0.0484331	0.0992501	0.0383875	0.10254	0.0146397	0.021651	0.02533	0.0324278
0.161	0.117955	0.103847	0.0227902	0.0319082	0.117299	0.104162	0.118334	0.103874	0.0307958	0.101905	0.0227575	0.031878	0.0227902	0.0319082	0.0253127	0.0325794	0.117299	0.104162	0.0332412	0.100175	0.111376	0.105159	0.0227575	0.031878	0.025579	0.0325527	0.0253127	0.0325794	0.081586	0.103171	0.025579	0.0325527	0.048629	0.0992972	0.0386089	0.102573	0.0148793	0.0219289	0.0255679	0.0326409
0.162	0.118139	0.103799	0.0230263	0.0321158	0.117501	0.104114	0.118517	0.103826	0.0310367	0.10196	0.0229935	0.032086	0.0230263	0.0321158	0.0255425	0.0327839	0.117501	0.104114	0.0334212	0.100211	0.111312	0.104965	0.0229935	0.032086	0.0258088	0.0327581	0.0255425	0.0327839	0.0815673	0.103027	0.0258088	0.0327581	0.0488259	0.0993435	0.0388276	0.102604	0.0151207	0.0222079	0.0258055	0.0328534
0.163	0.118318	0.103752	0.0232628	0.0323234	0.117697	0.104065	0.118696	0.103779	0.0312757	0.102011	0.0232298	0.0322939	0.0232628	0.0323234	0.0257718	0.0329878	0.117697	0.104065	0.033601	0.100246	0.111243	0.104769	0.0232298	0.0322939	0.0260383	0.032963	0.0257718	0.0329878	0.0815454	0.102882	0.0260383	0.032963	0.0490237	0.0993889	0.0390435	0.102631	0.0153638	0.0224881	0.0260426	0.0330653
0.164	0.118492	0.103705	0.0234997	0.0325308	0.117889	0.104017	0.118869	0.103731	0.0315126	0.10206	0.0234664	0.0325017	0.0234997	0.0325308	0.0260008	0.0331912	0.117889	0.104017	0.0337804	0.10028	0.111167	0.104572	0.0234664	0.0325017	0.0262673	0.0331674	0.0260008	0.0331912	0.0815203	0.102738	0.0262673	0.0331674	0.0492223	0.0994334	0.0392566	0.102655	0.0156086	0.0227693	0.0262793	0.0332765
0.165	0.118661	0.103659	0.0237369	0.0327382	0.118076	0.10397	0.119039	0.103685	0.0317473	0.102106	0.0237034	0.0327094	0.0237369	0.0327382	0.0262294	0.0333942	0.118076	0.10397	0.0339595	0.100313	0.111087	0.104374	0.0237034	0.0327094	0.0264959	0.0333713	0.0262294	0.0333942	0.0814924	0.102595	0.0264959	0.0333713	0.0494218	0.099477	0.039467	0.102675	0.015855	0.0230516	0.0265156	0.0334871
0.166	0.118826	0.103613	0.0239744	0.0329454	0.118258	0.103922	0.119203	0.103638	0.0319799	0.102149	0.0239408	0.032917	0.0239744	0.0329454	0.0264575	0.0335967	0.118258	0.103922	0.0341382	0.100345	0.111001	0.104175	0.0239408	0.032917	0.0267242	0.0335748	0.0264575	0.0335967	0.0814616	0.102452	0.0267242	0.0335748	0.049622	0.0995198	0.0396744	0.102693	0.016103	0.023335	0.0267515	0.0336972
0.167	0.118987	0.103567	0.0242122	0.0331526	0.118435	0.103875	0.119364	0.103592	0.0322102	0.102188	0.0241785	0.0331246	0.0242122	0.0331526	0.0266852	0.0337987	0.118435	0.103875	0.0343165	0.100377	0.11091	0.103976	0.0241785	0.0331246	0.026952	0.0337779	0.0266852	0.0337987	0.0814282	0.102311	0.026952	0.0337779	0.049823	0.0995616	0.039879	0.102707	0.0163527	0.0236194	0.0269869	0.0339066
0.168	0.119143	0.103522	0.0244504	0.0333597	0.118608	0.103829	0.119519	0.103547	0.0324383	0.102225	0.0244165	0.033332	0.0244504	0.0333597	0.0269125	0.0340003	0.118608	0.103829	0.0344944	0.100408	0.110814	0.103778	0.0244165	0.033332	0.0271794	0.0339805	0.0269125	0.0340003	0.0813923	0.102171	0.0271794	0.0339805	0.0500246	0.0996026	0.0400806	0.102718	0.0166041	0.0239049	0.0272218	0.0341155
0.169	0.119295	0.103478	0.0246889	0.0335667	0.118776	0.103783	0.119671	0.103502	0.032664	0.102259	0.0246548	0.0335394	0.0246889	0.0335667	0.0271394	0.0342014	0.118776	0.103783	0.0346717	0.100437	0.110713	0.10358	0.0246548	0.0335394	0.0274064	0.0341827	0.0271394	0.0342014	0.081354	0.102032	0.0274064	0.0341827	0.0502268	0.0996426	0.0402794	0.102727	0.016857	0.0241914	0.0274563	0.0343237
0.17	0.119442	0.103434	0.0249276	0.0337736	0.11894	0.103737	0.119818	0.103458	0.0328873	0.10229	0.0248935	0.0337466	0.0249276	0.0337736	0.0273658	0.0344021	0.11894	0.103737	0.0348485	0.100466	0.110608	0.103382	0.0248935	0.0337466	0.0276329	0.0343844	0.0273658	0.0344021	0.0813135	0.101895	0.0276329	0.0343844	0.0504295	0.0996817	0.0404751	0.102732	0.0171116	0.0244789	0.0276903	0.0345314
0.171	0.119585	0.10339	0.0251667	0.0339804	0.119099	0.103691	0.11996	0.103413	0.0331082	0.102319	0.0251324	0.0339538	0.0251667	0.0339804	0.0275918	0.0346023	0.119099	0.103691	0.0350248	0.100494	0.110498	0.103186	0.0251324	0.0339538	0.0278591	0.0345858	0.0275918	0.0346023	0.0812709	0.101759	0.0278591	0.0345858	0.0506328	0.09972	0.0406679	0.102734	0.0173677	0.0247674	0.0279238	0.0347385
0.172	0.119724	0.103347	0.025406	0.0341871	0.119254	0.103646	0.120099	0.10337	0.0333266	0.102344	0.0253716	0.0341609	0.025406	0.0341871	0.0278173	0.0348021	0.119254	0.103646	0.0352005	0.100521	0.110385	0.102991	0.0253716	0.0341609	0.0280848	0.0347867	0.0278173	0.0348021	0.0812264	0.101626	0.0280848	0.0347867	0.0508366	0.0997573	0.0408577	0.102734	0.0176254	0.0250569	0.0281569	0.0349451
0.173	0.119859	0.103304	0.0256456	0.0343938	0.119404	0.103601	0.120233	0.103327	0.0335425	0.102366	0.0256111	0.0343679	0.0256456	0.0343938	0.0280424	0.0350015	0.119404	0.103601	0.0353756	0.100548	0.110267	0.102798	0.0256111	0.0343679	0.0283101	0.0349873	0.0280424	0.0350015	0.0811801	0.101494	0.0283101	0.0349873	0.0510407	0.0997937	0.0410445	0.102731	0.0178846	0.0253473	0.0283894	0.035151
0.174	0.11999	0.103261	0.0258855	0.0346003	0.11955	0.103557	0.120363	0.103284	0.0337559	0.102386	0.0258509	0.0345748	0.0258855	0.0346003	0.0282671	0.0352006	0.11955	0.103557	0.03555	0.100573	0.110146	0.102606	0.0258509	0.0345748	0.0285349	0.0351875	0.0282671	0.0352006	0.0811321	0.101364	0.0285349	0.0351875	0.0512453	0.0998291	0.0412284	0.102725	0.0181454	0.0256388	0.0286215	0.0353565
0.175	0.120116	0.103219	0.0261256	0.0348068	0.119692	0.103512	0.120489	0.103241	0.0339667	0.102403	0.0260909	0.0347816	0.0261256	0.0348068	0.0284913	0.0353992	0.119692	0.103512	0.0357238	0.100597	0.110022	0.102416	0.0260909	0.0347816	0.0287594	0.0353873	0.0284913	0.0353992	0.0810827	0.101236	0.0287594	0.0353873	0.0514501	0.0998637	0.0414092	0.102716	0.0184077	0.0259311	0.028853	0.0355613
0.176	0.120239	0.103178	0.026366	0.0350132	0.11983	0.103469	0.120611	0.103199	0.0341749	0.102417	0.0263312	0.0349883	0.026366	0.0350132	0.0287151	0.0355975	0.11983	0.103469	0.0358968	0.100621	0.109894	0.102228	0.0263312	0.0349883	0.0289834	0.0355867	0.0287151	0.0355975	0.0810319	0.101111	0.0289834	0.0355867	0.0516553	0.0998974	0.041587	0.102705	0.0186715	0.0262244	0.0290841	0.0357657
0.177	0.120357	0.103136	0.0266066	0.0352195	0.119963	0.103425	0.120729	0.103158	0.0343806	0.102429	0.0265718	0.035195	0.0266066	0.0352195	0.0289385	0.0357954	0.119963	0.103425	0.0360692	0.100643	0.109763	0.102042	0.0265718	0.035195	0.029207	0.0357858	0.0289385	0.0357954	0.0809798	0.100988	0.029207	0.0357858	0.0518607	0.0999302	0.0417619	0.102692	0.0189368	0.0265186	0.0293146	0.0359695
0.178	0.120472	0.103095	0.0268475	0.0354257	0.120092	0.103382	0.120843	0.103116	0.0345836	0.102437	0.0268126	0.0354016	0.0268475	0.0354257	0.0291614	0.0359929	0.120092	0.103382	0.0362408	0.100665	0.109629	0.101859	0.0268126	0.0354016	0.0294301	0.0359845	0.0291614	0.0359929	0.0809267	0.100867	0.0294301	0.0359845	0.0520663	0.0999621	0.0419337	0.102676	0.0192036	0.0268137	0.0295446	0.0361728
0.179	0.120583	0.103055	0.0270886	0.0356318	0.120218	0.103339	0.120953	0.103075	0.0347839	0.102444	0.0270536	0.035608	0.0270886	0.0356318	0.0293838	0.0361901	0.120218	0.103339	0.0364117	0.100685	0.109493	0.101678	0.0270536	0.035608	0.0296529	0.036183	0.0293838	0.0361901	0.0808726	0.100748	0.0296529	0.036183	0.0522721	0.0999931	0.0421026	0.102658	0.0194719	0.0271097	0.0297741	0.0363755
0.18	0.12069	0.103015	0.0273299	0.0358379	0.120339	0.103297	0.121059	0.103035	0.0349816	0.102447	0.0272948	0.0358144	0.0273299	0.0358379	0.0296059	0.036387	0.120339	0.103297	0.0365818	0.100705	0.109355	0.1015	0.0272948	0.0358144	0.0298752	0.036381	0.0296059	0.036387	0.0808177	0.100632	0.0298752	0.036381	0.052478	0.100023	0.0422686	0.102637	0.0197416	0.0274065	0.0300031	0.0365778
0.181	0.120793	0.102975	0.0275714	0.0360439	0.120456	0.103255	0.121162	0.102995	0.0351767	0.102449	0.0275363	0.0360208	0.0275714	0.0360439	0.0298275	0.0365836	0.120456	0.103255	0.036751	0.100723	0.109214	0.101324	0.0275363	0.0360208	0.0300971	0.0365788	0.0298275	0.0365836	0.0807621	0.100518	0.0300971	0.0365788	0.052684	0.100053	0.0424316	0.102614	0.0200128	0.0277043	0.0302316	0.0367796
0.182	0.120893	0.102936	0.0278131	0.0362498	0.12057	0.103213	0.121261	0.102955	0.035369	0.102447	0.0277779	0.036227	0.0278131	0.0362498	0.0300487	0.0367798	0.12057	0.103213	0.0369195	0.100741	0.109071	0.101152	0.0277779	0.036227	0.0303186	0.0367763	0.0300487	0.0367798	0.0807059	0.100407	0.0303186	0.0367763	0.05289	0.100081	0.0425916	0.102589	0.0202854	0.0280028	0.0304596	0.0369808
0.183	0.120989	0.102897	0.028055	0.0364556	0.120679	0.103172	0.121356	0.102916	0.0355587	0.102444	0.0280198	0.0364331	0.028055	0.0364556	0.0302694	0.0369758	0.120679	0.103172	0.0370871	0.100758	0.108926	0.100982	0.0280198	0.0364331	0.0305396	0.0369735	0.0302694	0.0369758	0.0806493	0.100298	0.0305396	0.0369735	0.0530961	0.100108	0.0427488	0.102563	0.0205594	0.0283022	0.030687	0.0371817
0.184	0.121081	0.102858	0.0282971	0.0366614	0.120785	0.10313	0.121447	0.102876	0.0357457	0.102437	0.0282619	0.0366392	0.0282971	0.0366614	0.0304897	0.0371714	0.120785	0.10313	0.0372538	0.100774	0.10878	0.100815	0.0282619	0.0366392	0.0307603	0.0371704	0.0304897	0.0371714	0.0805923	0.100192	0.0307603	0.0371704	0.0533021	0.100135	0.0429031	0.102534	0.0208348	0.0286024	0.030914	0.037382
0.185	0.12117	0.10282	0.0285393	0.036867	0.120887	0.10309	0.121535	0.102838	0.03593	0.102429	0.0285041	0.0368452	0.0285393	0.036867	0.0307096	0.0373668	0.120887	0.10309	0.0374197	0.100788	0.108632	0.100652	0.0285041	0.0368452	0.0309806	0.037367	0.0307096	0.0373668	0.080535	0.100089	0.0309806	0.037367	0.0535081	0.100161	0.0430545	0.102503	0.0211116	0.0289035	0.0311404	0.0375819
0.186	0.121255	0.102782	0.0287818	0.0370726	0.120986	0.103049	0.12162	0.102799	0.0361116	0.102418	0.0287465	0.0370511	0.0287818	0.0370726	0.0309291	0.037562	0.120986	0.103049	0.0375847	0.100802	0.108483	0.100492	0.0287465	0.0370511	0.0312004	0.0375634	0.0309291	0.037562	0.0804777	0.0999886	0.0312004	0.0375634	0.0537139	0.100186	0.0432031	0.10247	0.0213897	0.0292053	0.0313663	0.0377813
0.187	0.121337	0.102744	0.0290244	0.0372781	0.12108	0.103009	0.121701	0.102761	0.0362905	0.102406	0.0289891	0.0372569	0.0290244	0.0372781	0.0311482	0.0377569	0.12108	0.103009	0.0377487	0.100815	0.108333	0.100335	0.0289891	0.0372569	0.0314199	0.0377595	0.0311482	0.0377569	0.0804204	0.0998907	0.0314199	0.0377595	0.0539197	0.10021	0.0433489	0.102436	0.0216692	0.0295079	0.0315916	0.0379803
0.188	0.121416	0.102707	0.0292672	0.0374836	0.121172	0.102969	0.121778	0.102724	0.0364668	0.102391	0.0292319	0.0374627	0.0292672	0.0374836	0.0313669	0.0379515	0.121172	0.102969	0.0379119	0.100828	0.108182	0.100182	0.0292319	0.0374627	0.0316389	0.0379554	0.0313669	0.0379515	0.0803631	0.0997957	0.0316389	0.0379554	0.0541253	0.100234	0.0434919	0.1024	0.0219501	0.0298113	0.0318165	0.0381788
0.189	0.121491	0.10267	0.0295101	0.037689	0.121259	0.10293	0.121852	0.102686	0.0366404	0.102373	0.0294748	0.0376684	0.0295101	0.037689	0.0315851	0.038146	0.121259	0.10293	0.0380741	0.100839	0.10803	0.100033	0.0294748	0.0376684	0.0318576	0.0381511	0.0315851	0.038146	0.0803061	0.0997034	0.0318576	0.0381511	0.0543307	0.100257	0.0436322	0.102362	0.0222323	0.0301154	0.0320408	0.038377
0.19	0.121562	0.102633	0.0297531	0.0378943	0.121343	0.102891	0.121923	0.102649	0.0368114	0.102354	0.0297179	0.037874	0.0297531	0.0378943	0.031803	0.0383402	0.121343	0.102891	0.0382353	0.100849	0.107878	0.0998875	0.0297179	0.037874	0.0320759	0.0383465	0.031803	0.0383402	0.0802494	0.0996139	0.0320759	0.0383465	0.054536	0.100278	0.0437698	0.102323	0.0225158	0.0304202	0.0322646	0.0385747
0.191	0.121631	0.102597	0.0299964	0.0380995	0.121424	0.102852	0.12199	0.102613	0.0369798	0.102333	0.0299611	0.0380795	0.0299964	0.0380995	0.0320205	0.0385342	0.121424	0.102852	0.0383956	0.100858	0.107726	0.0997464	0.0299611	0.0380795	0.0322937	0.0385417	0.0320205	0.0385342	0.0801931	0.0995272	0.0322937	0.0385417	0.0547409	0.1003	0.0439047	0.102283	0.0228005	0.0307258	0.0324879	0.0387721
0.192	0.121696	0.102561	0.0302397	0.0383046	0.121501	0.102814	0.122055	0.102576	0.0371455	0.10231	0.0302045	0.038285	0.0302397	0.0383046	0.0322376	0.038728	0.121501	0.102814	0.0385549	0.100867	0.107573	0.0996098	0.0302045	0.038285	0.0325113	0.0387367	0.0322376	0.038728	0.0801373	0.0994434	0.0325113	0.0387367	0.0549456	0.10032	0.044037	0.102241	0.0230866	0.0310322	0.0327107	0.038969
0.193	0.121758	0.102525	0.0304832	0.0385097	0.121575	0.102776	0.122116	0.10254	0.0373086	0.102286	0.030448	0.0384903	0.0304832	0.0385097	0.0324543	0.0389217	0.121575	0.102776	0.0387133	0.100875	0.10742	0.0994781	0.030448	0.0384903	0.0327284	0.0389316	0.0324543	0.0389217	0.0800821	0.0993624	0.0327284	0.0389316	0.0551501	0.10034	0.0441667	0.102197	0.023374	0.0313392	0.032933	0.0391656
0.194	0.121817	0.10249	0.0307268	0.0387147	0.121645	0.102738	0.122173	0.102505	0.0374692	0.102259	0.0306916	0.0386956	0.0307268	0.0387147	0.0326706	0.0391152	0.121645	0.102738	0.0388707	0.100881	0.107266	0.0993512	0.0306916	0.0386956	0.0329452	0.0391263	0.0326706	0.0391152	0.0800275	0.0992842	0.0329452	0.0391263	0.0553541	0.100359	0.0442939	0.102153	0.0236625	0.0316469	0.0331548	0.0393618
0.195	0.121873	0.102455	0.0309705	0.0389197	0.121713	0.102701	0.122228	0.102469	0.0376272	0.102231	0.0309353	0.0389009	0.0309705	0.0389197	0.0328866	0.0393085	0.121713	0.102701	0.039027	0.100887	0.107113	0.0992294	0.0309353	0.0389009	0.0331616	0.0393208	0.0328866	0.0393085	0.0799738	0.099209	0.0331616	0.0393208	0.0555579	0.100377	0.0444186	0.102107	0.0239524	0.0319553	0.0333761	0.0395577
0.196	0.121926	0.10242	0.0312143	0.0391245	0.121777	0.102663	0.12228	0.102434	0.0377828	0.102201	0.0311792	0.039106	0.0312143	0.0391245	0.0331022	0.0395017	0.121777	0.102663	0.0391824	0.100892	0.106961	0.0991126	0.0311792	0.039106	0.0333777	0.0395151	0.0331022	0.0395017	0.0799208	0.0991366	0.0333777	0.0395151	0.0557613	0.100394	0.0445409	0.102061	0.0242434	0.0322643	0.0335969	0.0397532
0.197	0.121975	0.102385	0.0314582	0.0393293	0.121838	0.102627	0.122329	0.1024	0.0379358	0.102169	0.0314231	0.0393111	0.0314582	0.0393293	0.0333175	0.0396947	0.121838	0.102627	0.0393368	0.100897	0.106808	0.0990009	0.0314231	0.0393111	0.0335934	0.0397093	0.0333175	0.0396947	0.0798689	0.099067	0.0335934	0.0397093	0.0559643	0.100411	0.0446607	0.102013	0.0245357	0.032574	0.0338172	0.0399484
0.198	0.122022	0.102351	0.0317022	0.039534	0.121895	0.10259	0.122374	0.102365	0.0380863	0.102136	0.0316672	0.0395161	0.0317022	0.039534	0.0335324	0.0398877	0.121895	0.10259	0.0394902	0.1009	0.106657	0.0988944	0.0316672	0.0395161	0.0338088	0.0399033	0.0335324	0.0398877	0.0798179	0.0990003	0.0338088	0.0399033	0.0561668	0.100427	0.0447782	0.101965	0.0248292	0.0328844	0.034037	0.0401433
0.199	0.122066	0.102318	0.0319463	0.0397387	0.12195	0.102554	0.122417	0.102331	0.0382345	0.102102	0.0319113	0.0397211	0.0319463	0.0397387	0.033747	0.0400805	0.12195	0.102554	0.0396425	0.100903	0.106506	0.0987929	0.0319113	0.0397211	0.0340239	0.0400973	0.033747	0.0400805	0.0797679	0.0989365	0.0340239	0.0400973	0.0563689	0.100443	0.0448934	0.101915	0.0251238	0.0331953	0.0342564	0.0403378
0.2	0.122107	0.102284	0.0321905	0.0399433	0.122002	0.102518	0.122457	0.102297	0.0383802	0.102066	0.0321556	0.0399259	0.0321905	0.0399433	0.0339613	0.0402732	0.122002	0.102518	0.0397939	0.100904	0.106355	0.0986965	0.0321556	0.0399259	0.0342386	0.0402911	0.0339613	0.0402732	0.0797192	0.0988755	0.0342386	0.0402911	0.0565706	0.100458	0.0450064	0.101865	0.0254196	0.0335069	0.0344752	0.0405321
0.201	0.122145	0.102251	0.0324347	0.0401478	0.12205	0.102483	0.122494	0.102264	0.0385236	0.102029	0.0323999	0.0401307	0.0324347	0.0401478	0.0341752	0.0404658	0.12205	0.102483	0.0399443	0.100906	0.106206	0.0986051	0.0323999	0.0401307	0.034453	0.0404848	0.0341752	0.0404658	0.0796716	0.0988173	0.034453	0.0404848	0.0567718	0.100472	0.0451172	0.101815	0.0257166	0.0338191	0.0346936	0.0407261
0.202	0.12218	0.102218	0.0326791	0.0403523	0.122096	0.102447	0.122528	0.10223	0.0386646	0.10199	0.0326443	0.0403355	0.0326791	0.0403523	0.0343888	0.0406583	0.122096	0.102447	0.0400936	0.100906	0.106058	0.0985187	0.0326443	0.0403355	0.0346671	0.0406784	0.0343888	0.0406583	0.0796253	0.0987619	0.0346671	0.0406784	0.0569725	0.100486	0.0452258	0.101763	0.0260147	0.0341319	0.0349115	0.0409198
0.203	0.122213	0.102185	0.0329235	0.0405567	0.122138	0.102413	0.122559	0.102197	0.0388034	0.101951	0.0328888	0.0405401	0.0329235	0.0405567	0.0346021	0.0408508	0.122138	0.102413	0.0402419	0.100905	0.10591	0.0984376	0.0328888	0.0405401	0.0348808	0.0408719	0.0346021	0.0408508	0.0795804	0.0987094	0.0348808	0.0408719	0.0571727	0.100499	0.0453323	0.101711	0.0263139	0.0344452	0.035129	0.0411132
0.204	0.122243	0.102153	0.0331679	0.040761	0.122178	0.102378	0.122588	0.102165	0.0389399	0.10191	0.0331333	0.0407447	0.0331679	0.040761	0.0348151	0.0410432	0.122178	0.102378	0.0403892	0.100904	0.105764	0.0983618	0.0331333	0.0407447	0.0350943	0.0410653	0.0348151	0.0410432	0.0795369	0.0986596	0.0350943	0.0410653	0.0573723	0.100511	0.0454368	0.101659	0.0266143	0.0347592	0.035346	0.0413064
0.205	0.12227	0.102121	0.0334124	0.0409653	0.122215	0.102344	0.122614	0.102132	0.0390742	0.101868	0.0333779	0.0409493	0.0334124	0.0409653	0.0350278	0.0412356	0.122215	0.102344	0.0405355	0.100902	0.10562	0.0982916	0.0333779	0.0409493	0.0353075	0.0412587	0.0350278	0.0412356	0.0794948	0.0986125	0.0353075	0.0412587	0.0575714	0.100523	0.0455393	0.101606	0.0269157	0.0350736	0.0355626	0.0414993
0.206	0.122294	0.102089	0.033657	0.0411695	0.122249	0.10231	0.122637	0.1021	0.0392064	0.101826	0.0336226	0.0411537	0.033657	0.0411695	0.0352403	0.0414279	0.122249	0.10231	0.0406808	0.1009	0.105476	0.0982271	0.0336226	0.0411537	0.0355204	0.0414519	0.0352403	0.0414279	0.0794542	0.0985682	0.0355204	0.0414519	0.0577699	0.100535	0.0456399	0.101553	0.0272182	0.0353887	0.0357787	0.041692
0.207	0.122316	0.102058	0.0339016	0.0413736	0.122281	0.102276	0.122657	0.102069	0.0393364	0.101782	0.0338673	0.0413581	0.0339016	0.0413736	0.0354524	0.0416202	0.122281	0.102276	0.0408251	0.100897	0.105334	0.0981681	0.0338673	0.0413581	0.035733	0.0416452	0.0354524	0.0416202	0.0794151	0.0985266	0.035733	0.0416452	0.0579679	0.100546	0.0457386	0.101499	0.0275218	0.0357042	0.0359944	0.0418845
0.208	0.122336	0.102026	0.0341463	0.0415777	0.122309	0.102243	0.122675	0.102037	0.0394644	0.101737	0.034112	0.0415624	0.0341463	0.0415777	0.0356643	0.0418124	0.122309	0.102243	0.0409684	0.100893	0.105194	0.0981148	0.034112	0.0415624	0.0359454	0.0418383	0.0356643	0.0418124	0.0793776	0.0984877	0.0359454	0.0418383	0.0581652	0.100556	0.0458355	0.101446	0.0278264	0.0360203	0.0362096	0.0420768
0.209	0.122352	0.101995	0.034391	0.0417817	0.122335	0.10221	0.122691	0.102006	0.0395903	0.101692	0.0343568	0.0417667	0.034391	0.0417817	0.0358759	0.0420047	0.122335	0.10221	0.0411106	0.100888	0.105055	0.098067	0.0343568	0.0417667	0.0361575	0.0420315	0.0358759	0.0420047	0.0793418	0.0984514	0.0361575	0.0420315	0.0583619	0.100566	0.0459306	0.101392	0.0281321	0.0363368	0.0364245	0.0422689
0.21	0.122367	0.101965	0.0346357	0.0419857	0.122359	0.102177	0.122704	0.101975	0.0397143	0.101646	0.0346017	0.0419709	0.0346357	0.0419857	0.0360873	0.0421969	0.122359	0.102177	0.0412519	0.100883	0.104918	0.0980246	0.0346017	0.0419709	0.0363693	0.0422246	0.0360873	0.0421969	0.0793077	0.0984177	0.0363693	0.0422246	0.058558	0.100575	0.0460241	0.101338	0.0284388	0.0366539	0.0366389	0.0424608
0.211	0.122379	0.101934	0.0348804	0.0421896	0.122379	0.102145	0.122715	0.101944	0.0398363	0.101599	0.0348465	0.0421751	0.0348804	0.0421896	0.0362984	0.0423892	0.122379	0.102145	0.0413922	0.100877	0.104782	0.0979876	0.0348465	0.0421751	0.0365809	0.0424177	0.0362984	0.0423892	0.0792752	0.0983867	0.0365809	0.0424177	0.0587535	0.100584	0.0461159	0.101284	0.0287465	0.0369714	0.0368529	0.0426525
0.212	0.122388	0.101904	0.0351252	0.0423934	0.122398	0.102112	0.122723	0.101914	0.0399564	0.101552	0.0350914	0.0423791	0.0351252	0.0423934	0.0365093	0.0425814	0.122398	0.102112	0.0415316	0.100871	0.104649	0.0979557	0.0350914	0.0423791	0.0367922	0.0426107	0.0365093	0.0425814	0.0792445	0.0983583	0.0367922	0.0426107	0.0589483	0.100592	0.0462061	0.10123	0.0290552	0.0372894	0.0370665	0.042844
0.213	0.122395	0.101875	0.03537	0.0425972	0.122413	0.102081	0.122728	0.101884	0.0400747	0.101504	0.0353363	0.0425831	0.03537	0.0425972	0.03672	0.0427737	0.122413	0.102081	0.0416699	0.100864	0.104517	0.0979289	0.0353363	0.0425831	0.0370034	0.0428038	0.03672	0.0427737	0.0792155	0.0983326	0.0370034	0.0428038	0.0591424	0.1006	0.0462948	0.101176	0.0293649	0.0376079	0.0372797	0.0430354
0.214	0.1224	0.101845	0.0356148	0.0428009	0.122427	0.102049	0.122732	0.101854	0.0401912	0.101456	0.0355812	0.0427871	0.0356148	0.0428009	0.0369305	0.042966	0.122427	0.102049	0.0418073	0.100857	0.104387	0.0979068	0.0355812	0.0427871	0.0372142	0.0429969	0.0369305	0.042966	0.0791884	0.0983095	0.0372142	0.0429969	0.0593359	0.100607	0.0463821	0.101122	0.0296756	0.0379268	0.0374926	0.0432266
0.215	0.122402	0.101816	0.0358596	0.0430045	0.122437	0.102018	0.122733	0.101825	0.040306	0.101407	0.0358261	0.042991	0.0358596	0.0430045	0.0371407	0.0431584	0.122437	0.102018	0.0419438	0.100849	0.104259	0.0978894	0.0358261	0.042991	0.0374249	0.0431899	0.0371407	0.0431584	0.079163	0.098289	0.0374249	0.0431899	0.0595287	0.100614	0.0464679	0.101069	0.0299872	0.0382461	0.037705	0.0434177
0.216	0.122403	0.101787	0.0361044	0.0432081	0.122446	0.101987	0.122732	0.101796	0.0404191	0.101358	0.0360711	0.0431948	0.0361044	0.0432081	0.0373508	0.0433508	0.122446	0.101987	0.0420793	0.10084	0.104133	0.0978763	0.0360711	0.0431948	0.0376354	0.043383	0.0373508	0.0433508	0.0791394	0.0982711	0.0376354	0.043383	0.0597207	0.100621	0.0465524	0.101015	0.0302997	0.0385659	0.0379171	0.0436087
0.217	0.1224	0.101758	0.0363492	0.0434117	0.122452	0.101956	0.122728	0.101767	0.0405306	0.101309	0.036316	0.0433986	0.0363492	0.0434117	0.0375606	0.0435432	0.122452	0.101956	0.0422138	0.100831	0.104009	0.0978673	0.036316	0.0433986	0.0378456	0.0435761	0.0375606	0.0435432	0.0791178	0.0982557	0.0378456	0.0435761	0.0599121	0.100627	0.0466356	0.100962	0.0306132	0.0388861	0.0381288	0.0437996
0.218	0.122396	0.10173	0.036594	0.0436152	0.122455	0.101926	0.122723	0.101738	0.0406405	0.101259	0.0365609	0.0436023	0.036594	0.0436152	0.0377703	0.0437357	0.122455	0.101926	0.0423475	0.100822	0.103887	0.0978623	0.0365609	0.0436023	0.0380557	0.0437692	0.0377703	0.0437357	0.0790979	0.0982427	0.0380557	0.0437692	0.0601027	0.100633	0.0467176	0.10091	0.0309275	0.0392066	0.0383402	0.0439903
0.219	0.12239	0.101702	0.0368388	0.0438186	0.122457	0.101896	0.122715	0.10171	0.0407489	0.101209	0.0368058	0.043806	0.0368388	0.0438186	0.0379798	0.0439282	0.122457	0.101896	0.0424802	0.100812	0.103767	0.097861	0.0368058	0.043806	0.0382656	0.0439624	0.0379798	0.0439282	0.07908	0.098232	0.0382656	0.0439624	0.0602927	0.100638	0.0467984	0.100858	0.0312428	0.0395275	0.0385513	0.044181
0.22	0.122381	0.101674	0.0370835	0.044022	0.122456	0.101866	0.122705	0.101681	0.0408558	0.10116	0.0370508	0.0440096	0.0370835	0.044022	0.0381892	0.0441209	0.122456	0.101866	0.042612	0.100802	0.10365	0.0978631	0.0370508	0.0440096	0.0384753	0.0441555	0.0381892	0.0441209	0.0790639	0.0982237	0.0384753	0.0441555	0.0604819	0.100643	0.0468781	0.100806	0.031559	0.0398488	0.038762	0.0443716
0.221	0.122371	0.101646	0.0373283	0.0442253	0.122453	0.101836	0.122693	0.101654	0.0409613	0.10111	0.0372956	0.0442131	0.0373283	0.0442253	0.0383983	0.0443136	0.122453	0.101836	0.0427429	0.100791	0.103534	0.0978684	0.0372956	0.0442131	0.0386848	0.0443488	0.0383983	0.0443136	0.0790498	0.0982176	0.0386848	0.0443488	0.0606703	0.100648	0.0469567	0.100755	0.031876	0.0401705	0.0389723	0.044562
0.222	0.122358	0.101619	0.037573	0.0444285	0.122447	0.101807	0.122679	0.101626	0.0410654	0.10106	0.0375405	0.0444166	0.037573	0.0444285	0.0386074	0.0445064	0.122447	0.101807	0.0428729	0.10078	0.103421	0.0978767	0.0375405	0.0444166	0.0388941	0.044542	0.0386074	0.0445064	0.0790375	0.0982137	0.0388941	0.044542	0.060858	0.100652	0.0470344	0.100704	0.0321939	0.0404925	0.0391824	0.0447525
0.223	0.122343	0.101592	0.0378177	0.0446317	0.12244	0.101778	0.122662	0.101599	0.0411682	0.10101	0.0377854	0.04462	0.0378177	0.0446317	0.0388162	0.0446992	0.12244	0.101778	0.0430021	0.100769	0.10331	0.0978879	0.0377854	0.04462	0.0391033	0.0447354	0.0388162	0.0446992	0.0790272	0.0982119	0.0391033	0.0447354	0.061045	0.100656	0.0471111	0.100654	0.0325126	0.0408149	0.0393921	0.0449428
0.224	0.122327	0.101565	0.0380624	0.0448349	0.12243	0.101749	0.122644	0.101572	0.0412698	0.10096	0.0380302	0.0448234	0.0380624	0.0448349	0.039025	0.0448922	0.12243	0.101749	0.0431304	0.100757	0.103201	0.0979018	0.0380302	0.0448234	0.0393124	0.0449288	0.039025	0.0448922	0.0790188	0.0982122	0.0393124	0.0449288	0.0612312	0.100659	0.0471869	0.100604	0.0328321	0.0411375	0.0396016	0.0451332
0.225	0.122308	0.101539	0.038307	0.045038	0.122419	0.101721	0.122624	0.101545	0.0413702	0.10091	0.038275	0.0450267	0.038307	0.045038	0.0392336	0.0450853	0.122419	0.101721	0.0432579	0.100745	0.103095	0.0979181	0.038275	0.0450267	0.0395213	0.0451222	0.0392336	0.0450853	0.0790124	0.0982143	0.0395213	0.0451222	0.0614166	0.100663	0.0472619	0.100555	0.0331524	0.0414605	0.0398107	0.0453234
0.226	0.122287	0.101512	0.0385516	0.045241	0.122405	0.101693	0.122602	0.101519	0.0414694	0.100861	0.0385197	0.0452299	0.0385516	0.045241	0.0394421	0.0452785	0.122405	0.101693	0.0433845	0.100732	0.102991	0.0979365	0.0385197	0.0452299	0.03973	0.0453158	0.0394421	0.0452785	0.0790079	0.0982184	0.03973	0.0453158	0.0616012	0.100666	0.0473361	0.100507	0.0334736	0.0417838	0.0400196	0.0455137
0.227	0.122265	0.101486	0.0387962	0.045444	0.122389	0.101665	0.122578	0.101492	0.0415675	0.100812	0.0387644	0.0454331	0.0387962	0.045444	0.0396505	0.0454717	0.122389	0.101665	0.0435103	0.10072	0.102889	0.097957	0.0387644	0.0454331	0.0399387	0.0455094	0.0396505	0.0454717	0.0790053	0.0982243	0.0399387	0.0455094	0.0617851	0.100668	0.0474096	0.10046	0.0337955	0.0421073	0.0402282	0.0457039
0.228	0.122241	0.101461	0.0390407	0.045647	0.122371	0.101638	0.122552	0.101466	0.0416646	0.100763	0.0390091	0.0456363	0.0390407	0.045647	0.0398588	0.0456651	0.122371	0.101638	0.0436354	0.100707	0.102789	0.0979791	0.0390091	0.0456363	0.0401472	0.045703	0.0398588	0.0456651	0.0790046	0.0982319	0.0401472	0.045703	0.0619682	0.100671	0.0474824	0.100413	0.0341182	0.0424311	0.0404365	0.0458941
0.229	0.122214	0.101435	0.0392851	0.0458499	0.122352	0.10161	0.122525	0.101441	0.0417607	0.100715	0.0392537	0.0458394	0.0392851	0.0458499	0.040067	0.0458587	0.122352	0.10161	0.0437596	0.100693	0.102692	0.0980027	0.0392537	0.0458394	0.0403556	0.0458968	0.040067	0.0458587	0.0790059	0.0982411	0.0403556	0.0458968	0.0621505	0.100673	0.0475546	0.100367	0.0344417	0.0427552	0.0406446	0.0460843
0.23	0.122186	0.10141	0.0395295	0.0460527	0.12233	0.101583	0.122495	0.101415	0.0418559	0.100666	0.0394983	0.0460424	0.0395295	0.0460527	0.0402751	0.0460523	0.12233	0.101583	0.043883	0.10068	0.102597	0.0980275	0.0394983	0.0460424	0.0405639	0.0460907	0.0402751	0.0460523	0.079009	0.098252	0.0405639	0.0460907	0.062332	0.100674	0.0476263	0.100322	0.0347658	0.0430796	0.0408524	0.0462745
0.231	0.122157	0.101385	0.0397738	0.0462555	0.122307	0.101556	0.122464	0.10139	0.0419502	0.100619	0.0397428	0.0462454	0.0397738	0.0462555	0.0404831	0.0462461	0.122307	0.101556	0.0440057	0.100666	0.102504	0.0980533	0.0397428	0.0462454	0.040772	0.0462846	0.0404831	0.0462461	0.0790141	0.0982644	0.040772	0.0462846	0.0625128	0.100676	0.0476974	0.100278	0.0350908	0.0434041	0.04106	0.0464647
0.232	0.122125	0.10136	0.0400181	0.0464582	0.122281	0.10153	0.122431	0.101365	0.0420437	0.100572	0.0399872	0.0464483	0.0400181	0.0464582	0.0406911	0.04644	0.122281	0.10153	0.0441277	0.100652	0.102414	0.0980799	0.0399872	0.0464483	0.0409801	0.0464786	0.0406911	0.04644	0.0790211	0.0982782	0.0409801	0.0464786	0.0626927	0.100677	0.0477681	0.100235	0.0354164	0.043729	0.0412673	0.046655
0.233	0.122092	0.101336	0.0402623	0.0466609	0.122254	0.101504	0.122396	0.10134	0.0421364	0.100525	0.0402316	0.0466512	0.0402623	0.0466609	0.0408989	0.046634	0.122254	0.101504	0.0442489	0.100638	0.102325	0.0981073	0.0402316	0.0466512	0.0411881	0.0466728	0.0408989	0.046634	0.0790299	0.0982934	0.0411881	0.0466728	0.0628718	0.100678	0.0478383	0.100193	0.0357427	0.0440541	0.0414745	0.0468452
0.234	0.122057	0.101312	0.0405065	0.0468636	0.122225	0.101478	0.12236	0.101316	0.0422284	0.100479	0.0404759	0.0468541	0.0405065	0.0468636	0.0411068	0.0468282	0.122225	0.101478	0.0443695	0.100624	0.102239	0.0981352	0.0404759	0.0468541	0.0413961	0.046867	0.0411068	0.0468282	0.0790406	0.0983099	0.0413961	0.046867	0.0630501	0.100679	0.0479082	0.100151	0.0360697	0.0443795	0.0416814	0.0470355
0.235	0.122021	0.101288	0.0407505	0.0470662	0.122194	0.101452	0.122322	0.101292	0.0423197	0.100433	0.0407202	0.0470568	0.0407505	0.0470662	0.0413145	0.0470225	0.122194	0.101452	0.0444893	0.10061	0.102156	0.0981636	0.0407202	0.0470568	0.0416039	0.0470614	0.0413145	0.0470225	0.0790531	0.0983277	0.0416039	0.0470614	0.0632276	0.10068	0.0479778	0.100111	0.0363973	0.0447052	0.0418881	0.0472258
0.236	0.121983	0.101264	0.0409945	0.0472687	0.122162	0.101427	0.122282	0.101268	0.0424104	0.100389	0.0409643	0.0472596	0.0409945	0.0472687	0.0415223	0.0472169	0.122162	0.101427	0.0446084	0.100595	0.102074	0.0981924	0.0409643	0.0472596	0.0418117	0.0472558	0.0415223	0.0472169	0.0790675	0.0983466	0.0418117	0.0472558	0.0634044	0.10068	0.0480471	0.100071	0.0367256	0.0450312	0.0420946	0.0474162
0.237	0.121943	0.10124	0.0412385	0.0474712	0.122128	0.101401	0.122241	0.101244	0.0425006	0.100345	0.0412084	0.0474623	0.0412385	0.0474712	0.0417299	0.0474115	0.122128	0.101401	0.0447269	0.100581	0.101995	0.0982214	0.0412084	0.0474623	0.0420194	0.0474504	0.0417299	0.0474115	0.0790837	0.0983667	0.0420194	0.0474504	0.0635803	0.10068	0.0481162	0.100033	0.0370545	0.0453574	0.0423009	0.0476066
0.238	0.121902	0.101217	0.0414823	0.0476737	0.122092	0.101377	0.122198	0.101221	0.0425902	0.100301	0.0414524	0.0476649	0.0414823	0.0476737	0.0419376	0.0476062	0.122092	0.101377	0.0448447	0.100566	0.101918	0.0982506	0.0414524	0.0476649	0.042227	0.0476451	0.0419376	0.0476062	0.0791017	0.0983879	0.042227	0.0476451	0.0637554	0.10068	0.0481851	0.0999957	0.037384	0.0456839	0.0425071	0.0477971
0.239	0.121859	0.101194	0.041726	0.0478761	0.122055	0.101352	0.122154	0.101198	0.0426793	0.100258	0.0416964	0.0478675	0.041726	0.0478761	0.0421452	0.0478011	0.122055	0.101352	0.0449619	0.100551	0.101843	0.0982798	0.0416964	0.0478675	0.0424346	0.0478399	0.0421452	0.0478011	0.0791214	0.09841	0.0424346	0.0478399	0.0639296	0.10068	0.0482539	0.0999594	0.0377141	0.0460106	0.042713	0.0479876
0.24	0.121815	0.101172	0.0419697	0.0480784	0.122016	0.101327	0.122108	0.101175	0.0427681	0.100216	0.0419402	0.04807	0.0419697	0.0480784	0.0423528	0.0479962	0.122016	0.101327	0.0450785	0.100536	0.10177	0.0983091	0.0419402	0.04807	0.0426422	0.0480348	0.0423528	0.0479962	0.0791429	0.098433	0.0426422	0.0480348	0.0641031	0.10068	0.0483226	0.0999241	0.0380448	0.0463376	0.0429188	0.0481783
0.241	0.121769	0.101149	0.0422133	0.0482807	0.121975	0.101303	0.122061	0.101152	0.0428564	0.100175	0.042184	0.0482725	0.0422133	0.0482807	0.0425604	0.0481914	0.121975	0.101303	0.0451944	0.100521	0.101699	0.0983382	0.042184	0.0482725	0.0428497	0.0482298	0.0425604	0.0481914	0.0791662	0.098457	0.0428497	0.0482298	0.0642758	0.100679	0.0483912	0.0998899	0.0383761	0.0466647	0.0431245	0.048369
0.242	0.121722	0.101127	0.0424568	0.048483	0.121933	0.101279	0.122012	0.10113	0.0429444	0.100135	0.0424277	0.048475	0.0424568	0.048483	0.042768	0.0483867	0.121933	0.101279	0.0453098	0.100507	0.10163	0.0983672	0.0424277	0.048475	0.0430572	0.048425	0.042768	0.0483867	0.0791911	0.0984818	0.0430572	0.048425	0.0644476	0.100679	0.0484599	0.0998569	0.0387079	0.0469921	0.04333	0.0485598
0.243	0.121673	0.101105	0.0427002	0.0486852	0.121889	0.101256	0.121962	0.101108	0.0430322	0.100096	0.0426713	0.0486774	0.0427002	0.0486852	0.0429755	0.0485822	0.121889	0.101256	0.0454247	0.100492	0.101563	0.0983959	0.0426713	0.0486774	0.0432646	0.0486202	0.0429755	0.0485822	0.0792177	0.0985073	0.0432646	0.0486202	0.0646187	0.100678	0.0485285	0.0998249	0.0390402	0.0473196	0.0435353	0.0487506
0.244	0.121623	0.101083	0.0429434	0.0488874	0.121844	0.101232	0.121911	0.101086	0.0431197	0.100057	0.0429147	0.0488797	0.0429434	0.0488874	0.0431831	0.0487779	0.121844	0.101232	0.0455389	0.100477	0.101498	0.0984244	0.0429147	0.0488797	0.043472	0.0488156	0.0431831	0.0487779	0.0792459	0.0985337	0.043472	0.0488156	0.0647889	0.100677	0.0485972	0.099794	0.0393731	0.0476473	0.0437406	0.0489416
0.245	0.121572	0.101062	0.0431866	0.0490896	0.121797	0.101209	0.121858	0.101064	0.043207	0.100019	0.0431581	0.0490821	0.0431866	0.0490896	0.0433907	0.0489737	0.121797	0.101209	0.0456527	0.100462	0.101436	0.0984526	0.0431581	0.0490821	0.0436794	0.0490112	0.0433907	0.0489737	0.0792757	0.0985609	0.0436794	0.0490112	0.0649583	0.100676	0.0486661	0.0997643	0.0397065	0.0479751	0.0439457	0.0491327
0.246	0.121519	0.10104	0.0434297	0.0492917	0.121749	0.101186	0.121803	0.101043	0.0432942	0.0999827	0.0434014	0.0492843	0.0434297	0.0492917	0.0435983	0.0491697	0.121749	0.101186	0.0457659	0.100447	0.101375	0.0984805	0.0434014	0.0492843	0.0438868	0.0492068	0.0435983	0.0491697	0.0793071	0.0985889	0.0438868	0.0492068	0.0651269	0.100674	0.048735	0.0997356	0.0400403	0.0483031	0.0441507	0.0493238
0.247	0.121465	0.101019	0.0436727	0.0494937	0.1217	0.101164	0.121748	0.101021	0.0433813	0.099947	0.0436446	0.0494865	0.0436727	0.0494937	0.0438059	0.0493658	0.1217	0.101164	0.0458786	0.100432	0.101316	0.098508	0.0436446	0.0494865	0.0440942	0.0494026	0.0438059	0.0493658	0.07934	0.0986176	0.0440942	0.0494026	0.0652947	0.100673	0.0488042	0.0997081	0.0403747	0.0486312	0.0443556	0.0495151
0.248	0.12141	0.100998	0.0439156	0.0496957	0.121649	0.101141	0.121691	0.101	0.0434683	0.0999122	0.0438876	0.0496887	0.0439156	0.0496957	0.0440135	0.0495621	0.121649	0.101141	0.0459908	0.100417	0.101259	0.0985351	0.0438876	0.0496887	0.0443015	0.0495985	0.0440135	0.0495621	0.0793745	0.098647	0.0443015	0.0495985	0.0654617	0.100671	0.0488735	0.0996818	0.0407095	0.0489594	0.0445603	0.0497065
0.249	0.121354	0.100978	0.0441583	0.0498977	0.121596	0.101119	0.121633	0.10098	0.0435552	0.0998784	0.0441306	0.0498909	0.0441583	0.0498977	0.0442212	0.0497585	0.121596	0.101119	0.0461026	0.100403	0.101204	0.0985617	0.0441306	0.0498909	0.0445089	0.0497946	0.0442212	0.0497585	0.0794104	0.098677	0.0445089	0.0497946	0.0656279	0.10067	0.0489431	0.0996565	0.0410447	0.0492877	0.044765	0.049898
0.25	0.121296	0.100958	0.0444009	0.0500996	0.121543	0.101097	0.121574	0.100959	0.0436422	0.0998456	0.0443734	0.050093	0.0444009	0.0500996	0.0444288	0.0499551	0.121543	0.101097	0.0462139	0.100388	0.10115	0.0985879	0.0443734	0.050093	0.0447163	0.0499907	0.0444288	0.0499551	0.0794477	0.0987077	0.0447163	0.0499907	0.0657933	0.100668	0.0490129	0.0996324	0.0413804	0.049616	0.0449696	0.0500897
0.251	0.121237	0.100937	0.0446435	0.0503015	0.121488	0.101075	0.121513	0.100939	0.0437293	0.0998139	0.0446161	0.050295	0.0446435	0.0503015	0.0446366	0.0501519	0.121488	0.101075	0.0463247	0.100374	0.101099	0.0986136	0.0446161	0.050295	0.0449237	0.050187	0.0446366	0.0501519	0.0794864	0.098739	0.0449237	0.050187	0.0659578	0.100666	0.0490831	0.0996095	0.0417165	0.0499444	0.0451742	0.0502815
0.252	0.121177	0.100917	0.0448859	0.0505034	0.121432	0.101054	0.121451	0.100919	0.0438164	0.0997833	0.0448587	0.050497	0.0448859	0.0505034	0.0448443	0.0503488	0.121432	0.101054	0.0464352	0.100359	0.101049	0.0986389	0.0448587	0.050497	0.045131	0.0503835	0.0448443	0.0503488	0.0795265	0.0987708	0.045131	0.0503835	0.0661216	0.100664	0.0491536	0.0995877	0.042053	0.0502728	0.0453786	0.0504734
0.253	0.121116	0.100898	0.0451281	0.0507052	0.121375	0.101033	0.121388	0.100899	0.0439036	0.0997539	0.0451012	0.050699	0.0451281	0.0507052	0.0450521	0.0505459	0.121375	0.101033	0.0465452	0.100345	0.101001	0.0986637	0.0451012	0.050699	0.0453384	0.0505801	0.0450521	0.0505459	0.0795679	0.0988031	0.0453384	0.0505801	0.0662845	0.100662	0.0492244	0.099567	0.0423899	0.0506013	0.045583	0.0506654
0.254	0.121053	0.100878	0.0453703	0.050907	0.121316	0.101012	0.121324	0.100879	0.043991	0.0997256	0.0453436	0.0509009	0.0453703	0.050907	0.0452599	0.0507431	0.121316	0.101012	0.0466548	0.100331	0.100955	0.0986879	0.0453436	0.0509009	0.0455459	0.0507768	0.0452599	0.0507431	0.0796107	0.0988358	0.0455459	0.0507768	0.0664467	0.10066	0.0492956	0.0995475	0.0427271	0.0509298	0.0457874	0.0508576
0.255	0.12099	0.100859	0.0456123	0.0511087	0.121256	0.100991	0.121259	0.10086	0.0440786	0.0996986	0.0455858	0.0511028	0.0456123	0.0511087	0.0454678	0.0509405	0.121256	0.100991	0.0467641	0.100317	0.10091	0.0987117	0.0455858	0.0511028	0.0457533	0.0509736	0.0454678	0.0509405	0.0796546	0.098869	0.0457533	0.0509736	0.0666081	0.100657	0.0493673	0.099529	0.0430647	0.0512582	0.0459917	0.0510499
0.256	0.120925	0.10084	0.0458542	0.0513104	0.121195	0.10097	0.121193	0.100841	0.0441663	0.0996727	0.0458279	0.0513046	0.0458542	0.0513104	0.0456758	0.0511381	0.121195	0.10097	0.046873	0.100303	0.100867	0.098735	0.0458279	0.0513046	0.0459608	0.0511706	0.0456758	0.0511381	0.0796998	0.0989025	0.0459608	0.0511706	0.0667686	0.100655	0.0494393	0.0995117	0.0434027	0.0515866	0.0461959	0.0512424
0.257	0.120859	0.100821	0.046096	0.0515121	0.121133	0.10095	0.121126	0.100822	0.0442543	0.0996481	0.0460699	0.0515064	0.046096	0.0515121	0.0458838	0.0513358	0.121133	0.10095	0.0469815	0.10029	0.100826	0.0987579	0.0460699	0.0515064	0.0461683	0.0513676	0.0458838	0.0513358	0.0797462	0.0989363	0.0461683	0.0513676	0.0669284	0.100653	0.0495118	0.0994956	0.0437409	0.051915	0.0464001	0.051435
0.258	0.120793	0.100803	0.0463376	0.0517137	0.12107	0.10093	0.121057	0.100803	0.0443426	0.0996247	0.0463118	0.0517082	0.0463376	0.0517137	0.0460918	0.0515336	0.12107	0.10093	0.0470898	0.100276	0.100786	0.0987802	0.0463118	0.0517082	0.0463758	0.0515649	0.0460918	0.0515336	0.0797938	0.0989704	0.0463758	0.0515649	0.0670874	0.10065	0.0495848	0.0994805	0.0440795	0.0522433	0.0466043	0.0516278
0.259	0.120725	0.100784	0.0465792	0.0519153	0.121005	0.10091	0.120988	0.100785	0.0444311	0.0996025	0.0465535	0.0519099	0.0465792	0.0519153	0.0462999	0.0517316	0.121005	0.10091	0.0471977	0.100263	0.100747	0.098802	0.0465535	0.0519099	0.0465834	0.0517622	0.0462999	0.0517316	0.0798424	0.0990047	0.0465834	0.0517622	0.0672456	0.100647	0.0496583	0.0994665	0.0444183	0.0525716	0.0468085	0.0518207
0.26	0.120656	0.100766	0.0468205	0.0521168	0.12094	0.10089	0.120918	0.100766	0.04452	0.0995816	0.0467951	0.0521116	0.0468205	0.0521168	0.0465081	0.0519298	0.12094	0.10089	0.0473053	0.10025	0.100711	0.0988235	0.0467951	0.0521116	0.046791	0.0519597	0.0465081	0.0519298	0.0798922	0.0990392	0.046791	0.0519597	0.067403	0.100645	0.0497322	0.0994536	0.0447575	0.0528997	0.0470126	0.0520138
0.261	0.120587	0.100748	0.0470617	0.0523183	0.120873	0.100871	0.120846	0.100748	0.0446093	0.0995619	0.0470365	0.0523133	0.0470617	0.0523183	0.0467164	0.0521281	0.120873	0.100871	0.0474126	0.100237	0.100675	0.0988447	0.0470365	0.0523133	0.0469986	0.0521573	0.0467164	0.0521281	0.0799429	0.0990739	0.0469986	0.0521573	0.0675596	0.100642	0.0498067	0.0994418	0.0450968	0.0532277	0.0472168	0.052207
0.262	0.120516	0.10073	0.0473028	0.0525198	0.120806	0.100852	0.120774	0.10073	0.0446989	0.0995433	0.0472778	0.0525149	0.0473028	0.0525198	0.0469247	0.0523265	0.120806	0.100852	0.0475196	0.100224	0.100642	0.0988658	0.0472778	0.0525149	0.0472063	0.0523551	0.0469247	0.0523265	0.0799947	0.0991087	0.0472063	0.0523551	0.0677154	0.100639	0.0498818	0.099431	0.0454365	0.0535557	0.0474209	0.0524004
0.263	0.120444	0.100713	0.0475438	0.0527212	0.120737	0.100833	0.120701	0.100713	0.0447889	0.099526	0.047519	0.0527165	0.0475438	0.0527212	0.0471331	0.0525251	0.120737	0.100833	0.0476264	0.100212	0.100609	0.0988869	0.047519	0.0527165	0.047414	0.0525529	0.0471331	0.0525251	0.0800474	0.0991435	0.047414	0.0525529	0.0678705	0.100637	0.0499574	0.0994213	0.0457763	0.0538834	0.047625	0.052594
0.264	0.120372	0.100696	0.0477846	0.0529226	0.120668	0.100814	0.120627	0.100695	0.0448794	0.0995099	0.04776	0.052918	0.0477846	0.0529226	0.0473415	0.0527238	0.120668	0.100814	0.0477329	0.1002	0.100578	0.098908	0.04776	0.052918	0.0476218	0.0527509	0.0473415	0.0527238	0.0801011	0.0991784	0.0476218	0.0527509	0.0680248	0.100634	0.0500336	0.0994127	0.0461164	0.0542111	0.0478292	0.0527877
0.265	0.120299	0.100678	0.0480252	0.053124	0.120597	0.100795	0.120552	0.100678	0.0449702	0.0994949	0.0480009	0.0531195	0.0480252	0.053124	0.0475501	0.0529227	0.120597	0.100795	0.0478392	0.100188	0.100548	0.0989292	0.0480009	0.0531195	0.0478296	0.052949	0.0475501	0.0529227	0.0801556	0.0992133	0.0478296	0.052949	0.0681783	0.100631	0.0501103	0.099405	0.0464566	0.0545385	0.0480333	0.0529816
0.266	0.120224	0.100662	0.0482657	0.0533253	0.120526	0.100777	0.120476	0.100661	0.0450616	0.0994811	0.0482416	0.053321	0.0482657	0.0533253	0.0477587	0.0531217	0.120526	0.100777	0.0479452	0.100176	0.10052	0.0989505	0.0482416	0.053321	0.0480375	0.0531473	0.0477587	0.0531217	0.080211	0.0992481	0.0480375	0.0531473	0.068331	0.100628	0.0501877	0.0993984	0.046797	0.0548658	0.0482375	0.0531756
0.267	0.120149	0.100645	0.0485061	0.0535266	0.120454	0.100759	0.1204	0.100644	0.0451534	0.0994685	0.0484822	0.0535224	0.0485061	0.0535266	0.0479674	0.0533208	0.120454	0.100759	0.048051	0.100165	0.100493	0.0989719	0.0484822	0.0535224	0.0482455	0.0533456	0.0479674	0.0533208	0.0802672	0.0992829	0.0482455	0.0533456	0.068483	0.100625	0.0502656	0.0993927	0.0471376	0.0551929	0.0484417	0.0533699
0.268	0.120074	0.100628	0.0487463	0.0537279	0.12038	0.100741	0.120322	0.100627	0.0452458	0.099457	0.0487226	0.0537238	0.0487463	0.0537279	0.0481761	0.0535201	0.12038	0.100741	0.0481567	0.100154	0.100467	0.0989935	0.0487226	0.0537238	0.0484535	0.0535441	0.0481761	0.0535201	0.0803242	0.0993176	0.0484535	0.0535441	0.0686342	0.100622	0.0503442	0.0993881	0.0474784	0.0555198	0.0486459	0.0535643
0.269	0.119997	0.100612	0.0489864	0.0539292	0.120306	0.100723	0.120244	0.100611	0.0453386	0.0994466	0.0489628	0.0539252	0.0489864	0.0539292	0.048385	0.0537195	0.120306	0.100723	0.0482621	0.100144	0.100442	0.0990152	0.0489628	0.0539252	0.0486615	0.0537427	0.048385	0.0537195	0.0803819	0.0993521	0.0486615	0.0537427	0.0687847	0.100619	0.0504234	0.0993844	0.0478192	0.0558464	0.0488501	0.0537588
0.27	0.119919	0.100596	0.0492263	0.0541304	0.120231	0.100706	0.120165	0.100595	0.045432	0.0994374	0.049203	0.0541265	0.0492263	0.0541304	0.0485939	0.053919	0.120231	0.100706	0.0483673	0.100134	0.100419	0.0990371	0.049203	0.0541265	0.0488696	0.0539414	0.0485939	0.053919	0.0804403	0.0993865	0.0488696	0.0539414	0.0689344	0.100616	0.0505033	0.0993816	0.0481602	0.0561728	0.0490544	0.0539536
0.271	0.119841	0.10058	0.049466	0.0543315	0.120156	0.100689	0.120085	0.100579	0.0455259	0.0994292	0.0494429	0.0543278	0.049466	0.0543315	0.0488029	0.0541187	0.120156	0.100689	0.0484724	0.100124	0.100396	0.0990591	0.0494429	0.0543278	0.0490778	0.0541402	0.0488029	0.0541187	0.0804994	0.0994206	0.0490778	0.0541402	0.0690834	0.100613	0.0505837	0.0993798	0.0485013	0.056499	0.0492588	0.0541485
0.272	0.119762	0.100564	0.0497056	0.0545327	0.120079	0.100671	0.120005	0.100563	0.0456204	0.099422	0.0496827	0.0545291	0.0497056	0.0545327	0.049012	0.0543184	0.120079	0.100671	0.0485773	0.100114	0.100375	0.0990812	0.0496827	0.0545291	0.0492861	0.0543392	0.049012	0.0543184	0.0805591	0.0994546	0.0492861	0.0543392	0.0692316	0.100609	0.0506648	0.0993788	0.0488425	0.0568248	0.0494631	0.0543436
0.273	0.119683	0.100549	0.049945	0.0547338	0.120002	0.100655	0.119923	0.100547	0.0457155	0.099416	0.0499224	0.0547303	0.049945	0.0547338	0.0492212	0.0545183	0.120002	0.100655	0.048682	0.100105	0.100355	0.0991034	0.0499224	0.0547303	0.0494944	0.0545382	0.0492212	0.0545183	0.0806194	0.0994882	0.0494944	0.0545382	0.069379	0.100606	0.0507466	0.0993787	0.0491837	0.0571504	0.0496676	0.0545388
0.274	0.119602	0.100533	0.0501843	0.0549349	0.119923	0.100638	0.119841	0.100532	0.0458111	0.0994109	0.0501619	0.0549315	0.0501843	0.0549349	0.0494305	0.0547183	0.119923	0.100638	0.0487866	0.100096	0.100336	0.0991257	0.0501619	0.0549315	0.0497027	0.0547374	0.0494305	0.0547183	0.0806802	0.0995216	0.0497027	0.0547374	0.0695257	0.100603	0.050829	0.0993795	0.049525	0.0574757	0.049872	0.0547342
0.275	0.119521	0.100518	0.0504234	0.0551359	0.119844	0.100621	0.119759	0.100517	0.0459073	0.0994069	0.0504012	0.0551327	0.0504234	0.0551359	0.0496398	0.0549185	0.119844	0.100621	0.0488911	0.100088	0.100318	0.0991481	0.0504012	0.0551327	0.0499111	0.0549366	0.0496398	0.0549185	0.0807415	0.0995547	0.0499111	0.0549366	0.0696717	0.1006	0.050912	0.0993812	0.0498663	0.0578006	0.0500766	0.0549298
0.276	0.11944	0.100503	0.0506624	0.0553369	0.119765	0.100605	0.119675	0.100501	0.0460042	0.0994038	0.0506404	0.0553338	0.0506624	0.0553369	0.0498493	0.0551187	0.119765	0.100605	0.0489954	0.10008	0.100301	0.0991706	0.0506404	0.0553338	0.0501196	0.055136	0.0498493	0.0551187	0.0808033	0.0995874	0.0501196	0.055136	0.069817	0.100597	0.0509957	0.0993836	0.0502076	0.0581253	0.0502812	0.0551256
0.277	0.119357	0.100488	0.0509011	0.0555379	0.119684	0.100589	0.119592	0.100487	0.0461016	0.0994018	0.0508794	0.0555349	0.0509011	0.0555379	0.0500588	0.055319	0.119684	0.100589	0.0490997	0.100072	0.100285	0.0991931	0.0508794	0.0555349	0.0503282	0.0553355	0.0500588	0.055319	0.0808656	0.0996198	0.0503282	0.0553355	0.0699615	0.100593	0.0510801	0.0993869	0.050549	0.0584495	0.0504858	0.0553215
0.278	0.119274	0.100474	0.0511398	0.0557389	0.119603	0.100573	0.119507	0.100472	0.0461996	0.0994006	0.0511182	0.055736	0.0511398	0.0557389	0.0502684	0.0555195	0.119603	0.100573	0.0492038	0.100064	0.10027	0.0992155	0.0511182	0.055736	0.0505368	0.055535	0.0502684	0.0555195	0.0809282	0.0996518	0.0505368	0.055535	0.0701053	0.10059	0.0511651	0.0993909	0.0508903	0.0587735	0.0506906	0.0555176
0.279	0.119191	0.100459	0.0513782	0.0559398	0.119522	0.100557	0.119422	0.100457	0.0462983	0.0994004	0.0513569	0.055937	0.0513782	0.0559398	0.0504781	0.05572	0.119522	0.100557	0.0493078	0.100057	0.100256	0.099238	0.0513569	0.055937	0.0507455	0.0557347	0.0504781	0.05572	0.0809913	0.0996834	0.0507455	0.0557347	0.0702483	0.100587	0.0512507	0.0993957	0.0512316	0.059097	0.0508954	0.0557139
0.28	0.119107	0.100445	0.0516165	0.0561407	0.119439	0.100542	0.119336	0.100443	0.0463975	0.0994011	0.0515954	0.056138	0.0516165	0.0561407	0.0506879	0.0559206	0.119439	0.100542	0.0494117	0.10005	0.100243	0.0992605	0.0515954	0.056138	0.0509543	0.0559345	0.0506879	0.0559206	0.0810546	0.0997145	0.0509543	0.0559345	0.0703907	0.100584	0.051337	0.0994012	0.0515728	0.0594202	0.0511002	0.0559104
0.281	0.119022	0.100431	0.0518546	0.0563416	0.119356	0.100527	0.11925	0.100429	0.0464974	0.0994026	0.0518337	0.056339	0.0518546	0.0563416	0.0508978	0.0561214	0.119356	0.100527	0.0495156	0.100044	0.100231	0.0992828	0.0518337	0.056339	0.0511631	0.0561343	0.0508978	0.0561214	0.0811183	0.0997452	0.0511631	0.0561343	0.0705323	0.10058	0.051424	0.0994074	0.051914	0.0597429	0.0513052	0.056107
0.282	0.118937	0.100417	0.0520925	0.0565424	0.119273	0.100511	0.119163	0.100415	0.0465979	0.099405	0.0520718	0.05654	0.0520925	0.0565424	0.0511077	0.0563222	0.119273	0.100511	0.0496194	0.100038	0.10022	0.0993052	0.0520718	0.05654	0.0513721	0.0563343	0.0511077	0.0563222	0.0811822	0.0997754	0.0513721	0.0563343	0.0706732	0.100577	0.0515115	0.0994143	0.0522552	0.0600653	0.0515102	0.0563038
0.283	0.118851	0.100404	0.0523303	0.0567432	0.119188	0.100497	0.119076	0.100401	0.0466991	0.0994082	0.0523098	0.0567409	0.0523303	0.0567432	0.0513178	0.0565231	0.119188	0.100497	0.0497231	0.100032	0.10021	0.0993274	0.0523098	0.0567409	0.051581	0.0565343	0.0513178	0.0565231	0.0812464	0.0998051	0.051581	0.0565343	0.0708134	0.100574	0.0515998	0.0994219	0.0525962	0.0603872	0.0517154	0.0565008
0.284	0.118765	0.10039	0.0525679	0.056944	0.119103	0.100482	0.118988	0.100388	0.0468008	0.0994123	0.0525477	0.0569418	0.0525679	0.056944	0.0515279	0.0567241	0.119103	0.100482	0.0498267	0.100026	0.1002	0.0993495	0.0525477	0.0569418	0.0517901	0.0567344	0.0515279	0.0567241	0.0813108	0.0998344	0.0517901	0.0567344	0.0709529	0.100571	0.0516886	0.0994301	0.0529371	0.0607086	0.0519206	0.0566979
0.285	0.118678	0.100377	0.0528053	0.0571448	0.119018	0.100467	0.118899	0.100374	0.0469032	0.0994171	0.0527853	0.0571427	0.0528053	0.0571448	0.0517381	0.0569252	0.119018	0.100467	0.0499303	0.100021	0.100192	0.0993714	0.0527853	0.0571427	0.0519992	0.0569346	0.0517381	0.0569252	0.0813753	0.0998631	0.0519992	0.0569346	0.0710917	0.100567	0.051778	0.0994389	0.0532779	0.0610296	0.0521259	0.0568952
0.286	0.11859	0.100364	0.0530426	0.0573455	0.118932	0.100453	0.11881	0.100361	0.0470061	0.0994226	0.0530228	0.0573435	0.0530426	0.0573455	0.0519484	0.0571263	0.118932	0.100453	0.0500339	0.100016	0.100184	0.0993932	0.0530228	0.0573435	0.0522084	0.0571349	0.0519484	0.0571263	0.08144	0.0998912	0.0522084	0.0571349	0.0712298	0.100564	0.0518681	0.0994483	0.0536186	0.0613502	0.0523313	0.0570926
0.287	0.118503	0.100351	0.0532797	0.0575462	0.118846	0.100439	0.118721	0.100348	0.0471097	0.0994289	0.0532601	0.0575443	0.0532797	0.0575462	0.0521587	0.0573276	0.118846	0.100439	0.0501374	0.100012	0.100177	0.0994149	0.0532601	0.0575443	0.0524176	0.0573353	0.0521587	0.0573276	0.0815048	0.0999188	0.0524176	0.0573353	0.0713672	0.100561	0.0519587	0.0994583	0.0539591	0.0616702	0.0525368	0.0572902
0.288	0.118414	0.100338	0.0535166	0.0577469	0.118759	0.100425	0.118631	0.100335	0.0472139	0.0994359	0.0534972	0.0577451	0.0535166	0.0577469	0.0523692	0.0575289	0.118759	0.100425	0.0502408	0.100008	0.10017	0.0994363	0.0534972	0.0577451	0.0526269	0.0575357	0.0523692	0.0575289	0.0815697	0.0999459	0.0526269	0.0575357	0.0715039	0.100558	0.05205	0.0994688	0.0542994	0.0619898	0.0527424	0.057488
0.289	0.118326	0.100325	0.0537533	0.0579476	0.118671	0.100411	0.118541	0.100322	0.0473187	0.0994435	0.0537341	0.0579459	0.0537533	0.0579476	0.0525797	0.0577302	0.118671	0.100411	0.0503442	0.100004	0.100165	0.0994576	0.0537341	0.0579459	0.0528363	0.0577362	0.0525797	0.0577302	0.0816346	0.0999723	0.0528363	0.0577362	0.07164	0.100555	0.0521418	0.0994798	0.0546396	0.0623088	0.052948	0.057686
0.29	0.118237	0.100313	0.0539898	0.0581482	0.118583	0.100397	0.11845	0.10031	0.0474241	0.0994518	0.0539709	0.0581466	0.0539898	0.0581482	0.0527903	0.0579317	0.118583	0.100397	0.0504476	0.1	0.10016	0.0994786	0.0539709	0.0581466	0.0530458	0.0579368	0.0527903	0.0579317	0.0816996	0.0999982	0.0530458	0.0579368	0.0717753	0.100551	0.0522342	0.0994914	0.0549796	0.0626273	0.0531538	0.057884
0.291	0.118147	0.1003	0.0542262	0.0583488	0.118495	0.100384	0.118359	0.100297	0.0475301	0.0994608	0.0542075	0.0583473	0.0542262	0.0583488	0.0530009	0.0581332	0.118495	0.100384	0.050551	0.0999967	0.100155	0.0994994	0.0542075	0.0583473	0.0532553	0.0581375	0.0530009	0.0581332	0.0817645	0.100023	0.0532553	0.0581375	0.07191	0.100548	0.0523272	0.0995033	0.0553193	0.0629453	0.0533597	0.0580823
0.292	0.118057	0.100288	0.0544624	0.0585494	0.118406	0.10037	0.118268	0.100285	0.0476367	0.0994703	0.0544439	0.058548	0.0544624	0.0585494	0.0532117	0.0583347	0.118406	0.10037	0.0506543	0.0999937	0.100152	0.0995199	0.0544439	0.058548	0.0534649	0.0583382	0.0532117	0.0583347	0.0818294	0.100048	0.0534649	0.0583382	0.072044	0.100545	0.0524207	0.0995158	0.0556588	0.0632627	0.0535657	0.0582807
0.293	0.117967	0.100276	0.0546984	0.05875	0.118317	0.100357	0.118176	0.100273	0.0477438	0.0994804	0.0546801	0.0587486	0.0546984	0.05875	0.0534225	0.0585363	0.118317	0.100357	0.0507576	0.0999909	0.100149	0.0995402	0.0546801	0.0587486	0.0536745	0.058539	0.0534225	0.0585363	0.0818943	0.100072	0.0536745	0.058539	0.0721773	0.100542	0.0525148	0.0995286	0.0559981	0.0635796	0.0537718	0.0584792
0.294	0.117876	0.100264	0.0549342	0.0589505	0.118227	0.100344	0.118084	0.100261	0.0478515	0.099491	0.0549161	0.0589493	0.0549342	0.0589505	0.0536334	0.058738	0.118227	0.100344	0.0508609	0.0999884	0.100146	0.0995602	0.0549161	0.0589493	0.0538842	0.0587398	0.0536334	0.058738	0.081959	0.100096	0.0538842	0.0587398	0.07231	0.100539	0.0526093	0.0995419	0.0563371	0.0638959	0.053978	0.0586779
0.295	0.117785	0.100253	0.0551699	0.059151	0.118137	0.100331	0.117991	0.100249	0.0479598	0.0995022	0.055152	0.0591499	0.0551699	0.059151	0.0538444	0.0589397	0.118137	0.100331	0.0509642	0.0999862	0.100144	0.0995799	0.055152	0.0591499	0.054094	0.0589407	0.0538444	0.0589397	0.0820237	0.100118	0.054094	0.0589407	0.072442	0.100535	0.0527044	0.0995555	0.0566758	0.0642115	0.0541843	0.0588768
0.296	0.117694	0.100241	0.0554053	0.0593515	0.118046	0.100319	0.117898	0.100238	0.0480686	0.0995138	0.0553877	0.0593504	0.0554053	0.0593515	0.0540554	0.0591415	0.118046	0.100319	0.0510675	0.0999843	0.100143	0.0995994	0.0553877	0.0593504	0.0543038	0.0591417	0.0540554	0.0591415	0.0820882	0.10014	0.0543038	0.0591417	0.0725733	0.100532	0.0528	0.0995695	0.0570143	0.0645266	0.0543907	0.0590758
0.297	0.117603	0.10023	0.0556406	0.059552	0.117955	0.100306	0.117805	0.100226	0.0481779	0.099526	0.0556232	0.059551	0.0556406	0.059552	0.0542665	0.0593433	0.117955	0.100306	0.0511707	0.0999826	0.100142	0.0996185	0.0556232	0.059551	0.0545137	0.0593427	0.0542665	0.0593433	0.0821525	0.100162	0.0545137	0.0593427	0.072704	0.100529	0.0528961	0.0995838	0.0573525	0.0648411	0.0545972	0.0592749
0.298	0.117511	0.100219	0.0558757	0.0597524	0.117864	0.100294	0.117712	0.100215	0.0482878	0.0995385	0.0558585	0.0597515	0.0558757	0.0597524	0.0544776	0.0595451	0.117864	0.100294	0.051274	0.0999812	0.100142	0.0996373	0.0558585	0.0597515	0.0547237	0.0595438	0.0544776	0.0595451	0.0822167	0.100183	0.0547237	0.0595438	0.072834	0.100526	0.0529927	0.0995984	0.0576903	0.0651549	0.0548038	0.0594742
0.299	0.117418	0.100208	0.0561106	0.0599529	0.117773	0.100282	0.117618	0.100204	0.0483982	0.0995515	0.0560936	0.059952	0.0561106	0.0599529	0.0546889	0.059747	0.117773	0.100282	0.0513772	0.0999801	0.100142	0.0996557	0.0560936	0.059952	0.0549337	0.0597449	0.0546889	0.059747	0.0822806	0.100203	0.0549337	0.0597449	0.0729634	0.100523	0.0530897	0.0996133	0.0580278	0.0654681	0.0550106	0.0596736
0.3	0.117326	0.100197	0.0563453	0.0601533	0.117681	0.10027	0.117524	0.100193	0.048509	0.0995649	0.0563285	0.0601525	0.0563453	0.0601533	0.0549001	0.0599489	0.117681	0.10027	0.0514805	0.0999792	0.100143	0.0996739	0.0563285	0.0601525	0.0551438	0.0599461	0.0549001	0.0599489	0.0823444	0.100222	0.0551438	0.0599461	0.0730922	0.10052	0.0531871	0.0996284	0.0583649	0.0657807	0.0552174	0.0598732
0.301	0.117233	0.100186	0.0565799	0.0603537	0.117589	0.100258	0.11743	0.100182	0.0486204	0.0995786	0.0565633	0.060353	0.0565799	0.0603537	0.0551115	0.0601508	0.117589	0.100258	0.0515837	0.0999785	0.100144	0.0996916	0.0565633	0.060353	0.0553539	0.0601473	0.0551115	0.0601508	0.0824078	0.100241	0.0553539	0.0601473	0.0732203	0.100517	0.053285	0.0996438	0.0587017	0.0660925	0.0554244	0.0600728
0.302	0.11714	0.100175	0.0568142	0.060554	0.117496	0.100246	0.117335	0.100171	0.0487322	0.0995927	0.0567978	0.0605534	0.0568142	0.060554	0.0553229	0.0603528	0.117496	0.100246	0.0516869	0.0999781	0.100146	0.0997091	0.0567978	0.0605534	0.0555641	0.0603485	0.0553229	0.0603528	0.082471	0.100259	0.0555641	0.0603485	0.0733477	0.100514	0.0533833	0.0996594	0.0590381	0.0664037	0.0556314	0.0602726
0.303	0.117047	0.100165	0.0570484	0.0607544	0.117403	0.100235	0.117241	0.100161	0.0488445	0.0996071	0.0570322	0.0607538	0.0570484	0.0607544	0.0555343	0.0605548	0.117403	0.100235	0.0517902	0.0999779	0.100148	0.0997262	0.0570322	0.0607538	0.0557743	0.0605498	0.0555343	0.0605548	0.0825339	0.100277	0.0557743	0.0605498	0.0734746	0.100511	0.0534819	0.0996751	0.0593741	0.0667142	0.0558386	0.0604726
0.304	0.116954	0.100155	0.0572824	0.0609547	0.11731	0.100224	0.117146	0.100151	0.0489573	0.0996219	0.0572664	0.0609542	0.0572824	0.0609547	0.0557458	0.0607568	0.11731	0.100224	0.0518934	0.0999779	0.10015	0.0997429	0.0572664	0.0609542	0.0559846	0.0607511	0.0557458	0.0607568	0.0825965	0.100294	0.0559846	0.0607511	0.0736008	0.100508	0.053581	0.0996911	0.0597097	0.067024	0.0560459	0.0606726
0.305	0.11686	0.100144	0.0575162	0.061155	0.117217	0.100212	0.11705	0.10014	0.0490704	0.0996368	0.0575004	0.0611546	0.0575162	0.061155	0.0559574	0.0609588	0.117217	0.100212	0.0519966	0.0999782	0.100153	0.0997592	0.0575004	0.0611546	0.056195	0.0609525	0.0559574	0.0609588	0.0826588	0.10031	0.056195	0.0609525	0.0737263	0.100505	0.0536804	0.0997072	0.0600449	0.0673331	0.0562533	0.0608728
0.306	0.116766	0.100134	0.0577498	0.0613552	0.117123	0.100201	0.116955	0.10013	0.049184	0.099652	0.0577342	0.061355	0.0577498	0.0613552	0.056169	0.0611609	0.117123	0.100201	0.0520999	0.0999786	0.100156	0.0997752	0.0577342	0.061355	0.0564053	0.0611539	0.056169	0.0611609	0.0827207	0.100325	0.0564053	0.0611539	0.0738513	0.100502	0.0537801	0.0997234	0.0603797	0.0676414	0.0564608	0.0610731
0.307	0.116672	0.100125	0.0579832	0.0615555	0.11703	0.100191	0.11686	0.10012	0.049298	0.0996675	0.0579679	0.0615553	0.0579832	0.0615555	0.0563806	0.0613629	0.11703	0.100191	0.0522031	0.0999793	0.10016	0.0997908	0.0579679	0.0615553	0.0566158	0.0613553	0.0563806	0.0613629	0.0827823	0.10034	0.0566158	0.0613553	0.0739756	0.100499	0.0538802	0.0997397	0.060714	0.0679491	0.0566684	0.0612735
0.308	0.116578	0.100115	0.0582164	0.0617557	0.116936	0.10018	0.116764	0.100111	0.0494123	0.0996831	0.0582013	0.0617556	0.0582164	0.0617557	0.0565923	0.061565	0.116936	0.10018	0.0523063	0.0999801	0.100163	0.0998061	0.0582013	0.0617556	0.0568263	0.0615567	0.0565923	0.061565	0.0828435	0.100354	0.0568263	0.0615567	0.0740993	0.100496	0.0539806	0.0997561	0.0610478	0.0682559	0.0568761	0.0614741
0.309	0.116483	0.100105	0.0584495	0.061956	0.116841	0.100169	0.116668	0.100101	0.049527	0.099699	0.0584345	0.0619559	0.0584495	0.061956	0.0568041	0.0617671	0.116841	0.100169	0.0524095	0.0999812	0.100167	0.0998209	0.0584345	0.0619559	0.0570368	0.0617582	0.0568041	0.0617671	0.0829042	0.100368	0.0570368	0.0617582	0.0742225	0.100493	0.0540813	0.0997725	0.0613812	0.068562	0.057084	0.0616747
0.31	0.116389	0.100096	0.0586823	0.0621562	0.116747	0.100159	0.116572	0.100092	0.0496421	0.0997149	0.0586676	0.0621562	0.0586823	0.0621562	0.0570158	0.0619692	0.116747	0.100159	0.0525127	0.0999824	0.100172	0.0998354	0.0586676	0.0621562	0.0572474	0.0619597	0.0570158	0.0619692	0.0829646	0.10038	0.0572474	0.0619597	0.074345	0.10049	0.0541822	0.099789	0.0617141	0.0688673	0.0572919	0.0618754
0.311	0.116294	0.100087	0.058915	0.0623563	0.116652	0.100149	0.116476	0.100082	0.0497575	0.0997311	0.0589005	0.0623564	0.058915	0.0623563	0.0572276	0.0621713	0.116652	0.100149	0.0526159	0.0999838	0.100176	0.0998495	0.0589005	0.0623564	0.057458	0.0621612	0.0572276	0.0621713	0.0830246	0.100393	0.057458	0.0621612	0.0744669	0.100487	0.0542834	0.0998055	0.0620464	0.0691719	0.0574999	0.0620763
0.312	0.116199	0.100077	0.0591475	0.0625565	0.116558	0.100139	0.11638	0.100073	0.0498732	0.0997473	0.0591332	0.0625566	0.0591475	0.0625565	0.0574395	0.0623734	0.116558	0.100139	0.0527191	0.0999854	0.100181	0.0998632	0.0591332	0.0625566	0.0576686	0.0623628	0.0574395	0.0623734	0.0830841	0.100404	0.0576686	0.0623628	0.0745881	0.100484	0.0543849	0.0998221	0.0623783	0.0694756	0.0577081	0.0622772
0.313	0.116105	0.100068	0.0593797	0.0627566	0.116463	0.100129	0.116283	0.100064	0.0499892	0.0997636	0.0593656	0.0627568	0.0593797	0.0627566	0.0576514	0.0625755	0.116463	0.100129	0.0528223	0.0999871	0.100186	0.0998765	0.0593656	0.0627568	0.0578793	0.0625643	0.0576514	0.0625755	0.0831431	0.100415	0.0578793	0.0625643	0.0747088	0.100481	0.0544865	0.0998386	0.0627096	0.0697785	0.0579164	0.0624783
0.314	0.11601	0.10006	0.0596118	0.0629568	0.116368	0.100119	0.116187	0.100055	0.0501055	0.09978	0.0595979	0.062957	0.0596118	0.0629568	0.0578633	0.0627776	0.116368	0.100119	0.0529255	0.099989	0.100191	0.0998894	0.0595979	0.062957	0.0580901	0.0627659	0.0578633	0.0627776	0.0832017	0.100425	0.0580901	0.0627659	0.074829	0.100479	0.0545884	0.099855	0.0630403	0.0700806	0.0581247	0.0626794
0.315	0.115914	0.100051	0.0598438	0.0631569	0.116273	0.100109	0.11609	0.100046	0.050222	0.0997964	0.05983	0.0631572	0.0598438	0.0631569	0.0580752	0.0629796	0.116273	0.100109	0.0530286	0.0999911	0.100196	0.099902	0.05983	0.0631572	0.0583008	0.0629675	0.0580752	0.0629796	0.0832599	0.100435	0.0583008	0.0629675	0.0749485	0.100476	0.0546905	0.0998715	0.0633705	0.0703819	0.0583332	0.0628807
0.316	0.115819	0.100042	0.0600755	0.063357	0.116177	0.1001	0.115994	0.100038	0.0503388	0.0998129	0.060062	0.0633574	0.0600755	0.063357	0.0582872	0.0631817	0.116177	0.1001	0.0531318	0.0999933	0.100202	0.0999142	0.060062	0.0633574	0.0585116	0.063169	0.0582872	0.0631817	0.0833175	0.100444	0.0585116	0.063169	0.0750674	0.100473	0.0547927	0.0998878	0.0637002	0.0706823	0.0585418	0.063082
0.317	0.115724	0.100034	0.060307	0.063557	0.116082	0.10009	0.115897	0.100029	0.0504559	0.0998294	0.0602937	0.0635575	0.060307	0.063557	0.0584992	0.0633838	0.116082	0.10009	0.0532349	0.0999956	0.100208	0.0999259	0.0602937	0.0635575	0.0587224	0.0633706	0.0584992	0.0633838	0.0833747	0.100452	0.0587224	0.0633706	0.0751857	0.10047	0.0548951	0.0999041	0.0640292	0.0709818	0.0587504	0.0632834
0.318	0.115629	0.100025	0.0605383	0.0637571	0.115986	0.100081	0.1158	0.100021	0.0505731	0.0998458	0.0605252	0.0637576	0.0605383	0.0637571	0.0587112	0.0635858	0.115986	0.100081	0.053338	0.0999981	0.100214	0.0999374	0.0605252	0.0637576	0.0589333	0.0635722	0.0587112	0.0635858	0.0834313	0.10046	0.0589333	0.0635722	0.0753035	0.100468	0.0549976	0.0999203	0.0643576	0.0712805	0.0589592	0.0634849
0.319	0.115533	0.100017	0.0607695	0.0639571	0.115891	0.100072	0.115703	0.100012	0.0506905	0.0998623	0.0607566	0.0639577	0.0607695	0.0639571	0.0589232	0.0637879	0.115891	0.100072	0.0534411	0.100001	0.10022	0.0999484	0.0607566	0.0639577	0.0591442	0.0637739	0.0589232	0.0637879	0.0834875	0.100467	0.0591442	0.0637739	0.0754207	0.100465	0.0551002	0.0999363	0.0646854	0.0715783	0.0591681	0.0636865
0.32	0.115438	0.100009	0.0610004	0.0641572	0.115795	0.100063	0.115607	0.100004	0.0508081	0.0998787	0.0609877	0.0641578	0.0610004	0.0641572	0.0591353	0.0639899	0.115795	0.100063	0.0535441	0.100003	0.100226	0.099959	0.0609877	0.0641578	0.0593551	0.0639755	0.0591353	0.0639899	0.0835431	0.100474	0.0593551	0.0639755	0.0755373	0.100462	0.0552029	0.0999523	0.0650126	0.0718753	0.0593771	0.0638881
0.321	0.115343	0.100001	0.0612312	0.0643572	0.115699	0.100054	0.11551	0.0999963	0.0509259	0.099895	0.0612187	0.0643579	0.0612312	0.0643572	0.0593473	0.0641919	0.115699	0.100054	0.0536472	0.100006	0.100232	0.0999693	0.0612187	0.0643579	0.059566	0.0641771	0.0593473	0.0641919	0.0835982	0.10048	0.059566	0.0641771	0.0756533	0.10046	0.0553057	0.0999681	0.0653392	0.0721713	0.0595861	0.0640898
0.322	0.115247	0.0999933	0.0614618	0.0645572	0.115604	0.100045	0.115413	0.0999884	0.0510438	0.0999113	0.0614494	0.0645579	0.0614618	0.0645572	0.0595594	0.0643939	0.115604	0.100045	0.0537501	0.100009	0.100238	0.0999792	0.0614494	0.0645579	0.059777	0.0643787	0.0595594	0.0643939	0.0836528	0.100485	0.059777	0.0643787	0.0757688	0.100457	0.0554085	0.0999837	0.0656651	0.0724664	0.0597953	0.0642916
0.323	0.115152	0.0999856	0.0616921	0.0647571	0.115508	0.100037	0.115316	0.0999807	0.0511618	0.0999275	0.06168	0.064758	0.0616921	0.0647571	0.0597715	0.0645958	0.115508	0.100037	0.0538531	0.100012	0.100245	0.0999887	0.06168	0.064758	0.0599879	0.0645803	0.0597715	0.0645958	0.0837068	0.10049	0.0599879	0.0645803	0.0758837	0.100454	0.0555114	0.0999991	0.0659903	0.0727606	0.0600045	0.0644935
0.324	0.115056	0.099978	0.0619223	0.0649571	0.115412	0.100028	0.115219	0.0999731	0.05128	0.0999435	0.0619104	0.064958	0.0619223	0.0649571	0.0599836	0.0647978	0.115412	0.100028	0.053956	0.100015	0.100251	0.0999979	0.0619104	0.064958	0.0601989	0.0647819	0.0599836	0.0647978	0.0837603	0.100494	0.0601989	0.0647819	0.0759981	0.100452	0.0556143	0.100014	0.0663148	0.0730538	0.0602139	0.0646954
0.325	0.114961	0.0999706	0.0621523	0.0651571	0.115316	0.10002	0.115122	0.0999656	0.0513982	0.0999595	0.0621406	0.065158	0.0621523	0.0651571	0.0601957	0.0649997	0.115316	0.10002	0.0540589	0.100019	0.100257	0.100007	0.0621406	0.065158	0.06041	0.0649835	0.0601957	0.0649997	0.0838132	0.100498	0.06041	0.0649835	0.0761119	0.100449	0.0557172	0.100029	0.0666387	0.0733461	0.0604233	0.0648974
0.326	0.114865	0.0999632	0.0623821	0.065357	0.11522	0.100012	0.115026	0.0999582	0.0515165	0.0999753	0.0623706	0.065358	0.0623821	0.065357	0.0604078	0.0652016	0.11522	0.100012	0.0541617	0.100022	0.100264	0.100015	0.0623706	0.065358	0.060621	0.0651851	0.0604078	0.0652016	0.0838656	0.100501	0.060621	0.0651851	0.0762251	0.100447	0.0558202	0.100044	0.0669618	0.0736374	0.0606328	0.0650995
0.327	0.11477	0.099956	0.0626117	0.0655569	0.115124	0.100004	0.114929	0.0999509	0.0516348	0.0999909	0.0626004	0.0655579	0.0626117	0.0655569	0.0606199	0.0654034	0.115124	0.100004	0.0542645	0.100025	0.10027	0.100023	0.0626004	0.0655579	0.060832	0.0653867	0.0606199	0.0654034	0.0839175	0.100503	0.060832	0.0653867	0.0763378	0.100444	0.0559231	0.100059	0.0672842	0.0739278	0.0608424	0.0653016
0.328	0.114675	0.0999489	0.0628412	0.0657568	0.115029	0.0999957	0.114832	0.0999438	0.0517532	0.100006	0.06283	0.0657579	0.0628412	0.0657568	0.060832	0.0656053	0.115029	0.0999957	0.0543672	0.100029	0.100277	0.100031	0.06283	0.0657579	0.0610431	0.0655883	0.060832	0.0656053	0.0839687	0.100506	0.0610431	0.0655883	0.0764499	0.100442	0.0560259	0.100073	0.0676059	0.0742172	0.0610521	0.0655037
0.329	0.114579	0.0999419	0.0630704	0.0659567	0.114933	0.0999879	0.114735	0.0999368	0.0518715	0.100022	0.0630594	0.0659578	0.0630704	0.0659567	0.0610441	0.0658071	0.114933	0.0999879	0.0544699	0.100032	0.100284	0.100038	0.0630594	0.0659578	0.0612541	0.0657899	0.0610441	0.0658071	0.0840194	0.100507	0.0612541	0.0657899	0.0765615	0.100439	0.0561287	0.100087	0.0679269	0.0745056	0.0612619	0.0657059
0.33	0.114484	0.099935	0.0632994	0.0661566	0.114837	0.0999802	0.114639	0.0999299	0.0519899	0.100037	0.0632887	0.0661578	0.0632994	0.0661566	0.0612562	0.0660088	0.114837	0.0999802	0.0545725	0.100036	0.10029	0.100046	0.0632887	0.0661578	0.0614652	0.0659914	0.0612562	0.0660088	0.0840696	0.100508	0.0614652	0.0659914	0.0766726	0.100437	0.0562314	0.100101	0.0682471	0.074793	0.0614717	0.0659082
0.331	0.114389	0.0999283	0.0635283	0.0663564	0.114741	0.0999727	0.114542	0.0999231	0.0521083	0.100052	0.0635177	0.0663577	0.0635283	0.0663564	0.0614683	0.0662106	0.114741	0.0999727	0.0546751	0.100039	0.100297	0.100052	0.0635177	0.0663577	0.0616763	0.0661929	0.0614683	0.0662106	0.0841192	0.100509	0.0616763	0.0661929	0.0767831	0.100434	0.0563341	0.100115	0.0685665	0.0750794	0.0616817	0.0661105
0.332	0.114294	0.0999216	0.063757	0.0665563	0.114645	0.0999653	0.114446	0.0999164	0.0522266	0.100066	0.0637466	0.0665576	0.063757	0.0665563	0.0616803	0.0664123	0.114645	0.0999653	0.0547776	0.100043	0.100303	0.100059	0.0637466	0.0665576	0.0618874	0.0663945	0.0616803	0.0664123	0.0841682	0.100509	0.0618874	0.0663945	0.0768931	0.100432	0.0564366	0.100128	0.0688851	0.0753648	0.0618917	0.0663128
0.333	0.114199	0.0999151	0.0639854	0.0667561	0.11455	0.0999579	0.11435	0.0999099	0.0523449	0.100081	0.0639752	0.0667574	0.0639854	0.0667561	0.0618924	0.066614	0.11455	0.0999579	0.05488	0.100047	0.10031	0.100065	0.0639752	0.0667574	0.0620985	0.066596	0.0618924	0.066614	0.0842167	0.100509	0.0620985	0.066596	0.0770025	0.100429	0.056539	0.100141	0.0692029	0.0756492	0.0621017	0.0665152
0.334	0.114104	0.0999087	0.0642137	0.0669559	0.114454	0.0999507	0.114253	0.0999034	0.0524631	0.100095	0.0642037	0.0669573	0.0642137	0.0669559	0.0621045	0.0668156	0.114454	0.0999507	0.0549823	0.100051	0.100316	0.100071	0.0642037	0.0669573	0.0623096	0.0667975	0.0621045	0.0668156	0.0842646	0.100508	0.0623096	0.0667975	0.0771114	0.100427	0.0566413	0.100154	0.0695199	0.0759325	0.0623119	0.0667176
0.335	0.114009	0.0999024	0.0644418	0.0671557	0.114358	0.0999437	0.114157	0.0998971	0.0525812	0.100109	0.064432	0.0671572	0.0644418	0.0671557	0.0623165	0.0670172	0.114358	0.0999437	0.0550846	0.100054	0.100323	0.100076	0.064432	0.0671572	0.0625207	0.066999	0.0623165	0.0670172	0.0843119	0.100507	0.0625207	0.066999	0.0772198	0.100425	0.0567434	0.100167	0.0698361	0.0762147	0.0625221	0.0669201
0.336	0.113914	0.0998962	0.0646697	0.0673555	0.114263	0.0999367	0.114061	0.0998909	0.0526993	0.100123	0.06466	0.067357	0.0646697	0.0673555	0.0625286	0.0672187	0.114263	0.0999367	0.0551867	0.100058	0.100329	0.100081	0.06466	0.067357	0.0627318	0.0672004	0.0625286	0.0672187	0.0843587	0.100505	0.0627318	0.0672004	0.0773277	0.100422	0.0568454	0.100179	0.0701515	0.0764959	0.0627324	0.0671225
0.337	0.11382	0.0998901	0.0648974	0.0675553	0.114168	0.0999299	0.113965	0.0998847	0.0528172	0.100136	0.0648879	0.0675568	0.0648974	0.0675553	0.0627406	0.0674202	0.114168	0.0999299	0.0552888	0.100062	0.100335	0.100087	0.0648879	0.0675568	0.0629428	0.0674018	0.0627406	0.0674202	0.0844049	0.100503	0.0629428	0.0674018	0.077435	0.10042	0.0569471	0.100191	0.070466	0.076776	0.0629427	0.0673251
0.338	0.113725	0.0998841	0.065125	0.0677551	0.114072	0.0999231	0.113869	0.0998787	0.052935	0.100149	0.0651156	0.0677567	0.065125	0.0677551	0.0629526	0.0676217	0.114072	0.0999231	0.0553908	0.100066	0.100341	0.100091	0.0651156	0.0677567	0.0631539	0.0676033	0.0629526	0.0676217	0.0844506	0.100501	0.0631539	0.0676033	0.0775419	0.100418	0.0570487	0.100202	0.0707796	0.0770551	0.0631531	0.0675276
0.339	0.113631	0.0998782	0.0653523	0.0679549	0.113977	0.0999165	0.113774	0.0998728	0.0530526	0.100162	0.0653432	0.0679565	0.0653523	0.0679549	0.0631645	0.0678232	0.113977	0.0999165	0.0554927	0.10007	0.100348	0.100096	0.0653432	0.0679565	0.063365	0.0678046	0.0631645	0.0678232	0.0844957	0.100498	0.063365	0.0678046	0.0776482	0.100415	0.0571501	0.100213	0.0710924	0.077333	0.0633636	0.0677301
0.34	0.113537	0.0998724	0.0655795	0.0681546	0.113882	0.09991	0.113678	0.0998671	0.0531701	0.100175	0.0655705	0.0681562	0.0655795	0.0681546	0.0633765	0.0680245	0.113882	0.09991	0.0555945	0.100074	0.100354	0.1001	0.0655705	0.0681562	0.0635761	0.068006	0.0633765	0.0680245	0.0845402	0.100495	0.0635761	0.068006	0.077754	0.100413	0.0572513	0.100224	0.0714043	0.0776098	0.0635741	0.0679327
0.341	0.113443	0.0998668	0.0658064	0.0683544	0.113787	0.0999036	0.113583	0.0998614	0.0532874	0.100187	0.0657976	0.068356	0.0658064	0.0683544	0.0635884	0.0682259	0.113787	0.0999036	0.0556962	0.100078	0.100359	0.100105	0.0657976	0.068356	0.0637871	0.0682074	0.0635884	0.0682259	0.0845842	0.100492	0.0637871	0.0682074	0.0778593	0.100411	0.0573522	0.100235	0.0717153	0.0778856	0.0637847	0.0681353
0.342	0.113349	0.0998612	0.0660332	0.0685541	0.113692	0.0998974	0.113488	0.0998558	0.0534045	0.100199	0.0660246	0.0685558	0.0660332	0.0685541	0.0638003	0.0684272	0.113692	0.0998974	0.0557978	0.100081	0.100365	0.100108	0.0660246	0.0685558	0.0639982	0.0684087	0.0638003	0.0684272	0.0846277	0.100488	0.0639982	0.0684087	0.077964	0.100409	0.0574529	0.100245	0.0720254	0.0781602	0.0639954	0.0683379
0.343	0.113255	0.0998557	0.0662598	0.0687538	0.113597	0.0998912	0.113392	0.0998503	0.0535214	0.10021	0.0662513	0.0687555	0.0662598	0.0687538	0.0640122	0.0686285	0.113597	0.0998912	0.0558993	0.100085	0.100371	0.100112	0.0662513	0.0687555	0.0642092	0.06861	0.0640122	0.0686285	0.0846706	0.100484	0.0642092	0.06861	0.0780683	0.100406	0.0575534	0.100255	0.0723346	0.0784336	0.064206	0.0685405
0.344	0.113161	0.0998504	0.0664862	0.0689535	0.113503	0.0998851	0.113298	0.0998449	0.0536381	0.100222	0.0664779	0.0689553	0.0664862	0.0689535	0.064224	0.0688297	0.113503	0.0998851	0.0560006	0.100089	0.100377	0.100116	0.0664779	0.0689553	0.0644202	0.0688112	0.064224	0.0688297	0.084713	0.100479	0.0644202	0.0688112	0.0781721	0.100404	0.0576535	0.100264	0.0726429	0.078706	0.0644168	0.0687431
0.345	0.113068	0.0998451	0.0667124	0.0691532	0.113408	0.0998792	0.113203	0.0998396	0.0537546	0.100233	0.0667043	0.069155	0.0667124	0.0691532	0.0644358	0.0690309	0.113408	0.0998792	0.0561018	0.100093	0.100382	0.100119	0.0667043	0.069155	0.0646313	0.0690125	0.0644358	0.0690309	0.0847549	0.100474	0.0646313	0.0690125	0.0782754	0.100402	0.0577534	0.100274	0.0729502	0.0789771	0.0646276	0.0689458
0.346	0.112975	0.09984	0.0669384	0.0693529	0.113314	0.0998733	0.113108	0.0998345	0.0538708	0.100243	0.0669305	0.0693547	0.0669384	0.0693529	0.0646476	0.069232	0.113314	0.0998733	0.056203	0.100097	0.100388	0.100122	0.0669305	0.0693547	0.0648423	0.0692137	0.0646476	0.069232	0.0847962	0.100469	0.0648423	0.0692137	0.0783782	0.1004	0.057853	0.100282	0.0732565	0.0792472	0.0648384	0.0691484
0.347	0.112882	0.0998349	0.0671642	0.0695526	0.11322	0.0998676	0.113014	0.0998294	0.0539868	0.100254	0.0671565	0.0695544	0.0671642	0.0695526	0.0648593	0.0694331	0.11322	0.0998676	0.0563039	0.100101	0.100393	0.100125	0.0671565	0.0695544	0.0650532	0.0694149	0.0648593	0.0694331	0.084837	0.100464	0.0650532	0.0694149	0.0784804	0.100398	0.0579523	0.100291	0.0735619	0.079516	0.0650493	0.069351
0.348	0.112789	0.0998299	0.0673899	0.0697522	0.113126	0.099862	0.11292	0.0998244	0.0541025	0.100264	0.0673823	0.0697541	0.0673899	0.0697522	0.065071	0.0696342	0.113126	0.099862	0.0564048	0.100104	0.100398	0.100127	0.0673823	0.0697541	0.0652642	0.069616	0.065071	0.0696342	0.0848773	0.100458	0.0652642	0.069616	0.0785822	0.100396	0.0580513	0.100299	0.0738663	0.0797837	0.0652602	0.0695537
0.349	0.112696	0.099825	0.0676154	0.0699519	0.113032	0.0998564	0.112826	0.0998195	0.054218	0.100273	0.0676079	0.0699538	0.0676154	0.0699519	0.0652827	0.0698352	0.113032	0.0998564	0.0565055	0.100108	0.100403	0.10013	0.0676079	0.0699538	0.0654751	0.0698171	0.0652827	0.0698352	0.0849171	0.100452	0.0654751	0.0698171	0.0786835	0.100394	0.05815	0.100307	0.0741697	0.0800501	0.0654711	0.0697563
0.35	0.112603	0.0998203	0.0678406	0.0701515	0.112939	0.099851	0.112732	0.0998147	0.0543331	0.100283	0.0678334	0.0701535	0.0678406	0.0701515	0.0654943	0.0700361	0.112939	0.099851	0.056606	0.100112	0.100408	0.100132	0.0678334	0.0701535	0.065686	0.0700182	0.0654943	0.0700361	0.0849563	0.100446	0.065686	0.0700182	0.0787844	0.100391	0.0582484	0.100314	0.0744722	0.0803154	0.0656821	0.0699589
0.351	0.112511	0.0998156	0.0680657	0.0703512	0.112845	0.0998457	0.112639	0.09981	0.0544479	0.100292	0.0680586	0.0703532	0.0680657	0.0703512	0.0657059	0.0702371	0.112845	0.0998457	0.0567065	0.100116	0.100413	0.100134	0.0680586	0.0703532	0.0658969	0.0702193	0.0657059	0.0702371	0.0849951	0.10044	0.0658969	0.0702193	0.0788847	0.100389	0.0583464	0.100321	0.0747736	0.0805794	0.0658931	0.0701615
0.352	0.112419	0.099811	0.0682906	0.0705508	0.112752	0.0998404	0.112545	0.0998054	0.0545625	0.1003	0.0682837	0.0705528	0.0682906	0.0705508	0.0659175	0.0704379	0.112752	0.0998404	0.0568067	0.100119	0.100417	0.100136	0.0682837	0.0705528	0.0661078	0.0704203	0.0659175	0.0704379	0.0850334	0.100433	0.0661078	0.0704203	0.0789846	0.100387	0.058444	0.100328	0.0750739	0.0808423	0.0661042	0.0703642
0.353	0.112327	0.0998065	0.0685154	0.0707504	0.112659	0.0998353	0.112452	0.0998009	0.0546767	0.100309	0.0685086	0.0707525	0.0685154	0.0707504	0.066129	0.0706388	0.112659	0.0998353	0.0569069	0.100123	0.100422	0.100137	0.0685086	0.0707525	0.0663187	0.0706213	0.066129	0.0706388	0.0850712	0.100427	0.0663187	0.0706213	0.079084	0.100385	0.0585414	0.100334	0.0753733	0.0811039	0.0663152	0.0705668
0.354	0.112236	0.0998021	0.0687399	0.07095	0.112566	0.0998303	0.112359	0.0997965	0.0547905	0.100317	0.0687333	0.0709521	0.0687399	0.07095	0.0663405	0.0708396	0.112566	0.0998303	0.0570068	0.100126	0.100426	0.100139	0.0687333	0.0709521	0.0665295	0.0708223	0.0663405	0.0708396	0.0851086	0.10042	0.0665295	0.0708223	0.0791829	0.100383	0.0586383	0.10034	0.0756716	0.0813642	0.0665263	0.0707694
0.355	0.112144	0.0997977	0.0689643	0.0711496	0.112474	0.0998253	0.112267	0.0997921	0.0549041	0.100324	0.0689578	0.0711517	0.0689643	0.0711496	0.0665519	0.0710403	0.112474	0.0998253	0.0571066	0.10013	0.10043	0.10014	0.0689578	0.0711517	0.0667403	0.0710233	0.0665519	0.0710403	0.0851455	0.100412	0.0667403	0.0710233	0.0792813	0.100381	0.0587349	0.100346	0.0759688	0.0816233	0.0667374	0.0709719
0.356	0.112053	0.0997935	0.0691885	0.0713492	0.112381	0.0998205	0.112174	0.0997879	0.0550172	0.100332	0.0691822	0.0713514	0.0691885	0.0713492	0.0667633	0.071241	0.112381	0.0998205	0.0572062	0.100133	0.100434	0.100141	0.0691822	0.0713514	0.0669511	0.0712242	0.0667633	0.071241	0.0851819	0.100405	0.0669511	0.0712242	0.0793793	0.100379	0.0588311	0.100351	0.076265	0.0818812	0.0669486	0.0711745
0.357	0.111962	0.0997894	0.0694125	0.0715488	0.112289	0.0998157	0.112082	0.0997837	0.0551301	0.100338	0.0694063	0.071551	0.0694125	0.0715488	0.0669746	0.0714417	0.112289	0.0998157	0.0573057	0.100137	0.100438	0.100142	0.0694063	0.071551	0.0671618	0.0714251	0.0669746	0.0714417	0.0852179	0.100397	0.0671618	0.0714251	0.0794768	0.100377	0.0589269	0.100356	0.0765601	0.0821378	0.0671597	0.0713771
0.358	0.111871	0.0997853	0.0696363	0.0717483	0.112197	0.0998111	0.111991	0.0997797	0.0552425	0.100345	0.0696303	0.0717506	0.0696363	0.0717483	0.0671859	0.0716423	0.112197	0.0998111	0.057405	0.10014	0.100442	0.100143	0.0696303	0.0717506	0.0673725	0.0716259	0.0671859	0.0716423	0.0852534	0.10039	0.0673725	0.0716259	0.0795738	0.100375	0.0590223	0.10036	0.0768541	0.0823931	0.0673709	0.0715796
0.359	0.111781	0.0997813	0.0698599	0.0719479	0.112106	0.0998065	0.111899	0.0997757	0.0553546	0.100351	0.0698541	0.0719502	0.0698599	0.0719479	0.0673972	0.0718429	0.112106	0.0998065	0.0575041	0.100143	0.100446	0.100143	0.0698541	0.0719502	0.0675832	0.0718267	0.0673972	0.0718429	0.0852885	0.100382	0.0675832	0.0718267	0.0796704	0.100373	0.0591174	0.100365	0.077147	0.0826471	0.0675821	0.0717821
0.36	0.111691	0.0997774	0.0700834	0.0721475	0.112014	0.099802	0.111808	0.0997718	0.0554663	0.100357	0.0700777	0.0721497	0.0700834	0.0721475	0.0676084	0.0720434	0.112014	0.099802	0.057603	0.100147	0.100449	0.100144	0.0700777	0.0721497	0.0677938	0.0720275	0.0676084	0.0720434	0.0853231	0.100374	0.0677938	0.0720275	0.0797665	0.100372	0.059212	0.100368	0.0774388	0.0828998	0.0677933	0.0719846
0.361	0.111601	0.0997736	0.0703066	0.072347	0.111923	0.0997976	0.111717	0.099768	0.0555775	0.100363	0.0703011	0.0723493	0.0703066	0.072347	0.0678196	0.0722439	0.111923	0.0997976	0.0577018	0.10015	0.100452	0.100144	0.0703011	0.0723493	0.0680044	0.0722283	0.0678196	0.0722439	0.0853574	0.100366	0.0680044	0.0722283	0.0798621	0.10037	0.0593062	0.100372	0.0777295	0.0831512	0.0680045	0.072187
0.362	0.111511	0.0997699	0.0705297	0.0725466	0.111832	0.0997933	0.111626	0.0997642	0.0556884	0.100368	0.0705244	0.0725489	0.0705297	0.0725466	0.0680307	0.0724443	0.111832	0.0997933	0.0578004	0.100153	0.100455	0.100144	0.0705244	0.0725489	0.068215	0.072429	0.0680307	0.0724443	0.0853912	0.100358	0.068215	0.072429	0.0799573	0.100368	0.0594	0.100375	0.078019	0.0834013	0.0682158	0.0723895
0.363	0.111422	0.0997663	0.0707526	0.0727461	0.111741	0.0997891	0.111535	0.0997606	0.0557989	0.100373	0.0707474	0.0727484	0.0707526	0.0727461	0.0682417	0.0726447	0.111741	0.0997891	0.0578987	0.100156	0.100458	0.100144	0.0707474	0.0727484	0.0684256	0.0726297	0.0682417	0.0726447	0.0854247	0.10035	0.0684256	0.0726297	0.0800521	0.100366	0.0594934	0.100378	0.0783074	0.0836501	0.068427	0.0725919
0.364	0.111333	0.0997627	0.0709754	0.0729456	0.111651	0.099785	0.111445	0.099757	0.055909	0.100377	0.0709703	0.072948	0.0709754	0.0729456	0.0684527	0.0728451	0.111651	0.099785	0.0579969	0.100159	0.100461	0.100143	0.0709703	0.072948	0.0686361	0.0728304	0.0684527	0.0728451	0.0854577	0.100341	0.0686361	0.0728304	0.0801463	0.100364	0.0595864	0.100381	0.0785946	0.0838975	0.0686382	0.0727942
0.365	0.111244	0.0997592	0.0711979	0.0731451	0.111561	0.099781	0.111355	0.0997535	0.0560186	0.100381	0.071193	0.0731475	0.0711979	0.0731451	0.0686637	0.0730454	0.111561	0.099781	0.0580949	0.100162	0.100464	0.100143	0.071193	0.0731475	0.0688466	0.073031	0.0686637	0.0730454	0.0854904	0.100333	0.0688466	0.073031	0.0802402	0.100362	0.0596789	0.100383	0.0788807	0.0841436	0.0688494	0.0729966
0.366	0.111156	0.0997558	0.0714203	0.0733447	0.111471	0.099777	0.111265	0.0997501	0.0561279	0.100385	0.0714155	0.0733471	0.0714203	0.0733447	0.0688746	0.0732457	0.111471	0.099777	0.0581927	0.100165	0.100466	0.100142	0.0714155	0.0733471	0.069057	0.0732316	0.0688746	0.0732457	0.0855227	0.100325	0.069057	0.0732316	0.0803336	0.10036	0.0597711	0.100385	0.0791656	0.0843884	0.0690607	0.0731989
0.367	0.111067	0.0997525	0.0716425	0.0735442	0.111381	0.0997732	0.111176	0.0997468	0.0562367	0.100389	0.0716379	0.0735466	0.0716425	0.0735442	0.0690855	0.073446	0.111381	0.0997732	0.0582903	0.100168	0.100469	0.100141	0.0716379	0.0735466	0.0692674	0.0734321	0.0690855	0.073446	0.0855547	0.100316	0.0692674	0.0734321	0.0804265	0.100359	0.0598627	0.100386	0.0794493	0.0846318	0.0692719	0.0734012
0.368	0.110979	0.0997492	0.0718646	0.0737437	0.111292	0.0997694	0.111087	0.0997436	0.056345	0.100392	0.0718601	0.0737461	0.0718646	0.0737437	0.0692963	0.0736462	0.111292	0.0997694	0.0583877	0.10017	0.100471	0.100141	0.0718601	0.0737461	0.0694778	0.0736327	0.0692963	0.0736462	0.0855863	0.100308	0.0694778	0.0736327	0.080519	0.100357	0.059954	0.100387	0.0797318	0.0848738	0.0694831	0.0736034
0.369	0.110892	0.0997461	0.0720864	0.0739432	0.111203	0.0997657	0.110998	0.0997404	0.056453	0.100395	0.0720821	0.0739456	0.0720864	0.0739432	0.069507	0.0738464	0.111203	0.0997657	0.0584848	0.100173	0.100473	0.10014	0.0720821	0.0739456	0.0696881	0.0738332	0.069507	0.0738464	0.0856175	0.100299	0.0696881	0.0738332	0.0806111	0.100355	0.0600448	0.100388	0.0800131	0.0851144	0.0696943	0.0738056
0.37	0.110804	0.099743	0.0723081	0.0741427	0.111114	0.0997621	0.11091	0.0997373	0.0565605	0.100397	0.0723039	0.0741451	0.0723081	0.0741427	0.0697177	0.0740465	0.111114	0.0997621	0.0585818	0.100175	0.100475	0.100138	0.0723039	0.0741451	0.0698984	0.0740337	0.0697177	0.0740465	0.0856484	0.100291	0.0698984	0.0740337	0.0807027	0.100353	0.0601352	0.100389	0.0802931	0.0853537	0.0699056	0.0740078
0.371	0.110717	0.0997399	0.0725296	0.0743421	0.111026	0.0997586	0.110822	0.0997343	0.0566675	0.1004	0.0725255	0.0743447	0.0725296	0.0743421	0.0699284	0.0742466	0.111026	0.0997586	0.0586785	0.100178	0.100477	0.100137	0.0725255	0.0743447	0.0701087	0.0742341	0.0699284	0.0742466	0.085679	0.100282	0.0701087	0.0742341	0.0807939	0.100351	0.0602252	0.100389	0.080572	0.0855915	0.0701168	0.07421
0.372	0.110631	0.099737	0.0727509	0.0745416	0.110937	0.0997551	0.110734	0.0997313	0.0567741	0.100402	0.072747	0.0745441	0.0727509	0.0745416	0.070139	0.0744467	0.110937	0.0997551	0.0587751	0.10018	0.100478	0.100136	0.072747	0.0745441	0.0703189	0.0744345	0.070139	0.0744467	0.0857093	0.100273	0.0703189	0.0744345	0.0808847	0.10035	0.0603147	0.100389	0.0808496	0.085828	0.0703279	0.0744121
0.373	0.110544	0.0997341	0.0729721	0.0747411	0.11085	0.0997517	0.110646	0.0997285	0.0568802	0.100403	0.0729683	0.0747436	0.0729721	0.0747411	0.0703495	0.0746467	0.11085	0.0997517	0.0588714	0.100183	0.10048	0.100134	0.0729683	0.0747436	0.0705291	0.0746349	0.0703495	0.0746467	0.0857392	0.100265	0.0705291	0.0746349	0.080975	0.100348	0.0604037	0.100389	0.0811259	0.086063	0.0705391	0.0746141
0.374	0.110458	0.0997313	0.0731931	0.0749405	0.110762	0.0997484	0.110559	0.0997257	0.0569859	0.100405	0.0731894	0.0749431	0.0731931	0.0749405	0.07056	0.0748467	0.110762	0.0997484	0.0589675	0.100185	0.100481	0.100133	0.0731894	0.0749431	0.0707392	0.0748353	0.07056	0.0748467	0.0857689	0.100256	0.0707392	0.0748353	0.0810649	0.100346	0.0604924	0.100389	0.081401	0.0862966	0.0707503	0.0748162
0.375	0.110372	0.0997286	0.0734139	0.07514	0.110675	0.0997452	0.110472	0.0997229	0.0570911	0.100406	0.0734103	0.0751426	0.0734139	0.07514	0.0707705	0.0750467	0.110675	0.0997452	0.0590633	0.100187	0.100482	0.100131	0.0734103	0.0751426	0.0709493	0.0750356	0.0707705	0.0750467	0.0857983	0.100248	0.0709493	0.0750356	0.0811544	0.100344	0.0605806	0.100388	0.0816748	0.0865288	0.0709614	0.0750181
0.376	0.110287	0.0997259	0.0736345	0.0753395	0.110588	0.0997421	0.110386	0.0997203	0.0571959	0.100406	0.0736311	0.0753421	0.0736345	0.0753395	0.0709808	0.0752466	0.110588	0.0997421	0.059159	0.100189	0.100483	0.100129	0.0736311	0.0753421	0.0711593	0.0752359	0.0709808	0.0752466	0.0858274	0.100239	0.0711593	0.0752359	0.0812435	0.100343	0.0606683	0.100387	0.0819474	0.0867596	0.0711725	0.0752201
0.377	0.110202	0.0997233	0.073855	0.0755389	0.110501	0.099739	0.1103	0.0997177	0.0573002	0.100407	0.0738517	0.0755415	0.073855	0.0755389	0.0711912	0.0754465	0.110501	0.099739	0.0592544	0.100191	0.100484	0.100127	0.0738517	0.0755415	0.0713693	0.0754362	0.0711912	0.0754465	0.0858562	0.100231	0.0713693	0.0754362	0.0813321	0.100341	0.0607556	0.100386	0.0822186	0.0869889	0.0713836	0.075422
0.378	0.110117	0.0997208	0.0740753	0.0757384	0.110415	0.099736	0.110214	0.0997152	0.057404	0.100407	0.0740722	0.075741	0.0740753	0.0757384	0.0714015	0.0756464	0.110415	0.099736	0.0593496	0.100193	0.100485	0.100125	0.0740722	0.075741	0.0715793	0.0756364	0.0714015	0.0756464	0.0858848	0.100222	0.0715793	0.0756364	0.0814203	0.100339	0.0608425	0.100384	0.0824886	0.0872167	0.0715947	0.0756238
0.379	0.110033	0.0997183	0.0742954	0.0759378	0.110329	0.0997331	0.110128	0.0997127	0.0575074	0.100407	0.0742924	0.0759404	0.0742954	0.0759378	0.0716117	0.0758463	0.110329	0.0997331	0.0594445	0.100195	0.100485	0.100123	0.0742924	0.0759404	0.0717892	0.0758366	0.0716117	0.0758463	0.0859131	0.100214	0.0717892	0.0758366	0.0815081	0.100338	0.0609289	0.100383	0.0827572	0.0874431	0.0718057	0.0758256
0.38	0.109948	0.099716	0.0745154	0.0761372	0.110243	0.0997303	0.110043	0.0997103	0.0576103	0.100407	0.0745125	0.0761399	0.0745154	0.0761372	0.0718219	0.0760461	0.110243	0.0997303	0.0595392	0.100196	0.100486	0.100121	0.0745125	0.0761399	0.0719991	0.0760368	0.0718219	0.0760461	0.0859412	0.100206	0.0719991	0.0760368	0.0815955	0.100336	0.0610149	0.100381	0.0830245	0.087668	0.0720168	0.0760274
0.381	0.109865	0.0997136	0.0747352	0.0763367	0.110158	0.0997275	0.109958	0.099708	0.0577127	0.100406	0.0747324	0.0763393	0.0747352	0.0763367	0.072032	0.0762459	0.110158	0.0997275	0.0596337	0.100198	0.100486	0.100119	0.0747324	0.0763393	0.072209	0.076237	0.072032	0.0762459	0.085969	0.100197	0.072209	0.076237	0.0816824	0.100334	0.0611004	0.100378	0.0832905	0.0878914	0.0722278	0.0762291
0.382	0.109781	0.0997114	0.0749548	0.0765361	0.110073	0.0997248	0.109874	0.0997058	0.0578147	0.100406	0.0749522	0.0765388	0.0749548	0.0765361	0.072242	0.0764456	0.110073	0.0997248	0.059728	0.1002	0.100486	0.100116	0.0749522	0.0765388	0.0724188	0.0764371	0.072242	0.0764456	0.0859967	0.100189	0.0724188	0.0764371	0.081769	0.100333	0.0611855	0.100376	0.0835551	0.0881133	0.0724387	0.0764308
0.383	0.109698	0.0997092	0.0751743	0.0767355	0.109989	0.0997221	0.10979	0.0997036	0.0579162	0.100405	0.0751718	0.0767382	0.0751743	0.0767355	0.0724521	0.0766454	0.109989	0.0997221	0.059822	0.100201	0.100486	0.100114	0.0751718	0.0767382	0.0726285	0.0766372	0.0724521	0.0766454	0.0860241	0.100181	0.0726285	0.0766372	0.0818551	0.100331	0.0612702	0.100373	0.0838184	0.0883338	0.0726497	0.0766324
0.384	0.109615	0.099707	0.0753936	0.0769349	0.109904	0.0997196	0.109706	0.0997014	0.0580173	0.100403	0.0753912	0.0769376	0.0753936	0.0769349	0.072662	0.0768451	0.109904	0.0997196	0.0599157	0.100203	0.100486	0.100111	0.0753912	0.0769376	0.0728382	0.0768373	0.072662	0.0768451	0.0860513	0.100173	0.0728382	0.0768373	0.0819408	0.100329	0.0613545	0.10037	0.0840803	0.0885527	0.0728606	0.076834
0.385	0.109533	0.099705	0.0756127	0.0771343	0.10982	0.0997171	0.109623	0.0996994	0.0581178	0.100402	0.0756105	0.077137	0.0756127	0.0771343	0.0728719	0.0770448	0.10982	0.0997171	0.0600092	0.100204	0.100486	0.100109	0.0756105	0.077137	0.0730479	0.0770374	0.0728719	0.0770448	0.0860783	0.100165	0.0730479	0.0770374	0.0820262	0.100328	0.0614383	0.100367	0.0843409	0.0887701	0.0730715	0.0770356
0.386	0.109451	0.099703	0.0758317	0.0773337	0.109737	0.0997147	0.10954	0.0996974	0.058218	0.1004	0.0758295	0.0773365	0.0758317	0.0773337	0.0730818	0.0772444	0.109737	0.0997147	0.0601025	0.100205	0.100485	0.100106	0.0758295	0.0773365	0.0732575	0.0772374	0.0730818	0.0772444	0.0861051	0.100157	0.0732575	0.0772374	0.0821111	0.100326	0.0615217	0.100364	0.0846001	0.088986	0.0732823	0.0772371
0.387	0.109369	0.099701	0.0760505	0.0775331	0.109653	0.0997123	0.109457	0.0996954	0.0583176	0.100398	0.0760485	0.0775359	0.0760505	0.0775331	0.0732916	0.0774441	0.109653	0.0997123	0.0601955	0.100206	0.100485	0.100103	0.0760485	0.0775359	0.0734671	0.0774375	0.0732916	0.0774441	0.0861317	0.10015	0.0734671	0.0774375	0.0821956	0.100325	0.0616046	0.100361	0.0848578	0.0892003	0.0734931	0.0774385
0.388	0.109288	0.0996991	0.0762691	0.0777325	0.109571	0.09971	0.109375	0.0996936	0.0584168	0.100396	0.0762672	0.0777353	0.0762691	0.0777325	0.0735014	0.0776437	0.109571	0.09971	0.0602883	0.100207	0.100484	0.100101	0.0762672	0.0777353	0.0736767	0.0776374	0.0735014	0.0776437	0.0861582	0.100142	0.0736767	0.0776374	0.0822797	0.100323	0.0616872	0.100357	0.0851142	0.0894131	0.0737039	0.0776399
0.389	0.109207	0.0996973	0.0764876	0.0779319	0.109488	0.0997078	0.109293	0.0996918	0.0585155	0.100394	0.0764858	0.0779347	0.0764876	0.0779319	0.0737111	0.0778433	0.109488	0.0997078	0.0603809	0.100208	0.100483	0.100098	0.0764858	0.0779347	0.0738862	0.0778374	0.0737111	0.0778433	0.0861845	0.100135	0.0738862	0.0778374	0.0823635	0.100321	0.0617693	0.100353	0.0853692	0.0896244	0.0739146	0.0778413
0.39	0.109126	0.0996956	0.0767059	0.0781313	0.109406	0.0997056	0.109211	0.09969	0.0586138	0.100391	0.0767043	0.0781341	0.0767059	0.0781313	0.0739207	0.0780429	0.109406	0.0997056	0.0604731	0.100209	0.100483	0.100095	0.0767043	0.0781341	0.0740956	0.0780374	0.0739207	0.0780429	0.0862107	0.100127	0.0740956	0.0780374	0.0824468	0.10032	0.061851	0.100349	0.0856228	0.0898341	0.0741253	0.0780426
0.391	0.109046	0.0996938	0.0769241	0.0783307	0.109324	0.0997035	0.10913	0.0996883	0.0587116	0.100388	0.0769225	0.0783335	0.0769241	0.0783307	0.0741303	0.0782424	0.109324	0.0997035	0.0605652	0.10021	0.100482	0.100092	0.0769225	0.0783335	0.0743051	0.0782373	0.0741303	0.0782424	0.0862367	0.10012	0.0743051	0.0782373	0.0825297	0.100318	0.0619324	0.100345	0.0858749	0.0900422	0.0743359	0.0782438
0.392	0.108966	0.0996922	0.0771421	0.0785301	0.109243	0.0997015	0.109049	0.0996867	0.058809	0.100386	0.0771406	0.0785329	0.0771421	0.0785301	0.0743399	0.078442	0.109243	0.0997015	0.060657	0.100211	0.100481	0.100089	0.0771406	0.0785329	0.0745144	0.0784372	0.0743399	0.078442	0.0862625	0.100113	0.0745144	0.0784372	0.0826123	0.100317	0.0620133	0.100341	0.0861256	0.0902488	0.0745465	0.078445
0.393	0.108887	0.0996906	0.0773599	0.0787295	0.109161	0.0996995	0.108969	0.0996851	0.0589059	0.100383	0.0773586	0.0787323	0.0773599	0.0787295	0.0745494	0.0786415	0.109161	0.0996995	0.0607485	0.100212	0.100479	0.100087	0.0773586	0.0787323	0.0747238	0.0786371	0.0745494	0.0786415	0.0862883	0.100106	0.0747238	0.0786371	0.0826944	0.100315	0.0620938	0.100337	0.0863748	0.0904538	0.0747571	0.0786462
0.394	0.108808	0.0996891	0.0775776	0.0789289	0.109081	0.0996976	0.108889	0.0996836	0.0590024	0.100379	0.0775764	0.0789317	0.0775776	0.0789289	0.0747588	0.078841	0.109081	0.0996976	0.0608398	0.100212	0.100478	0.100084	0.0775764	0.0789317	0.074933	0.078837	0.0747588	0.078841	0.0863139	0.100099	0.074933	0.078837	0.0827762	0.100314	0.0621739	0.100332	0.0866226	0.0906572	0.0749676	0.0788473
0.395	0.108729	0.0996876	0.0777951	0.0791282	0.109	0.0996957	0.108809	0.0996821	0.0590984	0.100376	0.077794	0.079131	0.0777951	0.0791282	0.0749683	0.0790405	0.109	0.0996957	0.0609308	0.100213	0.100477	0.100081	0.077794	0.079131	0.0751423	0.0790368	0.0749683	0.0790405	0.0863394	0.100092	0.0751423	0.0790368	0.0828576	0.100312	0.0622536	0.100328	0.0868689	0.090859	0.0751781	0.0790484
0.396	0.10865	0.0996862	0.0780125	0.0793276	0.10892	0.0996939	0.10873	0.0996807	0.059194	0.100372	0.0780115	0.0793304	0.0780125	0.0793276	0.0751776	0.07924	0.10892	0.0996939	0.0610216	0.100213	0.100475	0.100078	0.0780115	0.0793304	0.0753515	0.0792367	0.0751776	0.07924	0.0863648	0.100086	0.0753515	0.0792367	0.0829385	0.100311	0.0623329	0.100323	0.0871138	0.0910592	0.0753885	0.0792494
0.397	0.108573	0.0996848	0.0782297	0.079527	0.108841	0.0996922	0.108651	0.0996793	0.0592891	0.100369	0.0782288	0.0795298	0.0782297	0.079527	0.0753869	0.0794395	0.108841	0.0996922	0.0611121	0.100214	0.100474	0.100075	0.0782288	0.0795298	0.0755606	0.0794365	0.0753869	0.0794395	0.0863901	0.100079	0.0755606	0.0794365	0.0830192	0.100309	0.0624119	0.100318	0.0873572	0.0912578	0.0755989	0.0794504
0.398	0.108495	0.0996835	0.0784467	0.0797264	0.108762	0.0996905	0.108572	0.099678	0.0593838	0.100365	0.0784459	0.0797292	0.0784467	0.0797264	0.0755962	0.0796389	0.108762	0.0996905	0.0612023	0.100214	0.100472	0.100072	0.0784459	0.0797292	0.0757698	0.0796363	0.0755962	0.0796389	0.0864153	0.100073	0.0757698	0.0796363	0.0830994	0.100308	0.0624905	0.100313	0.087599	0.0914548	0.0758092	0.0796513
0.399	0.108418	0.0996822	0.0786636	0.0799257	0.108683	0.0996889	0.108494	0.0996767	0.0594781	0.100361	0.0786629	0.0799285	0.0786636	0.0799257	0.0758054	0.0798384	0.108683	0.0996889	0.0612924	0.100214	0.10047	0.100069	0.0786629	0.0799285	0.0759788	0.0798361	0.0758054	0.0798384	0.0864404	0.100067	0.0759788	0.0798361	0.0831792	0.100306	0.0625687	0.100308	0.0878394	0.0916501	0.0760195	0.0798522
0.4	0.108341	0.099681	0.0788804	0.0801251	0.108604	0.0996873	0.108416	0.0996755	0.0595719	0.100357	0.0788798	0.0801279	0.0788804	0.0801251	0.0760146	0.0800378	0.108604	0.0996873	0.0613821	0.100215	0.100468	0.100066	0.0788798	0.0801279	0.0761879	0.0800358	0.0760146	0.0800378	0.0864654	0.100061	0.0761879	0.0800358	0.0832587	0.100305	0.0626465	0.100303	0.0880783	0.0918438	0.0762298	0.080053
0.401	0.108264	0.0996798	0.079097	0.0803244	0.108526	0.0996858	0.108339	0.0996744	0.0596654	0.100353	0.0790965	0.0803273	0.079097	0.0803244	0.0762237	0.0802372	0.108526	0.0996858	0.0614716	0.100215	0.100466	0.100063	0.0790965	0.0803273	0.0763969	0.0802356	0.0762237	0.0802372	0.0864903	0.100055	0.0763969	0.0802356	0.0833378	0.100303	0.062724	0.100298	0.0883156	0.0920359	0.07644	0.0802538
0.402	0.108188	0.0996787	0.0793134	0.0805238	0.108448	0.0996844	0.108262	0.0996733	0.0597584	0.100349	0.079313	0.0805266	0.0793134	0.0805238	0.0764328	0.0804366	0.108448	0.0996844	0.0615608	0.100215	0.100464	0.10006	0.079313	0.0805266	0.0766058	0.0804353	0.0764328	0.0804366	0.0865152	0.100049	0.0766058	0.0804353	0.0834165	0.100302	0.0628011	0.100293	0.0885514	0.0922263	0.0766501	0.0804546
0.403	0.108113	0.0996776	0.0795297	0.0807232	0.108371	0.099683	0.108186	0.0996722	0.059851	0.100344	0.0795294	0.080726	0.0795297	0.0807232	0.0766419	0.0806361	0.108371	0.099683	0.0616498	0.100215	0.100462	0.100057	0.0795294	0.080726	0.0768147	0.0806351	0.0766419	0.0806361	0.0865401	0.100043	0.0768147	0.0806351	0.0834949	0.100301	0.0628778	0.100288	0.0887857	0.0924151	0.0768602	0.0806553
0.404	0.108037	0.0996766	0.0797458	0.0809225	0.108294	0.0996816	0.108109	0.0996712	0.0599431	0.10034	0.0797456	0.0809254	0.0797458	0.0809225	0.0768509	0.0808355	0.108294	0.0996816	0.0617386	0.100215	0.10046	0.100054	0.0797456	0.0809254	0.0770236	0.0808348	0.0768509	0.0808355	0.0865648	0.100038	0.0770236	0.0808348	0.0835728	0.100299	0.0629542	0.100282	0.0890184	0.0926022	0.0770702	0.0808559
0.405	0.107962	0.0996756	0.0799618	0.0811219	0.108218	0.0996803	0.108034	0.0996703	0.0600349	0.100335	0.0799617	0.0811247	0.0799618	0.0811219	0.0770598	0.0810348	0.108218	0.0996803	0.061827	0.100215	0.100458	0.100051	0.0799617	0.0811247	0.0772324	0.0810345	0.0770598	0.0810348	0.0865895	0.100033	0.0772324	0.0810345	0.0836505	0.100298	0.0630303	0.100277	0.0892496	0.0927876	0.0772802	0.0810565
0.406	0.107888	0.0996747	0.0801776	0.0813212	0.108141	0.0996791	0.107958	0.0996694	0.0601263	0.100331	0.0801777	0.0813241	0.0801776	0.0813212	0.0772687	0.0812342	0.108141	0.0996791	0.0619153	0.100215	0.100456	0.100048	0.0801777	0.0813241	0.0774412	0.0812342	0.0772687	0.0812342	0.0866142	0.100028	0.0774412	0.0812342	0.0837277	0.100296	0.0631061	0.100271	0.0894792	0.0929713	0.0774901	0.0812571
0.407	0.107814	0.0996738	0.0803933	0.0815206	0.108066	0.0996779	0.107883	0.0996685	0.0602173	0.100326	0.0803934	0.0815234	0.0803933	0.0815206	0.0774776	0.0814336	0.108066	0.0996779	0.0620032	0.100214	0.100453	0.100045	0.0803934	0.0815234	0.07765	0.0814338	0.0774776	0.0814336	0.0866389	0.100023	0.07765	0.0814338	0.0838046	0.100295	0.0631815	0.100266	0.0897072	0.0931534	0.0777	0.0814576
0.408	0.10774	0.099673	0.0806089	0.0817199	0.10799	0.0996768	0.107809	0.0996677	0.0603079	0.100321	0.0806091	0.0817228	0.0806089	0.0817199	0.0776864	0.081633	0.10799	0.0996768	0.062091	0.100214	0.100451	0.100042	0.0806091	0.0817228	0.0778587	0.0816335	0.0776864	0.081633	0.0866635	0.100018	0.0778587	0.0816335	0.0838811	0.100293	0.0632566	0.10026	0.0899337	0.0933338	0.0779098	0.0816581
0.409	0.107667	0.0996722	0.0808243	0.0819193	0.107915	0.0996757	0.107735	0.0996669	0.0603981	0.100316	0.0808246	0.0819221	0.0808243	0.0819193	0.0778952	0.0818324	0.107915	0.0996757	0.0621784	0.100214	0.100449	0.100039	0.0808246	0.0819221	0.0780674	0.0818332	0.0778952	0.0818324	0.086688	0.100013	0.0780674	0.0818332	0.0839573	0.100292	0.0633314	0.100255	0.0901586	0.0935124	0.0781196	0.0818585
0.41	0.107594	0.0996715	0.0810395	0.0821186	0.107841	0.0996746	0.107661	0.0996662	0.0604879	0.100311	0.0810399	0.0821214	0.0810395	0.0821186	0.078104	0.0820317	0.107841	0.0996746	0.0622656	0.100213	0.100446	0.100036	0.0810399	0.0821214	0.078276	0.0820328	0.078104	0.0820317	0.0867126	0.100009	0.078276	0.0820328	0.0840331	0.100291	0.0634058	0.100249	0.0903818	0.0936894	0.0783293	0.0820589
0.411	0.107521	0.0996708	0.0812546	0.0823179	0.107766	0.0996736	0.107587	0.0996655	0.0605773	0.100307	0.0812551	0.0823208	0.0812546	0.0823179	0.0783127	0.0822311	0.107766	0.0996736	0.0623526	0.100213	0.100444	0.100034	0.0812551	0.0823208	0.0784846	0.0822325	0.0783127	0.0822311	0.0867371	0.100005	0.0784846	0.0822325	0.0841085	0.100289	0.06348	0.100244	0.0906035	0.0938646	0.078539	0.0822592
0.412	0.107449	0.0996702	0.0814696	0.0825173	0.107693	0.0996727	0.107514	0.0996649	0.0606664	0.100302	0.0814701	0.0825201	0.0814696	0.0825173	0.0785214	0.0824305	0.107693	0.0996727	0.0624393	0.100212	0.100441	0.100031	0.0814701	0.0825201	0.0786932	0.0824321	0.0785214	0.0824305	0.0867617	0.100001	0.0786932	0.0824321	0.0841836	0.100288	0.0635538	0.100238	0.0908235	0.0940382	0.0787486	0.0824596
0.413	0.107377	0.0996695	0.0816844	0.0827166	0.107619	0.0996718	0.107442	0.0996643	0.0607551	0.100297	0.081685	0.0827195	0.0816844	0.0827166	0.07873	0.0826298	0.107619	0.0996718	0.0625257	0.100212	0.100438	0.100028	0.081685	0.0827195	0.0789017	0.0826317	0.07873	0.0826298	0.0867862	0.0999966	0.0789017	0.0826317	0.0842583	0.100287	0.0636274	0.100233	0.0910419	0.09421	0.0789582	0.0826598
0.414	0.107306	0.099669	0.081899	0.082916	0.107546	0.099671	0.10737	0.0996638	0.0608435	0.100292	0.0818998	0.0829188	0.081899	0.082916	0.0789386	0.0828292	0.107546	0.099671	0.0626119	0.100211	0.100436	0.100025	0.0818998	0.0829188	0.0791102	0.0828313	0.0789386	0.0828292	0.0868107	0.0999928	0.0791102	0.0828313	0.0843327	0.100285	0.0637007	0.100227	0.0912587	0.09438	0.0791677	0.08286
0.415	0.107235	0.0996685	0.0821136	0.0831153	0.107474	0.0996702	0.107298	0.0996633	0.0609314	0.100287	0.0821144	0.0831181	0.0821136	0.0831153	0.0791472	0.0830286	0.107474	0.0996702	0.0626979	0.100211	0.100433	0.100023	0.0821144	0.0831181	0.0793186	0.0830309	0.0791472	0.0830286	0.0868352	0.0999891	0.0793186	0.0830309	0.0844067	0.100284	0.0637737	0.100221	0.0914739	0.0945484	0.0793771	0.0830602
0.416	0.107164	0.099668	0.082328	0.0833146	0.107402	0.0996694	0.107227	0.0996628	0.0610191	0.100281	0.0823289	0.0833175	0.082328	0.0833146	0.0793557	0.083228	0.107402	0.0996694	0.0627835	0.10021	0.10043	0.10002	0.0823289	0.0833175	0.079527	0.0832305	0.0793557	0.083228	0.0868597	0.0999857	0.079527	0.0832305	0.0844804	0.100282	0.0638464	0.100216	0.0916874	0.0947149	0.0795865	0.0832604
0.417	0.107094	0.0996675	0.0825422	0.083514	0.10733	0.0996687	0.107156	0.0996624	0.0611064	0.100276	0.0825432	0.0835168	0.0825422	0.083514	0.0795642	0.0834273	0.10733	0.0996687	0.062869	0.100209	0.100427	0.100018	0.0825432	0.0835168	0.0797354	0.0834301	0.0795642	0.0834273	0.0868843	0.0999823	0.0797354	0.0834301	0.0845537	0.100281	0.0639189	0.10021	0.0918992	0.0948797	0.0797958	0.0834605
0.418	0.107025	0.0996671	0.0827563	0.0837133	0.107258	0.099668	0.107085	0.099662	0.0611933	0.100271	0.0827574	0.0837161	0.0827563	0.0837133	0.0797727	0.0836267	0.107258	0.099668	0.0629542	0.100208	0.100425	0.100015	0.0827574	0.0837161	0.0799438	0.0836297	0.0797727	0.0836267	0.0869088	0.0999792	0.0799438	0.0836297	0.0846267	0.10028	0.0639911	0.100205	0.0921094	0.0950428	0.0800051	0.0836606
0.419	0.106955	0.0996668	0.0829703	0.0839126	0.107187	0.0996674	0.107015	0.0996617	0.06128	0.100266	0.0829714	0.0839155	0.0829703	0.0839126	0.0799811	0.0838261	0.107187	0.0996674	0.0630391	0.100208	0.100422	0.100013	0.0829714	0.0839155	0.0801521	0.0838293	0.0799811	0.0838261	0.0869334	0.0999762	0.0801521	0.0838293	0.0846993	0.100278	0.064063	0.100199	0.0923179	0.0952041	0.0802143	0.0838606
0.42	0.106886	0.0996665	0.0831841	0.084112	0.107117	0.0996668	0.106945	0.0996614	0.0613663	0.100261	0.0831853	0.0841148	0.0831841	0.084112	0.0801895	0.0840255	0.107117	0.0996668	0.0631238	0.100207	0.100419	0.10001	0.0831853	0.0841148	0.0803604	0.0840289	0.0801895	0.0840255	0.0869579	0.0999733	0.0803604	0.0840289	0.0847716	0.100277	0.0641347	0.100194	0.0925247	0.0953636	0.0804235	0.0840606
0.421	0.106818	0.0996662	0.0833978	0.0843113	0.107047	0.0996663	0.106876	0.0996611	0.0614523	0.100256	0.0833991	0.0843141	0.0833978	0.0843113	0.0803978	0.0842248	0.107047	0.0996663	0.0632083	0.100206	0.100416	0.100008	0.0833991	0.0843141	0.0805686	0.0842285	0.0803978	0.0842248	0.0869825	0.0999706	0.0805686	0.0842285	0.0848436	0.100276	0.0642062	0.100189	0.0927299	0.0955214	0.0806326	0.0842606
0.422	0.10675	0.0996659	0.0836113	0.0845106	0.106977	0.0996658	0.106807	0.0996609	0.0615379	0.100251	0.0836127	0.0845135	0.0836113	0.0845106	0.0806062	0.0844242	0.106977	0.0996658	0.0632925	0.100205	0.100413	0.100006	0.0836127	0.0845135	0.0807768	0.084428	0.0806062	0.0844242	0.0870072	0.0999681	0.0807768	0.084428	0.0849152	0.100275	0.0642774	0.100183	0.0929333	0.0956773	0.0808416	0.0844605
0.423	0.106682	0.0996657	0.0838248	0.08471	0.106907	0.0996653	0.106739	0.0996607	0.0616233	0.100246	0.0838262	0.0847128	0.0838248	0.08471	0.0808145	0.0846236	0.106907	0.0996653	0.0633765	0.100204	0.10041	0.100003	0.0838262	0.0847128	0.080985	0.0846276	0.0808145	0.0846236	0.0870318	0.0999657	0.080985	0.0846276	0.0849865	0.100273	0.0643483	0.100178	0.093135	0.0958315	0.0810506	0.0846604
0.424	0.106615	0.0996655	0.084038	0.0849093	0.106839	0.0996649	0.106671	0.0996605	0.0617083	0.100241	0.0840396	0.0849121	0.084038	0.0849093	0.0810228	0.084823	0.106839	0.0996649	0.0634602	0.100203	0.100407	0.100001	0.0840396	0.0849121	0.0811931	0.0848272	0.0810228	0.084823	0.0870565	0.0999635	0.0811931	0.0848272	0.0850574	0.100272	0.0644191	0.100173	0.093335	0.0959838	0.0812596	0.0848603
0.425	0.106548	0.0996654	0.0842512	0.0851086	0.10677	0.0996646	0.106603	0.0996604	0.0617931	0.100236	0.0842528	0.0851115	0.0842512	0.0851086	0.081231	0.0850224	0.10677	0.0996646	0.0635437	0.100202	0.100404	0.0999992	0.0842528	0.0851115	0.0814013	0.0850268	0.081231	0.0850224	0.0870812	0.0999614	0.0814013	0.0850268	0.085128	0.100271	0.0644896	0.100168	0.0935333	0.0961344	0.0814685	0.0850601
0.426	0.106481	0.0996653	0.0844642	0.085308	0.106702	0.0996642	0.106536	0.0996603	0.0618775	0.100231	0.0844659	0.0853108	0.0844642	0.085308	0.0814392	0.0852218	0.106702	0.0996642	0.0636269	0.100201	0.100401	0.0999972	0.0844659	0.0853108	0.0816093	0.0852263	0.0814392	0.0852218	0.087106	0.0999594	0.0816093	0.0852263	0.0851983	0.100269	0.0645599	0.100163	0.0937299	0.0962831	0.0816773	0.0852599
0.427	0.106415	0.0996652	0.0846771	0.0855073	0.106634	0.0996639	0.106469	0.0996603	0.0619617	0.100226	0.0846789	0.0855101	0.0846771	0.0855073	0.0816474	0.0854213	0.106634	0.0996639	0.0637099	0.1002	0.100399	0.0999953	0.0846789	0.0855101	0.0818174	0.0854259	0.0816474	0.0854213	0.0871307	0.0999576	0.0818174	0.0854259	0.0852682	0.100268	0.0646301	0.100158	0.0939248	0.09643	0.0818861	0.0854597
0.428	0.106349	0.0996652	0.0848898	0.0857066	0.106567	0.0996637	0.106403	0.0996603	0.0620456	0.100221	0.0848917	0.0857094	0.0848898	0.0857066	0.0818556	0.0856207	0.106567	0.0996637	0.0637927	0.100198	0.100396	0.0999935	0.0848917	0.0857094	0.0820254	0.0856255	0.0818556	0.0856207	0.0871556	0.099956	0.0820254	0.0856255	0.0853379	0.100267	0.0647	0.100153	0.0941179	0.0965751	0.0820948	0.0856594
0.429	0.106284	0.0996652	0.0851025	0.0859059	0.1065	0.0996634	0.106337	0.0996603	0.0621292	0.100216	0.0851044	0.0859088	0.0851025	0.0859059	0.0820637	0.0858201	0.1065	0.0996634	0.0638752	0.100197	0.100393	0.0999917	0.0851044	0.0859088	0.0822334	0.085825	0.0820637	0.0858201	0.0871804	0.0999545	0.0822334	0.085825	0.0854071	0.100266	0.0647697	0.100148	0.0943092	0.0967184	0.0823035	0.0858591
0.43	0.106219	0.0996652	0.085315	0.0861053	0.106433	0.0996633	0.106271	0.0996604	0.0622125	0.100212	0.0853169	0.0861081	0.085315	0.0861053	0.0822718	0.0860196	0.106433	0.0996633	0.0639575	0.100196	0.10039	0.0999901	0.0853169	0.0861081	0.0824414	0.0860246	0.0822718	0.0860196	0.0872053	0.0999531	0.0824414	0.0860246	0.0854761	0.100264	0.0648392	0.100143	0.0944988	0.0968598	0.0825121	0.0860588
0.431	0.106155	0.0996653	0.0855273	0.0863046	0.106367	0.0996631	0.106206	0.0996604	0.0622955	0.100207	0.0855294	0.0863074	0.0855273	0.0863046	0.0824799	0.086219	0.106367	0.0996631	0.0640396	0.100195	0.100387	0.0999885	0.0855294	0.0863074	0.0826493	0.0862242	0.0824799	0.086219	0.0872303	0.0999518	0.0826493	0.0862242	0.0855447	0.100263	0.0649085	0.100138	0.0946866	0.0969994	0.0827207	0.0862585
0.432	0.106091	0.0996654	0.0857396	0.0865039	0.106302	0.099663	0.106141	0.0996606	0.0623784	0.100202	0.0857417	0.0865067	0.0857396	0.0865039	0.0826879	0.0864185	0.106302	0.099663	0.0641214	0.100194	0.100384	0.0999869	0.0857417	0.0865067	0.0828572	0.0864237	0.0826879	0.0864185	0.0872553	0.0999507	0.0828572	0.0864237	0.085613	0.100262	0.0649777	0.100134	0.0948727	0.0971372	0.0829292	0.0864581
0.433	0.106027	0.0996655	0.0859517	0.0867033	0.106236	0.0996629	0.106077	0.0996607	0.0624609	0.100198	0.0859539	0.0867061	0.0859517	0.0867033	0.082896	0.086618	0.106236	0.0996629	0.064203	0.100193	0.100381	0.0999855	0.0859539	0.0867061	0.0830651	0.0866233	0.082896	0.086618	0.0872803	0.0999498	0.0830651	0.0866233	0.085681	0.100261	0.0650466	0.100129	0.0950569	0.0972731	0.0831376	0.0866577
0.434	0.105964	0.0996657	0.0861636	0.0869026	0.106171	0.0996629	0.106013	0.0996609	0.0625432	0.100193	0.0861659	0.0869054	0.0861636	0.0869026	0.083104	0.0868174	0.106171	0.0996629	0.0642844	0.100191	0.100378	0.0999841	0.0861659	0.0869054	0.0832729	0.0868229	0.083104	0.0868174	0.0873054	0.0999489	0.0832729	0.0868229	0.0857487	0.100259	0.0651154	0.100125	0.0952394	0.0974071	0.083346	0.0868573
0.435	0.105901	0.0996659	0.0863755	0.0871019	0.106107	0.0996629	0.105949	0.0996611	0.0626252	0.100189	0.0863778	0.0871047	0.0863755	0.0871019	0.083312	0.0870169	0.106107	0.0996629	0.0643656	0.10019	0.100375	0.0999827	0.0863778	0.0871047	0.0834808	0.0870224	0.083312	0.0870169	0.0873306	0.0999482	0.0834808	0.0870224	0.085816	0.100258	0.0651841	0.100121	0.0954201	0.0975393	0.0835544	0.0870569
0.436	0.105839	0.0996661	0.0865872	0.0873013	0.106043	0.0996629	0.105886	0.0996614	0.062707	0.100184	0.0865896	0.087304	0.0865872	0.0873013	0.0835199	0.0872164	0.106043	0.0996629	0.0644465	0.100189	0.100372	0.0999815	0.0865896	0.087304	0.0836886	0.087222	0.0835199	0.0872164	0.0873557	0.0999476	0.0836886	0.087222	0.085883	0.100257	0.0652525	0.100116	0.095599	0.0976696	0.0837627	0.0872564
0.437	0.105777	0.0996664	0.0867988	0.0875006	0.105979	0.099663	0.105824	0.0996616	0.0627886	0.10018	0.0868013	0.0875034	0.0867988	0.0875006	0.0837279	0.087416	0.105979	0.099663	0.0645272	0.100187	0.100369	0.0999803	0.0868013	0.0875034	0.0838963	0.0874216	0.0837279	0.087416	0.087381	0.0999471	0.0838963	0.0874216	0.0859498	0.100256	0.0653208	0.100112	0.0957761	0.097798	0.0839709	0.0874559
0.438	0.105715	0.0996667	0.0870103	0.0876999	0.105916	0.0996631	0.105761	0.0996619	0.06287	0.100176	0.0870128	0.0877027	0.0870103	0.0876999	0.0839358	0.0876155	0.105916	0.0996631	0.0646076	0.100186	0.100366	0.0999792	0.0870128	0.0877027	0.0841041	0.0876212	0.0839358	0.0876155	0.0874063	0.0999467	0.0841041	0.0876212	0.0860161	0.100255	0.065389	0.100108	0.0959513	0.0979246	0.0841791	0.0876554
0.439	0.105654	0.099667	0.0872217	0.0878993	0.105853	0.0996632	0.1057	0.0996623	0.0629511	0.100171	0.0872242	0.087902	0.0872217	0.0878993	0.0841437	0.087815	0.105853	0.0996632	0.0646879	0.100185	0.100363	0.0999781	0.0872242	0.087902	0.0843118	0.0878208	0.0841437	0.087815	0.0874316	0.0999465	0.0843118	0.0878208	0.0860822	0.100253	0.065457	0.100104	0.0961248	0.0980492	0.0843873	0.0878549
0.44	0.105593	0.0996673	0.0874329	0.0880986	0.105791	0.0996633	0.105638	0.0996626	0.063032	0.100167	0.0874355	0.0881013	0.0874329	0.0880986	0.0843516	0.0880146	0.105791	0.0996633	0.0647679	0.100183	0.100361	0.0999771	0.0874355	0.0881013	0.0845195	0.0880204	0.0843516	0.0880146	0.087457	0.0999463	0.0845195	0.0880204	0.086148	0.100252	0.0655249	0.1001	0.0962964	0.098172	0.0845954	0.0880543
0.441	0.105533	0.0996677	0.087644	0.0882979	0.105729	0.0996635	0.105577	0.099663	0.0631127	0.100163	0.0876467	0.0883007	0.087644	0.0882979	0.0845595	0.0882141	0.105729	0.0996635	0.0648477	0.100182	0.100358	0.0999762	0.0876467	0.0883007	0.0847272	0.08822	0.0845595	0.0882141	0.0874824	0.0999463	0.0847272	0.08822	0.0862135	0.100251	0.0655927	0.100097	0.0964662	0.0982929	0.0848034	0.0882538
0.442	0.105473	0.0996681	0.087855	0.0884973	0.105667	0.0996638	0.105516	0.0996634	0.0631931	0.100159	0.0878577	0.0885	0.087855	0.0884973	0.0847673	0.0884137	0.105667	0.0996638	0.0649273	0.100181	0.100355	0.0999753	0.0878577	0.0885	0.0849348	0.0884196	0.0847673	0.0884137	0.0875079	0.0999464	0.0849348	0.0884196	0.0862786	0.10025	0.0656603	0.100093	0.0966341	0.0984119	0.0850114	0.0884532
0.443	0.105413	0.0996685	0.0880659	0.0886966	0.105606	0.099664	0.105456	0.0996639	0.0632734	0.100155	0.0880687	0.0886993	0.0880659	0.0886966	0.0849751	0.0886133	0.105606	0.099664	0.0650067	0.100179	0.100352	0.0999745	0.0880687	0.0886993	0.0851424	0.0886192	0.0849751	0.0886133	0.0875335	0.0999466	0.0851424	0.0886192	0.0863434	0.100249	0.0657277	0.100089	0.0968002	0.0985289	0.0852193	0.0886526
0.444	0.105354	0.0996689	0.0882766	0.0888959	0.105545	0.0996643	0.105396	0.0996644	0.0633534	0.100152	0.0882795	0.0888987	0.0882766	0.0888959	0.0851829	0.0888129	0.105545	0.0996643	0.0650858	0.100178	0.100349	0.0999737	0.0882795	0.0888987	0.0853501	0.0888188	0.0851829	0.0888129	0.0875591	0.0999469	0.0853501	0.0888188	0.086408	0.100248	0.0657951	0.100086	0.0969644	0.0986441	0.0854272	0.088852
0.445	0.105295	0.0996694	0.0884873	0.0890953	0.105485	0.0996646	0.105337	0.0996649	0.0634333	0.100148	0.0884902	0.089098	0.0884873	0.0890953	0.0853907	0.0890125	0.105485	0.0996646	0.0651648	0.100177	0.100347	0.099973	0.0884902	0.089098	0.0855576	0.0890184	0.0853907	0.0890125	0.0875847	0.0999472	0.0855576	0.0890184	0.0864722	0.100246	0.0658623	0.100083	0.0971268	0.0987574	0.0856351	0.0890513
0.446	0.105237	0.0996699	0.0886978	0.0892946	0.105425	0.0996649	0.105278	0.0996654	0.063513	0.100144	0.0887007	0.0892973	0.0886978	0.0892946	0.0855985	0.0892121	0.105425	0.0996649	0.0652435	0.100175	0.100344	0.0999723	0.0887007	0.0892973	0.0857652	0.089218	0.0855985	0.0892121	0.0876104	0.0999477	0.0857652	0.089218	0.0865361	0.100245	0.0659294	0.10008	0.0972873	0.0988687	0.0858429	0.0892507
0.447	0.105179	0.0996704	0.0889082	0.089494	0.105365	0.0996653	0.105219	0.0996659	0.0635924	0.100141	0.0889112	0.0894967	0.0889082	0.089494	0.0858063	0.0894117	0.105365	0.0996653	0.065322	0.100174	0.100341	0.0999717	0.0889112	0.0894967	0.0859727	0.0894176	0.0858063	0.0894117	0.0876362	0.0999483	0.0859727	0.0894176	0.0865998	0.100244	0.0659965	0.100076	0.0974459	0.0989781	0.0860507	0.08945
0.448	0.105121	0.099671	0.0891185	0.0896933	0.105306	0.0996657	0.105161	0.0996665	0.0636717	0.100137	0.0891215	0.089696	0.0891185	0.0896933	0.086014	0.0896113	0.105306	0.0996657	0.0654003	0.100173	0.100339	0.0999712	0.0891215	0.089696	0.0861802	0.0896173	0.086014	0.0896113	0.087662	0.0999489	0.0861802	0.0896173	0.0866631	0.100243	0.0660634	0.100073	0.0976027	0.0990856	0.0862584	0.0896494
0.449	0.105064	0.0996716	0.0893287	0.0898926	0.105247	0.0996661	0.105103	0.0996671	0.0637508	0.100134	0.0893318	0.0898953	0.0893287	0.0898926	0.0862217	0.089811	0.105247	0.0996661	0.0654784	0.100171	0.100336	0.0999707	0.0893318	0.0898953	0.0863877	0.0898169	0.0862217	0.089811	0.0876878	0.0999497	0.0863877	0.0898169	0.0867261	0.100242	0.0661301	0.100071	0.0977576	0.0991912	0.086466	0.0898487
0.45	0.105007	0.0996722	0.0895387	0.090092	0.105189	0.0996665	0.105046	0.0996677	0.0638298	0.100131	0.0895419	0.0900947	0.0895387	0.090092	0.0864295	0.0900107	0.105189	0.0996665	0.0655563	0.10017	0.100333	0.0999703	0.0895419	0.0900947	0.0865952	0.0900165	0.0864295	0.0900107	0.0877137	0.0999505	0.0865952	0.0900165	0.0867889	0.100241	0.0661968	0.100068	0.0979105	0.0992948	0.0866737	0.090048
0.451	0.104951	0.0996728	0.0897487	0.0902913	0.105131	0.099667	0.104989	0.0996684	0.0639085	0.100128	0.0897519	0.090294	0.0897487	0.0902913	0.0866371	0.0902103	0.105131	0.099667	0.065634	0.100168	0.100331	0.0999699	0.0897519	0.090294	0.0868027	0.0902162	0.0866371	0.0902103	0.0877397	0.0999514	0.0868027	0.0902162	0.0868513	0.100239	0.0662634	0.100065	0.0980616	0.0993964	0.0868812	0.0902473
0.452	0.104895	0.0996734	0.0899585	0.0904907	0.105074	0.0996675	0.104932	0.099669	0.0639871	0.100125	0.0899618	0.0904933	0.0899585	0.0904907	0.0868448	0.09041	0.105074	0.0996675	0.0657115	0.100167	0.100328	0.0999695	0.0899618	0.0904933	0.0870101	0.0904159	0.0868448	0.09041	0.0877657	0.0999523	0.0870101	0.0904159	0.0869134	0.100238	0.0663299	0.100063	0.0982108	0.0994962	0.0870888	0.0904465
0.453	0.104839	0.0996741	0.0901682	0.09069	0.105017	0.099668	0.104876	0.0996697	0.0640656	0.100122	0.0901715	0.0906927	0.0901682	0.09069	0.0870525	0.0906097	0.105017	0.099668	0.0657888	0.100166	0.100326	0.0999692	0.0901715	0.0906927	0.0872175	0.0906155	0.0870525	0.0906097	0.0877917	0.0999534	0.0872175	0.0906155	0.0869753	0.100237	0.0663963	0.10006	0.098358	0.099594	0.0872963	0.0906458
0.454	0.104784	0.0996748	0.0903778	0.0908894	0.10496	0.0996686	0.104821	0.0996704	0.0641438	0.100119	0.0903812	0.090892	0.0903778	0.0908894	0.0872602	0.0908094	0.10496	0.0996686	0.0658659	0.100164	0.100323	0.0999689	0.0903812	0.090892	0.0874249	0.0908152	0.0872602	0.0908094	0.0878178	0.0999545	0.0874249	0.0908152	0.0870368	0.100236	0.0664626	0.100058	0.0985034	0.0996898	0.0875037	0.0908451
0.455	0.104729	0.0996755	0.0905873	0.0910887	0.104903	0.0996692	0.104765	0.0996711	0.0642219	0.100116	0.0905907	0.0910913	0.0905873	0.0910887	0.0874678	0.0910092	0.104903	0.0996692	0.0659428	0.100163	0.100321	0.0999687	0.0905907	0.0910913	0.0876323	0.0910149	0.0874678	0.0910092	0.0878439	0.0999557	0.0876323	0.0910149	0.0870981	0.100235	0.0665289	0.100056	0.0986468	0.0997837	0.0877111	0.0910443
0.456	0.104675	0.0996762	0.0907967	0.0912881	0.104848	0.0996698	0.10471	0.0996719	0.0642999	0.100114	0.0908002	0.0912907	0.0907967	0.0912881	0.0876754	0.0912089	0.104848	0.0996698	0.0660195	0.100162	0.100318	0.0999686	0.0908002	0.0912907	0.0878397	0.0912145	0.0876754	0.0912089	0.0878701	0.0999569	0.0878397	0.0912145	0.0871591	0.100234	0.066595	0.100054	0.0987883	0.0998756	0.0879185	0.0912436
0.457	0.104621	0.099677	0.091006	0.0914874	0.104792	0.0996704	0.104656	0.0996727	0.0643777	0.100111	0.0910095	0.09149	0.091006	0.0914874	0.087883	0.0914086	0.104792	0.0996704	0.066096	0.10016	0.100316	0.0999684	0.0910095	0.09149	0.088047	0.0914142	0.087883	0.0914086	0.0878963	0.0999582	0.088047	0.0914142	0.0872198	0.100233	0.0666611	0.100052	0.0989278	0.0999655	0.0881258	0.0914428
0.458	0.104567	0.0996777	0.0912152	0.0916868	0.104737	0.099671	0.104601	0.0996735	0.0644553	0.100109	0.0912187	0.0916894	0.0912152	0.0916868	0.0880906	0.0916084	0.104737	0.099671	0.0661723	0.100159	0.100314	0.0999683	0.0912187	0.0916894	0.0882543	0.0916139	0.0880906	0.0916084	0.0879225	0.0999596	0.0882543	0.0916139	0.0872802	0.100232	0.0667271	0.10005	0.0990654	0.100053	0.0883331	0.0916421
0.459	0.104514	0.0996785	0.0914243	0.0918861	0.104682	0.0996717	0.104548	0.0996743	0.0645328	0.100106	0.0914278	0.0918887	0.0914243	0.0918861	0.0882982	0.0918082	0.104682	0.0996717	0.0662484	0.100158	0.100311	0.0999683	0.0914278	0.0918887	0.0884616	0.0918136	0.0882982	0.0918082	0.0879488	0.099961	0.0884616	0.0918136	0.0873403	0.100231	0.066793	0.100048	0.0992011	0.100139	0.0885404	0.0918413
0.46	0.104461	0.0996793	0.0916332	0.0920855	0.104628	0.0996724	0.104494	0.0996751	0.0646102	0.100104	0.0916368	0.0920881	0.0916332	0.0920855	0.0885058	0.092008	0.104628	0.0996724	0.0663243	0.100157	0.100309	0.0999682	0.0916368	0.0920881	0.0886689	0.0920134	0.0885058	0.092008	0.0879751	0.0999625	0.0886689	0.0920134	0.0874001	0.10023	0.0668588	0.100047	0.0993348	0.100224	0.0887476	0.0920405
0.461	0.104409	0.0996802	0.0918421	0.0922849	0.104574	0.0996731	0.104441	0.099676	0.0646874	0.100102	0.0918457	0.0922874	0.0918421	0.0922849	0.0887134	0.0922078	0.104574	0.0996731	0.0664001	0.100155	0.100307	0.0999682	0.0918457	0.0922874	0.0888762	0.0922131	0.0887134	0.0922078	0.0880015	0.099964	0.0888762	0.0922131	0.0874597	0.100228	0.0669246	0.100045	0.0994666	0.100306	0.0889547	0.0922398
0.462	0.104357	0.099681	0.0920508	0.0924842	0.10452	0.0996738	0.104389	0.0996768	0.0647644	0.1001	0.0920545	0.0924868	0.0920508	0.0924842	0.0889209	0.0924076	0.10452	0.0996738	0.0664756	0.100154	0.100305	0.0999683	0.0920545	0.0924868	0.0890835	0.0924128	0.0889209	0.0924076	0.0880279	0.0999655	0.0890835	0.0924128	0.0875189	0.100227	0.0669903	0.100044	0.0995964	0.100386	0.0891619	0.092439
0.463	0.104305	0.0996819	0.0922595	0.0926836	0.104467	0.0996746	0.104337	0.0996777	0.0648414	0.100098	0.0922632	0.0926861	0.0922595	0.0926836	0.0891285	0.0926074	0.104467	0.0996746	0.066551	0.100153	0.100302	0.0999683	0.0922632	0.0926861	0.0892907	0.0926125	0.0891285	0.0926074	0.0880543	0.0999671	0.0892907	0.0926125	0.0875779	0.100226	0.0670559	0.100042	0.0997242	0.100464	0.089369	0.0926382
0.464	0.104254	0.0996828	0.092468	0.092883	0.104414	0.0996753	0.104285	0.0996786	0.0649182	0.100096	0.0924718	0.0928855	0.092468	0.092883	0.089336	0.0928072	0.104414	0.0996753	0.0666262	0.100151	0.1003	0.0999684	0.0924718	0.0928855	0.0894979	0.0928123	0.089336	0.0928072	0.0880807	0.0999688	0.0894979	0.0928123	0.0876366	0.100225	0.0671215	0.100041	0.0998501	0.10054	0.0895761	0.0928374
0.465	0.104203	0.0996837	0.0926765	0.0930823	0.104362	0.0996761	0.104233	0.0996796	0.0649949	0.100094	0.0926803	0.0930848	0.0926765	0.0930823	0.0895436	0.0930071	0.104362	0.0996761	0.0667012	0.10015	0.100298	0.0999686	0.0926803	0.0930848	0.0897052	0.093012	0.0895436	0.0930071	0.0881072	0.0999705	0.0897052	0.093012	0.087695	0.100224	0.067187	0.10004	0.099974	0.100614	0.0897831	0.0930367
0.466	0.104152	0.0996846	0.0928848	0.0932817	0.10431	0.0996769	0.104182	0.0996805	0.0650714	0.100092	0.0928887	0.0932842	0.0928848	0.0932817	0.0897511	0.0932069	0.10431	0.0996769	0.066776	0.100149	0.100296	0.0999687	0.0928887	0.0932842	0.0899123	0.0932118	0.0897511	0.0932069	0.0881337	0.0999722	0.0899123	0.0932118	0.0877532	0.100223	0.0672524	0.100039	0.100096	0.100686	0.0899901	0.0932359
0.467	0.104102	0.0996855	0.0930931	0.0934811	0.104259	0.0996778	0.104132	0.0996815	0.0651479	0.100091	0.0930969	0.0934836	0.0930931	0.0934811	0.0899586	0.0934068	0.104259	0.0996778	0.0668506	0.100148	0.100294	0.0999689	0.0930969	0.0934836	0.0901195	0.0934116	0.0899586	0.0934068	0.0881602	0.0999739	0.0901195	0.0934116	0.0878111	0.100222	0.0673178	0.100038	0.100216	0.100756	0.0901971	0.0934351
0.468	0.104052	0.0996865	0.0933012	0.0936804	0.104207	0.0996786	0.104082	0.0996824	0.0652242	0.100089	0.0933051	0.0936829	0.0933012	0.0936804	0.0901661	0.0936067	0.104207	0.0996786	0.0669251	0.100147	0.100292	0.0999691	0.0933051	0.0936829	0.0903267	0.0936113	0.0901661	0.0936067	0.0881868	0.0999757	0.0903267	0.0936113	0.0878687	0.100221	0.0673831	0.100037	0.100334	0.100824	0.090404	0.0936343
0.469	0.104003	0.0996874	0.0935093	0.0938798	0.104157	0.0996795	0.104032	0.0996834	0.0653003	0.100088	0.0935132	0.0938823	0.0935093	0.0938798	0.0903736	0.0938066	0.104157	0.0996795	0.0669993	0.100145	0.10029	0.0999694	0.0935132	0.0938823	0.0905339	0.0938111	0.0903736	0.0938066	0.0882134	0.0999775	0.0905339	0.0938111	0.087926	0.10022	0.0674483	0.100037	0.10045	0.10089	0.0906109	0.0938335
0.47	0.103954	0.0996884	0.0937172	0.0940792	0.104106	0.0996804	0.103982	0.0996844	0.0653764	0.100087	0.0937212	0.0940816	0.0937172	0.0940792	0.090581	0.0940065	0.104106	0.0996804	0.0670734	0.100144	0.100288	0.0999696	0.0937212	0.0940816	0.090741	0.0940109	0.090581	0.0940065	0.0882399	0.0999793	0.090741	0.0940109	0.0879831	0.100219	0.0675135	0.100036	0.100564	0.100954	0.0908178	0.0940328
0.471	0.103906	0.0996894	0.0939251	0.0942786	0.104056	0.0996813	0.103933	0.0996855	0.0654523	0.100085	0.0939291	0.094281	0.0939251	0.0942786	0.0907885	0.0942064	0.104056	0.0996813	0.0671474	0.100143	0.100286	0.0999699	0.0939291	0.094281	0.0909481	0.0942107	0.0907885	0.0942064	0.0882665	0.0999811	0.0909481	0.0942107	0.0880399	0.100218	0.0675787	0.100036	0.100675	0.101016	0.0910246	0.094232
0.472	0.103857	0.0996904	0.0941328	0.0944779	0.104007	0.0996822	0.103885	0.0996865	0.0655282	0.100084	0.0941368	0.0944804	0.0941328	0.0944779	0.090996	0.0944063	0.104007	0.0996822	0.0672211	0.100142	0.100285	0.0999702	0.0941368	0.0944804	0.0911552	0.0944105	0.090996	0.0944063	0.0882932	0.099983	0.0911552	0.0944105	0.0880964	0.100217	0.0676438	0.100035	0.100785	0.101076	0.0912314	0.0944312
0.473	0.10381	0.0996915	0.0943405	0.0946773	0.103957	0.0996832	0.103836	0.0996875	0.0656039	0.100083	0.0943445	0.0946798	0.0943405	0.0946773	0.0912034	0.0946062	0.103957	0.0996832	0.0672947	0.100141	0.100283	0.0999705	0.0943445	0.0946798	0.0913623	0.0946103	0.0912034	0.0946062	0.0883198	0.0999849	0.0913623	0.0946103	0.0881527	0.100216	0.0677088	0.100035	0.100893	0.101135	0.0914382	0.0946305
0.474	0.103762	0.0996925	0.094548	0.0948767	0.103908	0.0996841	0.103788	0.0996886	0.0656795	0.100082	0.0945521	0.0948791	0.094548	0.0948767	0.0914109	0.0948062	0.103908	0.0996841	0.0673681	0.10014	0.100281	0.0999709	0.0945521	0.0948791	0.0915694	0.0948101	0.0914109	0.0948062	0.0883464	0.0999868	0.0915694	0.0948101	0.0882087	0.100215	0.0677738	0.100035	0.100999	0.101191	0.091645	0.0948297
0.475	0.103715	0.0996936	0.0947555	0.0950761	0.10386	0.0996851	0.103741	0.0996897	0.0657549	0.100081	0.0947596	0.0950785	0.0947555	0.0950761	0.0916183	0.0950061	0.10386	0.0996851	0.0674413	0.100139	0.100279	0.0999712	0.0947596	0.0950785	0.0917765	0.09501	0.0916183	0.0950061	0.0883731	0.0999887	0.0917765	0.09501	0.0882644	0.100214	0.0678387	0.100035	0.101103	0.101245	0.0918517	0.0950289
0.476	0.103668	0.0996946	0.0949629	0.0952755	0.103812	0.0996861	0.103694	0.0996908	0.0658303	0.100081	0.094967	0.0952779	0.0949629	0.0952755	0.0918257	0.0952061	0.103812	0.0996861	0.0675144	0.100138	0.100277	0.0999716	0.094967	0.0952779	0.0919836	0.0952098	0.0918257	0.0952061	0.0883997	0.0999906	0.0919836	0.0952098	0.0883199	0.100213	0.0679035	0.100034	0.101205	0.101297	0.0920584	0.0952282
0.477	0.103622	0.0996957	0.0951702	0.0954749	0.103764	0.0996871	0.103647	0.0996919	0.0659056	0.10008	0.0951743	0.0954773	0.0951702	0.0954749	0.0920331	0.095406	0.103764	0.0996871	0.0675873	0.100137	0.100276	0.099972	0.0951743	0.0954773	0.0921906	0.0954096	0.0920331	0.095406	0.0884264	0.0999925	0.0921906	0.0954096	0.0883751	0.100212	0.0679684	0.100034	0.101305	0.101347	0.0922651	0.0954274
0.478	0.103576	0.0996968	0.0953773	0.0956743	0.103717	0.0996881	0.103601	0.099693	0.0659807	0.100079	0.0953815	0.0956766	0.0953773	0.0956743	0.0922405	0.095606	0.103717	0.0996881	0.06766	0.100136	0.100274	0.0999724	0.0953815	0.0956766	0.0923977	0.0956095	0.0922405	0.095606	0.088453	0.0999944	0.0923977	0.0956095	0.08843	0.100211	0.0680331	0.100035	0.101402	0.101394	0.0924717	0.0956267
0.479	0.10353	0.0996979	0.0955844	0.0958737	0.10367	0.0996891	0.103555	0.0996942	0.0660558	0.100079	0.0955887	0.095876	0.0955844	0.0958737	0.0924479	0.095806	0.10367	0.0996891	0.0677326	0.100135	0.100272	0.0999728	0.0955887	0.095876	0.0926047	0.0958093	0.0924479	0.095806	0.0884797	0.0999963	0.0926047	0.0958093	0.0884847	0.10021	0.0680978	0.100035	0.101498	0.10144	0.0926783	0.095826
0.48	0.103485	0.099699	0.0957914	0.0960731	0.103623	0.0996902	0.103509	0.0996953	0.0661307	0.100078	0.0957957	0.0960754	0.0957914	0.0960731	0.0926553	0.096006	0.103623	0.0996902	0.067805	0.100134	0.100271	0.0999732	0.0957957	0.0960754	0.0928117	0.0960092	0.0926553	0.096006	0.0885063	0.0999983	0.0928117	0.0960092	0.0885391	0.100209	0.0681625	0.100035	0.101592	0.101484	0.0928849	0.0960253
0.481	0.10344	0.0997002	0.0959984	0.0962725	0.103577	0.0996912	0.103464	0.0996965	0.0662055	0.100078	0.0960026	0.0962748	0.0959984	0.0962725	0.0928627	0.096206	0.103577	0.0996912	0.0678772	0.100133	0.100269	0.0999736	0.0960026	0.0962748	0.0930187	0.0962091	0.0928627	0.096206	0.088533	0.1	0.0930187	0.0962091	0.0885933	0.100208	0.0682271	0.100035	0.101683	0.101526	0.0930915	0.0962245
0.482	0.103396	0.0997013	0.0962052	0.0964719	0.103531	0.0996923	0.103419	0.0996976	0.0662803	0.100077	0.0962095	0.0964742	0.0962052	0.0964719	0.0930701	0.096406	0.103531	0.0996923	0.0679493	0.100132	0.100268	0.0999741	0.0962095	0.0964742	0.0932257	0.096409	0.0930701	0.096406	0.0885596	0.100002	0.0932257	0.096409	0.0886472	0.100207	0.0682916	0.100036	0.101773	0.101566	0.0932981	0.0964238
0.483	0.103352	0.0997025	0.0964119	0.0966713	0.103486	0.0996934	0.103374	0.0996988	0.0663549	0.100077	0.0964163	0.0966736	0.0964119	0.0966713	0.0932774	0.096606	0.103486	0.0996934	0.0680212	0.100131	0.100266	0.0999745	0.0964163	0.0966736	0.0934327	0.0966088	0.0932774	0.096606	0.0885863	0.100004	0.0934327	0.0966088	0.0887009	0.100206	0.0683561	0.100036	0.101861	0.101604	0.0935046	0.0966231
0.484	0.103308	0.0997036	0.0966186	0.0968707	0.103441	0.0996945	0.10333	0.0997	0.0664294	0.100077	0.0966229	0.096873	0.0966186	0.0968707	0.0934848	0.0968061	0.103441	0.0996945	0.0680929	0.10013	0.100265	0.099975	0.0966229	0.096873	0.0936396	0.0968087	0.0934848	0.0968061	0.0886129	0.100006	0.0936396	0.0968087	0.0887543	0.100205	0.0684206	0.100037	0.101946	0.101639	0.0937111	0.0968224
0.485	0.103265	0.0997048	0.0968251	0.0970701	0.103396	0.0996956	0.103286	0.0997012	0.0665038	0.100077	0.0968295	0.0970724	0.0968251	0.0970701	0.0936921	0.0970061	0.103396	0.0996956	0.0681645	0.100129	0.100263	0.0999755	0.0968295	0.0970724	0.0938466	0.0970086	0.0936921	0.0970061	0.0886395	0.100008	0.0938466	0.0970086	0.0888074	0.100204	0.068485	0.100037	0.102029	0.101673	0.0939176	0.0970218
0.486	0.103222	0.099706	0.0970316	0.0972695	0.103351	0.0996968	0.103243	0.0997024	0.0665781	0.100077	0.097036	0.0972718	0.0970316	0.0972695	0.0938995	0.0972061	0.103351	0.0996968	0.0682359	0.100128	0.100262	0.099976	0.097036	0.0972718	0.0940535	0.0972085	0.0938995	0.0972061	0.0886661	0.10001	0.0940535	0.0972085	0.0888603	0.100203	0.0685493	0.100038	0.102111	0.101705	0.0941241	0.0972211
0.487	0.103179	0.0997072	0.097238	0.0974689	0.103307	0.0996979	0.1032	0.0997037	0.0666524	0.100077	0.0972424	0.0974712	0.097238	0.0974689	0.0941068	0.0974062	0.103307	0.0996979	0.0683072	0.100128	0.100261	0.0999764	0.0972424	0.0974712	0.0942605	0.0974085	0.0941068	0.0974062	0.0886927	0.100012	0.0942605	0.0974085	0.088913	0.100202	0.0686136	0.100039	0.10219	0.101734	0.0943305	0.0974204
0.488	0.103137	0.0997084	0.0974443	0.0976683	0.103264	0.0996991	0.103157	0.0997049	0.0667265	0.100077	0.0974488	0.0976706	0.0974443	0.0976683	0.0943141	0.0976062	0.103264	0.0996991	0.0683783	0.100127	0.100259	0.0999769	0.0974488	0.0976706	0.0944674	0.0976084	0.0943141	0.0976062	0.0887192	0.100013	0.0944674	0.0976084	0.0889654	0.100201	0.0686778	0.10004	0.102267	0.101762	0.0945369	0.0976198
0.489	0.103095	0.0997097	0.0976505	0.0978677	0.103221	0.0997002	0.103115	0.0997061	0.0668005	0.100077	0.097655	0.09787	0.0976505	0.0978677	0.0945214	0.0978063	0.103221	0.0997002	0.0684493	0.100126	0.100258	0.0999774	0.097655	0.09787	0.0946743	0.0978083	0.0945214	0.0978063	0.0887458	0.100015	0.0946743	0.0978083	0.0890175	0.1002	0.068742	0.10004	0.102342	0.101787	0.0947433	0.0978191
0.49	0.103053	0.0997109	0.0978567	0.0980672	0.103178	0.0997014	0.103073	0.0997074	0.0668744	0.100077	0.0978612	0.0980694	0.0978567	0.0980672	0.0947287	0.0980063	0.103178	0.0997014	0.0685201	0.100125	0.100257	0.0999779	0.0978612	0.0980694	0.0948812	0.0980082	0.0947287	0.0980063	0.0887723	0.100017	0.0948812	0.0980082	0.0890695	0.100199	0.0688061	0.100041	0.102415	0.101811	0.0949497	0.0980185
0.491	0.103012	0.0997121	0.0980627	0.0982666	0.103135	0.0997026	0.103031	0.0997087	0.0669482	0.100077	0.0980672	0.0982688	0.0980627	0.0982666	0.094936	0.0982064	0.103135	0.0997026	0.0685908	0.100124	0.100255	0.0999784	0.0980672	0.0982688	0.0950881	0.0982082	0.094936	0.0982064	0.0887988	0.100019	0.0950881	0.0982082	0.0891211	0.100198	0.0688701	0.100042	0.102486	0.101832	0.0951561	0.0982179
0.492	0.102971	0.0997134	0.0982687	0.098466	0.103093	0.0997038	0.10299	0.0997099	0.0670219	0.100078	0.0982732	0.0984682	0.0982687	0.098466	0.0951433	0.0984065	0.103093	0.0997038	0.0686613	0.100124	0.100254	0.0999789	0.0982732	0.0984682	0.095295	0.0984081	0.0951433	0.0984065	0.0888253	0.100021	0.095295	0.0984081	0.0891725	0.100197	0.0689341	0.100043	0.102555	0.101852	0.0953625	0.0984173
0.493	0.10293	0.0997146	0.0984746	0.0986654	0.103051	0.099705	0.102949	0.0997112	0.0670955	0.100078	0.0984791	0.0986676	0.0984746	0.0986654	0.0953506	0.0986066	0.103051	0.099705	0.0687316	0.100123	0.100253	0.0999794	0.0984791	0.0986676	0.0955018	0.0986081	0.0953506	0.0986066	0.0888517	0.100022	0.0955018	0.0986081	0.0892237	0.100196	0.0689981	0.100044	0.102622	0.101869	0.0955688	0.0986167
0.494	0.10289	0.0997159	0.0986804	0.0988649	0.10301	0.0997062	0.102908	0.0997125	0.067169	0.100078	0.098685	0.098867	0.0986804	0.0988649	0.0955579	0.0988067	0.10301	0.0997062	0.0688018	0.100122	0.100252	0.0999799	0.098685	0.098867	0.0957087	0.098808	0.0955579	0.0988067	0.0888781	0.100024	0.0957087	0.098808	0.0892747	0.100196	0.0690619	0.100045	0.102687	0.101884	0.0957751	0.0988161
0.495	0.10285	0.0997172	0.0988862	0.0990643	0.102969	0.0997075	0.102868	0.0997138	0.0672424	0.100079	0.0988907	0.0990665	0.0988862	0.0990643	0.0957651	0.0990067	0.102969	0.0997075	0.0688719	0.100122	0.10025	0.0999804	0.0988907	0.0990665	0.0959155	0.099008	0.0957651	0.0990067	0.0889045	0.100026	0.0959155	0.099008	0.0893254	0.100195	0.0691257	0.100046	0.102749	0.101898	0.0959814	0.0990155
0.496	0.102811	0.0997185	0.0990918	0.0992637	0.102928	0.0997087	0.102828	0.0997151	0.0673156	0.100079	0.0990964	0.0992659	0.0990918	0.0992637	0.0959724	0.0992068	0.102928	0.0997087	0.0689418	0.100121	0.100249	0.099981	0.0990964	0.0992659	0.0961224	0.0992079	0.0959724	0.0992068	0.0889308	0.100028	0.0961224	0.0992079	0.0893758	0.100194	0.0691895	0.100047	0.10281	0.101909	0.0961877	0.0992149
0.497	0.102772	0.0997198	0.0992974	0.0994632	0.102887	0.09971	0.102789	0.0997164	0.0673888	0.10008	0.099302	0.0994653	0.0992974	0.0994632	0.0961796	0.0994069	0.102887	0.09971	0.0690115	0.10012	0.100248	0.0999815	0.099302	0.0994653	0.0963292	0.0994079	0.0961796	0.0994069	0.0889571	0.100029	0.0963292	0.0994079	0.089426	0.100193	0.0692532	0.100049	0.102868	0.101918	0.096394	0.0994144
0.498	0.102733	0.0997211	0.0995029	0.0996626	0.102847	0.0997112	0.102749	0.0997177	0.0674619	0.10008	0.0995075	0.0996647	0.0995029	0.0996626	0.0963869	0.099607	0.102847	0.0997112	0.0690811	0.10012	0.100247	0.099982	0.0995075	0.0996647	0.096536	0.0996079	0.0963869	0.099607	0.0889834	0.100031	0.096536	0.0996079	0.089476	0.100192	0.0693168	0.10005	0.102925	0.101925	0.0966003	0.0996139
0.499	0.102694	0.0997224	0.0997083	0.0998621	0.102808	0.0997125	0.102711	0.0997191	0.0675349	0.100081	0.0997129	0.0998642	0.0997083	0.0998621	0.0965941	0.0998072	0.102808	0.0997125	0.0691506	0.100119	0.100246	0.0999825	0.0997129	0.0998642	0.0967428	0.0998079	0.0965941	0.0998072	0.0890096	0.100032	0.0967428	0.0998079	0.0895257	0.100191	0.0693804	0.100051	0.102979	0.10193	0.0968065	0.0998133
0.5	0.102656	0.0997237	0.0999136	0.100061	0.102768	0.0997138	0.102672	0.0997204	0.0676078	0.100082	0.0999183	0.100064	0.0999136	0.100061	0.0968013	0.100007	0.102768	0.0997138	0.0692199	0.100119	0.100245	0.099983	0.0999183	0.100064	0.0969496	0.100008	0.0968013	0.100007	0.0890358	0.100034	0.0969496	0.100008	0.0895753	0.10019	0.0694439	0.100052	0.103031	0.101933	0.0970127	0.100013
0.501	0.102619	0.099725	0.100119	0.100261	0.102729	0.099715	0.102634	0.0997218	0.0676805	0.100082	0.100124	0.10026	0.100119	0.100261	0.0970085	0.100207	0.102729	0.099715	0.069289	0.100118	0.100244	0.0999835	0.100124	0.10026	0.0971564	0.100205	0.0970085	0.100207	0.089062	0.100035	0.0971564	0.100205	0.0896245	0.100189	0.0695073	0.100054	0.103081	0.101934	0.0972189	0.10021
0.502	0.102581	0.0997263	0.100324	0.100458	0.102691	0.0997163	0.102596	0.0997231	0.0677532	0.100083	0.100329	0.100451	0.100324	0.100458	0.0972157	0.100405	0.102691	0.0997163	0.069358	0.100118	0.100243	0.099984	0.100329	0.100451	0.0973629	0.100397	0.0972157	0.100405	0.0890881	0.100037	0.0973629	0.100397	0.0896736	0.100188	0.0695707	0.100055	0.103129	0.101933	0.0974249	0.100402
0.503	0.102544	0.0997277	0.100529	0.100652	0.102652	0.0997176	0.102559	0.0997245	0.0678258	0.100084	0.100533	0.100634	0.100529	0.100652	0.0974227	0.100601	0.102652	0.0997176	0.0694269	0.100117	0.100242	0.0999844	0.100533	0.100634	0.097569	0.100584	0.0974227	0.100601	0.0891141	0.100038	0.097569	0.100584	0.0897224	0.100187	0.0696339	0.100056	0.103175	0.10193	0.0976305	0.100589
0.504	0.102507	0.099729	0.100734	0.100842	0.102614	0.0997189	0.102522	0.0997258	0.0678982	0.100085	0.100738	0.100809	0.100734	0.100842	0.0976294	0.100793	0.102614	0.0997189	0.0694956	0.100117	0.100241	0.0999849	0.100738	0.100809	0.0977745	0.100765	0.0976294	0.100793	0.0891401	0.10004	0.0977745	0.100765	0.089771	0.100187	0.0696972	0.100058	0.103218	0.101925	0.0978354	0.100771
0.505	0.102471	0.0997303	0.100939	0.101026	0.102577	0.0997203	0.102485	0.0997272	0.0679705	0.100085	0.100942	0.100977	0.100939	0.101026	0.0978358	0.100981	0.102577	0.0997203	0.0695642	0.100116	0.10024	0.0999854	0.100942	0.100977	0.0979791	0.100941	0.0978358	0.100981	0.0891661	0.100041	0.0979791	0.100941	0.0898193	0.100186	0.0697603	0.100059	0.10326	0.101918	0.0980397	0.100948
0.506	0.102435	0.0997317	0.101143	0.101203	0.102539	0.0997216	0.102448	0.0997286	0.0680428	0.100086	0.101145	0.101135	0.101143	0.101203	0.0980416	0.101164	0.102539	0.0997216	0.0696327	0.100116	0.100239	0.0999859	0.101145	0.101135	0.0981827	0.101111	0.0980416	0.101164	0.089192	0.100043	0.0981827	0.101111	0.0898674	0.100185	0.0698234	0.100061	0.1033	0.10191	0.0982429	0.101121
0.507	0.102399	0.099733	0.101347	0.101372	0.102502	0.0997229	0.102412	0.0997299	0.0681149	0.100087	0.101348	0.101285	0.101347	0.101372	0.0982466	0.101341	0.102502	0.0997229	0.0697009	0.100115	0.100238	0.0999864	0.101348	0.101285	0.0983851	0.101275	0.0982466	0.101341	0.0892178	0.100044	0.0983851	0.101275	0.0899153	0.100184	0.0698864	0.100062	0.103337	0.101899	0.0984452	0.101288
0.508	0.102363	0.0997344	0.10155	0.101533	0.102466	0.0997243	0.102376	0.0997313	0.0681869	0.100088	0.10155	0.101426	0.10155	0.101533	0.0984507	0.101514	0.102466	0.0997243	0.0697691	0.100115	0.100237	0.0999868	0.10155	0.101426	0.0985862	0.101434	0.0984507	0.101514	0.0892436	0.100045	0.0985862	0.101434	0.089963	0.100183	0.0699493	0.100063	0.103372	0.101887	0.0986461	0.101451
0.509	0.102328	0.0997358	0.101752	0.101685	0.102429	0.0997256	0.102341	0.0997327	0.0682588	0.100089	0.10175	0.101557	0.101752	0.101685	0.0986537	0.101681	0.102429	0.0997256	0.0698371	0.100114	0.100236	0.0999873	0.10175	0.101557	0.0987856	0.101587	0.0986537	0.101681	0.0892694	0.100047	0.0987856	0.101587	0.0900104	0.100182	0.0700121	0.100065	0.103406	0.101874	0.0988457	0.10161
0.51	0.102293	0.0997371	0.101954	0.101828	0.102393	0.0997269	0.102306	0.0997341	0.0683306	0.10009	0.10195	0.101679	0.101954	0.101828	0.0988554	0.101842	0.102393	0.0997269	0.069905	0.100114	0.100236	0.0999878	0.10195	0.101679	0.0989834	0.101735	0.0988554	0.101842	0.0892951	0.100048	0.0989834	0.101735	0.0900577	0.100181	0.0700749	0.100066	0.103437	0.101859	0.0990438	0.101763
0.511	0.102259	0.0997385	0.102155	0.101962	0.102358	0.0997283	0.102271	0.0997355	0.0684023	0.100091	0.102148	0.101792	0.102155	0.101962	0.0990556	0.101997	0.102358	0.0997283	0.0699727	0.100114	0.100235	0.0999882	0.102148	0.101792	0.0991792	0.101877	0.0990556	0.101997	0.0893207	0.100049	0.0991792	0.101877	0.0901047	0.10018	0.0701375	0.100068	0.103466	0.101842	0.0992402	0.101911
0.512	0.102225	0.0997399	0.102354	0.102085	0.102322	0.0997297	0.102237	0.0997369	0.0684739	0.100092	0.102345	0.101896	0.102354	0.102085	0.0992542	0.102147	0.102322	0.0997297	0.0700403	0.100113	0.100234	0.0999886	0.102345	0.101896	0.0993731	0.102013	0.0992542	0.102147	0.0893463	0.10005	0.0993731	0.102013	0.0901514	0.10018	0.0702001	0.100069	0.103493	0.101824	0.0994348	0.102055
0.513	0.102191	0.0997413	0.102553	0.102199	0.102287	0.099731	0.102202	0.0997383	0.0685453	0.100093	0.102541	0.101991	0.102553	0.102199	0.0994509	0.10229	0.102287	0.099731	0.0701077	0.100113	0.100233	0.0999891	0.102541	0.101991	0.0995647	0.102144	0.0994509	0.10229	0.0893718	0.100051	0.0995647	0.102144	0.090198	0.100179	0.0702626	0.100071	0.103519	0.101805	0.0996275	0.102194
0.514	0.102157	0.0997427	0.10275	0.102303	0.102253	0.0997324	0.102169	0.0997397	0.0686166	0.100094	0.102735	0.102078	0.10275	0.102303	0.0996456	0.102428	0.102253	0.0997324	0.070175	0.100113	0.100232	0.0999895	0.102735	0.102078	0.099754	0.102269	0.0996456	0.102428	0.0893972	0.100052	0.099754	0.102269	0.0902443	0.100178	0.0703251	0.100072	0.103542	0.101784	0.0998182	0.102328
0.515	0.102124	0.099744	0.102945	0.102397	0.102218	0.0997338	0.102135	0.0997411	0.0686879	0.100095	0.102927	0.102157	0.102945	0.102397	0.0998381	0.102559	0.102218	0.0997338	0.0702422	0.100112	0.100231	0.0999899	0.102927	0.102157	0.0999408	0.102389	0.0998381	0.102559	0.0894226	0.100053	0.0999408	0.102389	0.0902904	0.100177	0.0703874	0.100073	0.103563	0.101762	0.100007	0.102456
0.516	0.102091	0.0997454	0.103139	0.102481	0.102184	0.0997352	0.102102	0.0997425	0.068759	0.100096	0.103117	0.102227	0.103139	0.102481	0.100028	0.102685	0.102184	0.0997352	0.0703092	0.100112	0.100231	0.0999903	0.103117	0.102227	0.100125	0.102503	0.100028	0.102685	0.0894479	0.100054	0.100125	0.102503	0.0903363	0.100176	0.0704496	0.100075	0.103583	0.101738	0.100193	0.10258
0.517	0.102059	0.0997468	0.103331	0.102556	0.102151	0.0997365	0.102069	0.099744	0.0688299	0.100097	0.103305	0.10229	0.103331	0.102556	0.100216	0.102804	0.102151	0.0997365	0.0703761	0.100112	0.10023	0.0999908	0.103305	0.10229	0.100307	0.102611	0.100216	0.102804	0.0894732	0.100055	0.100307	0.102611	0.090382	0.100175	0.0705118	0.100076	0.1036	0.101714	0.100377	0.1027
0.518	0.102026	0.0997482	0.103521	0.102621	0.102117	0.0997379	0.102036	0.0997454	0.0689008	0.100098	0.103492	0.102345	0.103521	0.102621	0.100401	0.102918	0.102117	0.0997379	0.0704429	0.100112	0.100229	0.0999912	0.103492	0.102345	0.100485	0.102714	0.100401	0.102918	0.0894984	0.100056	0.100485	0.102714	0.0904275	0.100175	0.0705738	0.100078	0.103616	0.101688	0.100558	0.102814
0.519	0.101994	0.0997496	0.103709	0.102678	0.102084	0.0997393	0.102004	0.0997468	0.0689716	0.100099	0.103676	0.102393	0.103709	0.102678	0.100583	0.103025	0.102084	0.0997393	0.0705095	0.100111	0.100228	0.0999915	0.103676	0.102393	0.100661	0.102812	0.100583	0.103025	0.0895235	0.100057	0.100661	0.102812	0.0904727	0.100174	0.0706358	0.100079	0.10363	0.101662	0.100737	0.102923
0.52	0.101963	0.099751	0.103895	0.102726	0.102051	0.0997407	0.101972	0.0997482	0.0690422	0.1001	0.103858	0.102435	0.103895	0.102726	0.100763	0.103126	0.102051	0.0997407	0.070576	0.100111	0.100228	0.0999919	0.103858	0.102435	0.100834	0.102904	0.100763	0.103126	0.0895486	0.100058	0.100834	0.102904	0.0905177	0.100173	0.0706977	0.100081	0.103642	0.101634	0.100913	0.103027
0.521	0.101931	0.0997525	0.104079	0.102766	0.102019	0.0997421	0.101941	0.0997497	0.0691127	0.100101	0.104038	0.10247	0.104079	0.102766	0.100939	0.103222	0.102019	0.0997421	0.0706423	0.100111	0.100227	0.0999923	0.104038	0.10247	0.101003	0.10299	0.100939	0.103222	0.0895736	0.100059	0.101003	0.10299	0.0905626	0.100172	0.0707594	0.100082	0.103652	0.101606	0.101086	0.103127
0.522	0.1019	0.0997539	0.10426	0.102797	0.101987	0.0997435	0.101909	0.0997511	0.0691831	0.100102	0.104215	0.1025	0.10426	0.102797	0.101112	0.103311	0.101987	0.0997435	0.0707085	0.100111	0.100226	0.0999927	0.104215	0.1025	0.101169	0.103072	0.101112	0.103311	0.0895985	0.100059	0.101169	0.103072	0.0906072	0.100171	0.0708211	0.100083	0.10366	0.101576	0.101257	0.103221
0.523	0.10187	0.0997553	0.104439	0.102822	0.101955	0.0997449	0.101878	0.0997525	0.0692533	0.100103	0.10439	0.102523	0.104439	0.102822	0.101282	0.103395	0.101955	0.0997449	0.0707746	0.10011	0.100225	0.099993	0.10439	0.102523	0.101332	0.103148	0.101282	0.103395	0.0896233	0.10006	0.101332	0.103148	0.0906516	0.100171	0.0708827	0.100085	0.103667	0.101546	0.101424	0.103311
0.524	0.101839	0.0997567	0.104616	0.102839	0.101924	0.0997464	0.101847	0.099754	0.0693234	0.100104	0.104562	0.102542	0.104616	0.102839	0.101448	0.103473	0.101924	0.0997464	0.0708405	0.10011	0.100225	0.0999934	0.104562	0.102542	0.101492	0.103219	0.101448	0.103473	0.0896481	0.100061	0.101492	0.103219	0.0906958	0.10017	0.0709441	0.100086	0.103672	0.101515	0.101588	0.103396
0.525	0.101809	0.0997581	0.10479	0.102849	0.101892	0.0997478	0.101817	0.0997554	0.0693934	0.100105	0.104732	0.102556	0.10479	0.102849	0.101611	0.103545	0.101892	0.0997478	0.0709063	0.10011	0.100224	0.0999937	0.104732	0.102556	0.101647	0.103285	0.101611	0.103545	0.0896728	0.100062	0.101647	0.103285	0.0907397	0.100169	0.0710055	0.100087	0.103675	0.101483	0.10175	0.103476
0.526	0.101779	0.0997595	0.104961	0.102854	0.101861	0.0997492	0.101787	0.0997569	0.0694633	0.100106	0.104899	0.102565	0.104961	0.102854	0.101771	0.103611	0.101861	0.0997492	0.070972	0.10011	0.100223	0.099994	0.104899	0.102565	0.1018	0.103345	0.101771	0.103611	0.0896974	0.100062	0.1018	0.103345	0.0907835	0.100168	0.0710668	0.100089	0.103677	0.10145	0.101908	0.103552
0.527	0.101749	0.0997609	0.105129	0.102852	0.101831	0.0997506	0.101757	0.0997583	0.0695331	0.100107	0.105064	0.10257	0.105129	0.102852	0.101926	0.103672	0.101831	0.0997506	0.0710375	0.10011	0.100223	0.0999944	0.105064	0.10257	0.101949	0.103401	0.101926	0.103672	0.089722	0.100063	0.101949	0.103401	0.0908271	0.100167	0.0711279	0.10009	0.103678	0.101417	0.102062	0.103622
0.528	0.10172	0.0997624	0.105295	0.102846	0.101801	0.099752	0.101728	0.0997597	0.0696027	0.100108	0.105226	0.102571	0.105295	0.102846	0.102078	0.103727	0.101801	0.099752	0.0711029	0.10011	0.100222	0.0999947	0.105226	0.102571	0.102094	0.103452	0.102078	0.103727	0.0897465	0.100063	0.102094	0.103452	0.0908704	0.100167	0.071189	0.100091	0.103676	0.101383	0.102214	0.103689
0.529	0.101691	0.0997638	0.105458	0.102834	0.101771	0.0997535	0.101698	0.0997612	0.0696722	0.100109	0.105386	0.102569	0.105458	0.102834	0.102226	0.103777	0.101771	0.0997535	0.0711681	0.100109	0.100221	0.099995	0.105386	0.102569	0.102235	0.103498	0.102226	0.103777	0.0897709	0.100064	0.102235	0.103498	0.0909136	0.100166	0.0712499	0.100093	0.103673	0.101349	0.102362	0.10375
0.53	0.101662	0.0997652	0.105617	0.102818	0.101741	0.0997549	0.101669	0.0997626	0.0697415	0.10011	0.105542	0.102563	0.105617	0.102818	0.102371	0.103821	0.101741	0.0997549	0.0712333	0.100109	0.100221	0.0999953	0.105542	0.102563	0.102372	0.103539	0.102371	0.103821	0.0897952	0.100064	0.102372	0.103539	0.0909565	0.100165	0.0713107	0.100094	0.103669	0.101314	0.102506	0.103807
0.531	0.101634	0.0997666	0.105774	0.102798	0.101711	0.0997563	0.101641	0.0997641	0.0698107	0.100111	0.105696	0.102554	0.105774	0.102798	0.102511	0.10386	0.101711	0.0997563	0.0712982	0.100109	0.10022	0.0999956	0.105696	0.102554	0.102506	0.103575	0.102511	0.10386	0.0898195	0.100065	0.102506	0.103575	0.0909993	0.100164	0.0713714	0.100095	0.103663	0.101279	0.102648	0.103859
0.532	0.101606	0.0997681	0.105929	0.102775	0.101682	0.0997578	0.101612	0.0997655	0.0698798	0.100112	0.105848	0.102543	0.105929	0.102775	0.102647	0.103894	0.101682	0.0997578	0.0713631	0.100109	0.10022	0.0999959	0.105848	0.102543	0.102636	0.103607	0.102647	0.103894	0.0898437	0.100065	0.102636	0.103607	0.0910418	0.100163	0.071432	0.100096	0.103656	0.101244	0.102785	0.103907
0.533	0.101578	0.0997695	0.10608	0.102748	0.101653	0.0997592	0.101584	0.099767	0.0699488	0.100112	0.105996	0.102529	0.10608	0.102748	0.102779	0.103923	0.101653	0.0997592	0.0714278	0.100109	0.100219	0.0999961	0.105996	0.102529	0.102761	0.103634	0.102779	0.103923	0.0898678	0.100065	0.102761	0.103634	0.0910842	0.100163	0.0714925	0.100097	0.103648	0.101208	0.102919	0.103951
0.534	0.101551	0.0997709	0.106228	0.102718	0.101625	0.0997606	0.101557	0.0997684	0.0700176	0.100113	0.106142	0.102513	0.106228	0.102718	0.102907	0.103947	0.101625	0.0997606	0.0714924	0.100109	0.100218	0.0999964	0.106142	0.102513	0.102883	0.103657	0.102907	0.103947	0.0898918	0.100066	0.102883	0.103657	0.0911263	0.100162	0.0715529	0.100099	0.103638	0.101171	0.103049	0.10399
0.535	0.101523	0.0997723	0.106373	0.102686	0.101597	0.0997621	0.101529	0.0997699	0.0700862	0.100114	0.106285	0.102495	0.106373	0.102686	0.103031	0.103965	0.101597	0.0997621	0.0715568	0.100109	0.100218	0.0999967	0.106285	0.102495	0.103001	0.103676	0.103031	0.103965	0.0899158	0.100066	0.103001	0.103676	0.0911683	0.100161	0.0716131	0.1001	0.103627	0.101135	0.103176	0.104025
0.536	0.101496	0.0997738	0.106515	0.102651	0.101569	0.0997635	0.101502	0.0997713	0.0701548	0.100115	0.106425	0.102476	0.106515	0.102651	0.10315	0.103979	0.101569	0.0997635	0.0716211	0.100109	0.100217	0.0999969	0.106425	0.102476	0.103115	0.10369	0.10315	0.103979	0.0899396	0.100066	0.103115	0.10369	0.09121	0.10016	0.0716733	0.100101	0.103614	0.101098	0.103299	0.104055
0.537	0.10147	0.0997752	0.106654	0.102615	0.101541	0.0997649	0.101475	0.0997728	0.0702232	0.100116	0.106562	0.102455	0.106654	0.102615	0.103265	0.103989	0.101541	0.0997649	0.0716853	0.100109	0.100217	0.0999971	0.106562	0.102455	0.103225	0.103701	0.103265	0.103989	0.0899634	0.100066	0.103225	0.103701	0.0912516	0.10016	0.0717333	0.100102	0.103601	0.101061	0.103418	0.104082
0.538	0.101443	0.0997766	0.10679	0.102577	0.101514	0.0997664	0.101448	0.0997742	0.0702914	0.100117	0.106697	0.102432	0.10679	0.102577	0.103376	0.103993	0.101514	0.0997664	0.0717493	0.100109	0.100216	0.0999974	0.106697	0.102432	0.10333	0.103707	0.103376	0.103993	0.0899871	0.100067	0.10333	0.103707	0.0912929	0.100159	0.0717932	0.100103	0.103586	0.101024	0.103534	0.104104
0.539	0.101417	0.099778	0.106923	0.102538	0.101487	0.0997678	0.101422	0.0997757	0.0703595	0.100118	0.106829	0.102408	0.106923	0.102538	0.103483	0.103993	0.101487	0.0997678	0.0718133	0.100108	0.100215	0.0999976	0.106829	0.102408	0.103432	0.103709	0.103483	0.103993	0.0900108	0.100067	0.103432	0.103709	0.0913341	0.100158	0.0718529	0.100104	0.10357	0.100987	0.103646	0.104123
0.54	0.101391	0.0997795	0.107053	0.102498	0.10146	0.0997692	0.101396	0.0997771	0.0704275	0.100118	0.106958	0.102383	0.107053	0.102498	0.103585	0.103989	0.10146	0.0997692	0.071877	0.100108	0.100215	0.0999978	0.106958	0.102383	0.10353	0.103707	0.103585	0.103989	0.0900344	0.100067	0.10353	0.103707	0.091375	0.100157	0.0719126	0.100105	0.103554	0.10095	0.103754	0.104137
0.541	0.101365	0.0997809	0.10718	0.102457	0.101433	0.0997707	0.10137	0.0997785	0.0704954	0.100119	0.107084	0.102358	0.10718	0.102457	0.103683	0.103981	0.101433	0.0997707	0.0719407	0.100108	0.100214	0.099998	0.107084	0.102358	0.103623	0.103702	0.103683	0.103981	0.0900578	0.100067	0.103623	0.103702	0.0914158	0.100157	0.0719721	0.100106	0.103536	0.100913	0.103858	0.104148
0.542	0.10134	0.0997823	0.107304	0.102415	0.101407	0.0997721	0.101344	0.09978	0.070563	0.10012	0.107208	0.102331	0.107304	0.102415	0.103777	0.103968	0.101407	0.0997721	0.0720042	0.100108	0.100214	0.0999982	0.107208	0.102331	0.103713	0.103693	0.103777	0.103968	0.0900812	0.100067	0.103713	0.103693	0.0914564	0.100156	0.0720315	0.100106	0.103517	0.100876	0.103958	0.104155
0.543	0.101315	0.0997837	0.107426	0.102373	0.101381	0.0997736	0.101319	0.0997814	0.0706306	0.100121	0.107329	0.102304	0.107426	0.102373	0.103866	0.103951	0.101381	0.0997736	0.0720676	0.100108	0.100213	0.0999984	0.107329	0.102304	0.103799	0.103681	0.103866	0.103951	0.0901046	0.100067	0.103799	0.103681	0.0914968	0.100155	0.0720908	0.100107	0.103497	0.100839	0.104055	0.104158
0.544	0.10129	0.0997852	0.107544	0.102331	0.101355	0.099775	0.101294	0.0997829	0.070698	0.100121	0.107448	0.102277	0.107544	0.102331	0.103951	0.10393	0.101355	0.099775	0.0721308	0.100108	0.100212	0.0999986	0.107448	0.102277	0.10388	0.103665	0.103951	0.10393	0.0901278	0.100067	0.10388	0.103665	0.0915369	0.100154	0.0721499	0.100108	0.103476	0.100802	0.104148	0.104158
0.545	0.101266	0.0997866	0.107659	0.10229	0.10133	0.0997764	0.101269	0.0997843	0.0707652	0.100122	0.107563	0.102249	0.107659	0.10229	0.104032	0.103906	0.10133	0.0997764	0.0721939	0.100108	0.100212	0.0999988	0.107563	0.102249	0.103958	0.103646	0.104032	0.103906	0.090151	0.100067	0.103958	0.103646	0.091577	0.100154	0.072209	0.100109	0.103455	0.100765	0.104237	0.104154
0.546	0.101241	0.099788	0.107772	0.102248	0.101305	0.0997779	0.101245	0.0997858	0.0708323	0.100123	0.107677	0.102221	0.107772	0.102248	0.104108	0.103878	0.101305	0.0997779	0.0722569	0.100108	0.100211	0.0999989	0.107677	0.102221	0.104031	0.103623	0.104108	0.103878	0.0901741	0.100067	0.104031	0.103623	0.0916168	0.100153	0.0722678	0.10011	0.103432	0.100729	0.104322	0.104147
0.547	0.101217	0.0997894	0.107882	0.102206	0.10128	0.0997793	0.101221	0.0997872	0.0708993	0.100124	0.107787	0.102193	0.107882	0.102206	0.10418	0.103846	0.10128	0.0997793	0.0723197	0.100108	0.100211	0.0999991	0.107787	0.102193	0.104101	0.103598	0.10418	0.103846	0.0901971	0.100067	0.104101	0.103598	0.0916564	0.100152	0.0723266	0.10011	0.103409	0.100692	0.104403	0.104136
0.548	0.101194	0.0997908	0.107989	0.102165	0.101255	0.0997808	0.101197	0.0997886	0.0709661	0.100124	0.107895	0.102164	0.107989	0.102165	0.104248	0.103811	0.101255	0.0997808	0.0723824	0.100108	0.10021	0.0999992	0.107895	0.102164	0.104167	0.103569	0.104248	0.103811	0.09022	0.100067	0.104167	0.103569	0.0916958	0.100151	0.0723852	0.100111	0.103385	0.100656	0.104481	0.104122
0.549	0.10117	0.0997923	0.108093	0.102125	0.101231	0.0997822	0.101173	0.0997901	0.0710328	0.100125	0.108	0.102136	0.108093	0.102125	0.104312	0.103772	0.101231	0.0997822	0.072445	0.100108	0.10021	0.0999994	0.108	0.102136	0.104228	0.103538	0.104312	0.103772	0.0902429	0.100067	0.104228	0.103538	0.0917351	0.100151	0.0724437	0.100112	0.10336	0.10062	0.104555	0.104105
0.55	0.101147	0.0997937	0.108195	0.102085	0.101207	0.0997836	0.101149	0.0997915	0.0710993	0.100125	0.108103	0.102107	0.108195	0.102085	0.104371	0.103731	0.101207	0.0997836	0.0725074	0.100108	0.100209	0.0999995	0.108103	0.102107	0.104286	0.103503	0.104371	0.103731	0.0902657	0.100067	0.104286	0.103503	0.0917741	0.10015	0.0725021	0.100112	0.103335	0.100585	0.104625	0.104085
0.551	0.101124	0.0997951	0.108294	0.102046	0.101183	0.0997851	0.101126	0.0997929	0.0711656	0.100126	0.108204	0.102079	0.108294	0.102046	0.104427	0.103686	0.101183	0.0997851	0.0725697	0.100108	0.100208	0.0999997	0.108204	0.102079	0.104341	0.103466	0.104427	0.103686	0.0902884	0.100066	0.104341	0.103466	0.091813	0.100149	0.0725603	0.100113	0.103309	0.100549	0.104691	0.104062
0.552	0.101101	0.0997965	0.10839	0.102008	0.101159	0.0997865	0.101103	0.0997944	0.0712319	0.100126	0.108302	0.102051	0.10839	0.102008	0.104478	0.103638	0.101159	0.0997865	0.0726319	0.100108	0.100208	0.0999998	0.108302	0.102051	0.104391	0.103427	0.104478	0.103638	0.090311	0.100066	0.104391	0.103427	0.0918517	0.100149	0.0726184	0.100113	0.103282	0.100515	0.104754	0.104036
0.553	0.101079	0.0997979	0.108484	0.10197	0.101136	0.0997879	0.101081	0.0997958	0.0712979	0.100127	0.108397	0.102023	0.108484	0.10197	0.104525	0.103588	0.101136	0.0997879	0.072694	0.100108	0.100207	0.0999999	0.108397	0.102023	0.104438	0.103385	0.104525	0.103588	0.0903335	0.100066	0.104438	0.103385	0.0918902	0.100148	0.0726764	0.100114	0.103255	0.10048	0.104813	0.104007
0.554	0.101056	0.0997993	0.108575	0.101934	0.101113	0.0997894	0.101058	0.0997972	0.0713638	0.100127	0.10849	0.101995	0.108575	0.101934	0.104568	0.103534	0.101113	0.0997894	0.0727559	0.100108	0.100207	0.1	0.10849	0.101995	0.104481	0.103341	0.104568	0.103534	0.090356	0.100066	0.104481	0.103341	0.0919286	0.100147	0.0727342	0.100114	0.103227	0.100446	0.104868	0.103975
0.555	0.101034	0.0998007	0.108664	0.101898	0.10109	0.0997908	0.101036	0.0997986	0.0714296	0.100128	0.108581	0.101967	0.108664	0.101898	0.104607	0.103479	0.10109	0.0997908	0.0728177	0.100108	0.100206	0.1	0.108581	0.101967	0.10452	0.103294	0.104607	0.103479	0.0903784	0.100065	0.10452	0.103294	0.0919667	0.100147	0.0727919	0.100115	0.103199	0.100412	0.10492	0.103941
0.556	0.101012	0.0998021	0.108751	0.101863	0.101067	0.0997922	0.101014	0.0998001	0.0714952	0.100128	0.108669	0.10194	0.108751	0.101863	0.104642	0.10342	0.101067	0.0997922	0.0728793	0.100108	0.100206	0.1	0.108669	0.10194	0.104556	0.103245	0.104642	0.10342	0.0904007	0.100065	0.104556	0.103245	0.0920047	0.100146	0.0728494	0.100115	0.10317	0.100379	0.104968	0.103904
0.557	0.100991	0.0998035	0.108834	0.10183	0.101045	0.0997936	0.100992	0.0998015	0.0715606	0.100129	0.108755	0.101913	0.108834	0.10183	0.104673	0.10336	0.101045	0.0997936	0.0729408	0.100108	0.100205	0.1	0.108755	0.101913	0.104588	0.103195	0.104673	0.10336	0.0904229	0.100065	0.104588	0.103195	0.0920425	0.100145	0.0729069	0.100116	0.103141	0.100346	0.105012	0.103865
0.558	0.10097	0.0998049	0.108916	0.101797	0.101023	0.0997951	0.100971	0.0998029	0.0716259	0.100129	0.108839	0.101886	0.108916	0.101797	0.1047	0.103297	0.101023	0.0997951	0.0730022	0.100108	0.100205	0.1	0.108839	0.101886	0.104617	0.103142	0.1047	0.103297	0.0904451	0.100065	0.104617	0.103142	0.0920801	0.100144	0.0729641	0.100116	0.103112	0.100314	0.105054	0.103823
0.559	0.100949	0.0998063	0.108995	0.101765	0.101001	0.0997965	0.10095	0.0998043	0.071691	0.100129	0.10892	0.101859	0.108995	0.101765	0.104724	0.103232	0.101001	0.0997965	0.0730634	0.100108	0.100204	0.1	0.10892	0.101859	0.104642	0.103088	0.104724	0.103232	0.0904672	0.100064	0.104642	0.103088	0.0921175	0.100144	0.0730213	0.100116	0.103082	0.100282	0.105091	0.103779
0.56	0.100928	0.0998077	0.109072	0.101734	0.100979	0.0997979	0.100929	0.0998057	0.071756	0.10013	0.108999	0.101833	0.109072	0.101734	0.104743	0.103166	0.100979	0.0997979	0.0731246	0.100108	0.100203	0.100001	0.108999	0.101833	0.104664	0.103031	0.104743	0.103166	0.0904892	0.100064	0.104664	0.103031	0.0921548	0.100143	0.0730783	0.100116	0.103052	0.100251	0.105125	0.103733
0.561	0.100907	0.0998091	0.109147	0.101704	0.100958	0.0997993	0.100908	0.0998071	0.0718209	0.10013	0.109076	0.101807	0.109147	0.101704	0.10476	0.103097	0.100958	0.0997993	0.0731855	0.100108	0.100203	0.100001	0.109076	0.101807	0.104682	0.102974	0.10476	0.103097	0.0905111	0.100063	0.104682	0.102974	0.0921919	0.100142	0.0731352	0.100117	0.103021	0.10022	0.105156	0.103685
0.562	0.100887	0.0998105	0.109219	0.101675	0.100937	0.0998007	0.100888	0.0998085	0.0718855	0.10013	0.109151	0.101782	0.109219	0.101675	0.104772	0.103027	0.100937	0.0998007	0.0732464	0.100108	0.100202	0.100001	0.109151	0.101782	0.104698	0.102914	0.104772	0.103027	0.090533	0.100063	0.104698	0.102914	0.0922288	0.100142	0.0731919	0.100117	0.102991	0.10019	0.105184	0.103634
0.563	0.100867	0.0998118	0.10929	0.101647	0.100916	0.0998021	0.100867	0.0998099	0.07195	0.10013	0.109224	0.101757	0.10929	0.101647	0.104781	0.102955	0.100916	0.0998021	0.0733071	0.100108	0.100202	0.100001	0.109224	0.101757	0.10471	0.102853	0.104781	0.102955	0.0905548	0.100063	0.10471	0.102853	0.0922655	0.100141	0.0732485	0.100117	0.10296	0.100161	0.105208	0.103582
0.564	0.100847	0.0998132	0.109358	0.101619	0.100895	0.0998035	0.100847	0.0998113	0.0720144	0.100131	0.109294	0.101732	0.109358	0.101619	0.104787	0.102882	0.100895	0.0998035	0.0733677	0.100108	0.100201	0.100001	0.109294	0.101732	0.104719	0.102791	0.104787	0.102882	0.0905765	0.100062	0.104719	0.102791	0.0923021	0.10014	0.0733049	0.100117	0.102929	0.100132	0.105229	0.103528
0.565	0.100827	0.0998146	0.109424	0.101593	0.100875	0.099805	0.100828	0.0998127	0.0720786	0.100131	0.109363	0.101708	0.109424	0.101593	0.104789	0.102807	0.100875	0.099805	0.0734281	0.100108	0.100201	0.100001	0.109363	0.101708	0.104725	0.102728	0.104789	0.102807	0.0905981	0.100062	0.104725	0.102728	0.0923385	0.10014	0.0733612	0.100117	0.102898	0.100104	0.105246	0.103472
0.566	0.100808	0.099816	0.109488	0.101567	0.100855	0.0998064	0.100808	0.0998141	0.0721426	0.100131	0.109429	0.101684	0.109488	0.101567	0.104788	0.102731	0.100855	0.0998064	0.0734885	0.100108	0.1002	0.100001	0.109429	0.101684	0.104728	0.102664	0.104788	0.102731	0.0906197	0.100061	0.104728	0.102664	0.0923747	0.100139	0.0734174	0.100117	0.102866	0.100077	0.105261	0.103415
0.567	0.100789	0.0998173	0.10955	0.101543	0.100835	0.0998078	0.100789	0.0998155	0.0722065	0.100131	0.109494	0.10166	0.10955	0.101543	0.104784	0.102654	0.100835	0.0998078	0.0735486	0.100108	0.1002	0.100001	0.109494	0.10166	0.104728	0.102598	0.104784	0.102654	0.0906412	0.100061	0.104728	0.102598	0.0924107	0.100138	0.0734734	0.100117	0.102835	0.100051	0.105273	0.103356
0.568	0.10077	0.0998187	0.109609	0.101519	0.100815	0.0998092	0.10077	0.0998169	0.0722702	0.100131	0.109556	0.101637	0.109609	0.101519	0.104777	0.102576	0.100815	0.0998092	0.0736087	0.100108	0.100199	0.100001	0.109556	0.101637	0.104725	0.102532	0.104777	0.102576	0.0906626	0.10006	0.104725	0.102532	0.0924466	0.100138	0.0735293	0.100117	0.102803	0.100025	0.105281	0.103295
0.569	0.100751	0.0998201	0.109667	0.101495	0.100796	0.0998106	0.100751	0.0998183	0.0723338	0.100131	0.109616	0.101614	0.109667	0.101495	0.104766	0.102497	0.100796	0.0998106	0.0736686	0.100108	0.100199	0.100001	0.109616	0.101614	0.10472	0.102465	0.104766	0.102497	0.090684	0.10006	0.10472	0.102465	0.0924823	0.100137	0.0735851	0.100117	0.102772	0.100001	0.105287	0.103234
0.57	0.100733	0.0998214	0.109723	0.101473	0.100777	0.0998119	0.100732	0.0998196	0.0723972	0.100131	0.109675	0.101592	0.109723	0.101473	0.104753	0.102417	0.100777	0.0998119	0.0737284	0.100108	0.100198	0.100001	0.109675	0.101592	0.104712	0.102397	0.104753	0.102417	0.0907053	0.100059	0.104712	0.102397	0.0925178	0.100136	0.0736407	0.100117	0.10274	0.0999771	0.105289	0.10317
0.571	0.100714	0.0998228	0.109778	0.101451	0.100758	0.0998133	0.100714	0.099821	0.0724605	0.100131	0.109731	0.101569	0.109778	0.101451	0.104737	0.102337	0.100758	0.0998133	0.0737881	0.100108	0.100197	0.100001	0.109731	0.101569	0.104701	0.102328	0.104737	0.102337	0.0907265	0.100059	0.104701	0.102328	0.0925532	0.100136	0.0736962	0.100117	0.102708	0.0999542	0.105289	0.103106
0.572	0.100696	0.0998241	0.10983	0.101429	0.100739	0.0998147	0.100695	0.0998224	0.0725236	0.100131	0.109786	0.101547	0.10983	0.101429	0.104718	0.102256	0.100739	0.0998147	0.0738476	0.100108	0.100197	0.100001	0.109786	0.101547	0.104688	0.102259	0.104718	0.102256	0.0907476	0.100058	0.104688	0.102259	0.0925884	0.100135	0.0737515	0.100117	0.102677	0.0999321	0.105286	0.10304
0.573	0.100678	0.0998255	0.10988	0.101409	0.10072	0.0998161	0.100677	0.0998237	0.0725865	0.100131	0.109839	0.101526	0.10988	0.101409	0.104696	0.102175	0.10072	0.0998161	0.073907	0.100108	0.100196	0.100001	0.109839	0.101526	0.104672	0.102189	0.104696	0.102175	0.0907687	0.100058	0.104672	0.102189	0.0926234	0.100135	0.0738067	0.100117	0.102645	0.0999109	0.10528	0.102974
0.574	0.100661	0.0998268	0.109929	0.101389	0.100702	0.0998175	0.10066	0.0998251	0.0726493	0.100131	0.10989	0.101505	0.109929	0.101389	0.104672	0.102093	0.100702	0.0998175	0.0739663	0.100108	0.100196	0.100001	0.10989	0.101505	0.104654	0.102119	0.104672	0.102093	0.0907897	0.100057	0.104654	0.102119	0.0926583	0.100134	0.0738617	0.100117	0.102614	0.0998906	0.105272	0.102906
0.575	0.100643	0.0998282	0.109976	0.101369	0.100684	0.0998189	0.100642	0.0998264	0.0727119	0.100131	0.109939	0.101484	0.109976	0.101369	0.104645	0.102011	0.100684	0.0998189	0.0740254	0.100108	0.100195	0.100001	0.109939	0.101484	0.104634	0.102048	0.104645	0.102011	0.0908107	0.100057	0.104634	0.102048	0.092693	0.100133	0.0739166	0.100116	0.102582	0.0998711	0.105261	0.102837
0.576	0.100626	0.0998295	0.110021	0.10135	0.100666	0.0998202	0.100625	0.0998278	0.0727744	0.100131	0.109986	0.101463	0.110021	0.10135	0.104616	0.101929	0.100666	0.0998202	0.0740844	0.100108	0.100195	0.100001	0.109986	0.101463	0.104611	0.101977	0.104616	0.101929	0.0908315	0.100056	0.104611	0.101977	0.0927276	0.100133	0.0739714	0.100116	0.102551	0.0998525	0.105247	0.102768
0.577	0.100609	0.0998308	0.110064	0.101331	0.100648	0.0998216	0.100608	0.0998291	0.0728367	0.100131	0.110032	0.101443	0.110064	0.101331	0.104584	0.101846	0.100648	0.0998216	0.0741433	0.100108	0.100194	0.100001	0.110032	0.101443	0.104586	0.101907	0.104584	0.101846	0.0908523	0.100056	0.104586	0.101907	0.0927619	0.100132	0.0740261	0.100116	0.10252	0.0998346	0.105231	0.102698
0.578	0.100592	0.0998321	0.110106	0.101313	0.100631	0.099823	0.100591	0.0998305	0.0728988	0.100131	0.110075	0.101422	0.110106	0.101313	0.10455	0.101764	0.100631	0.099823	0.074202	0.100108	0.100193	0.100001	0.110075	0.101422	0.104559	0.101836	0.10455	0.101764	0.0908731	0.100055	0.104559	0.101836	0.0927961	0.100131	0.0740805	0.100116	0.102489	0.0998176	0.105213	0.102627
0.579	0.100576	0.0998335	0.110146	0.101295	0.100613	0.0998243	0.100574	0.0998318	0.0729608	0.100131	0.110118	0.101403	0.110146	0.101295	0.104514	0.101682	0.100613	0.0998243	0.0742606	0.100107	0.100193	0.100001	0.110118	0.101403	0.10453	0.101765	0.104514	0.101682	0.0908938	0.100055	0.10453	0.101765	0.0928302	0.100131	0.0741349	0.100115	0.102458	0.0998014	0.105192	0.102556
0.58	0.100559	0.0998348	0.110185	0.101278	0.100596	0.0998257	0.100557	0.0998332	0.0730227	0.100131	0.110158	0.101383	0.110185	0.101278	0.104476	0.1016	0.100596	0.0998257	0.0743191	0.100107	0.100192	0.100001	0.110158	0.101383	0.104499	0.101694	0.104476	0.1016	0.0909144	0.100054	0.104499	0.101694	0.0928641	0.10013	0.0741891	0.100115	0.102428	0.099786	0.105169	0.102484
0.581	0.100543	0.0998361	0.110221	0.10126	0.10058	0.099827	0.100541	0.0998345	0.0730843	0.10013	0.110197	0.101364	0.110221	0.10126	0.104436	0.101518	0.10058	0.099827	0.0743774	0.100107	0.100192	0.100001	0.110197	0.101364	0.104467	0.101623	0.104436	0.101518	0.0909349	0.100053	0.104467	0.101623	0.0928978	0.10013	0.0742432	0.100115	0.102397	0.0997713	0.105144	0.102411
0.582	0.100527	0.0998374	0.110257	0.101244	0.100563	0.0998284	0.100525	0.0998358	0.0731459	0.10013	0.110234	0.101345	0.110257	0.101244	0.104394	0.101437	0.100563	0.0998284	0.0744357	0.100107	0.100191	0.100001	0.110234	0.101345	0.104432	0.101552	0.104394	0.101437	0.0909554	0.100053	0.104432	0.101552	0.0929314	0.100129	0.0742971	0.100114	0.102367	0.0997574	0.105117	0.102338
0.583	0.100511	0.0998387	0.11029	0.101227	0.100546	0.0998297	0.100509	0.0998371	0.0732072	0.10013	0.110269	0.101326	0.11029	0.101227	0.10435	0.101356	0.100546	0.0998297	0.0744937	0.100107	0.100191	0.100001	0.110269	0.101326	0.104396	0.101482	0.10435	0.101356	0.0909758	0.100052	0.104396	0.101482	0.0929648	0.100128	0.0743509	0.100114	0.102337	0.0997443	0.105087	0.102265
0.584	0.100496	0.09984	0.110322	0.101211	0.10053	0.0998311	0.100493	0.0998385	0.0732684	0.10013	0.110303	0.101307	0.110322	0.101211	0.104304	0.101275	0.10053	0.0998311	0.0745517	0.100107	0.10019	0.100001	0.110303	0.101307	0.104358	0.101412	0.104304	0.101275	0.0909962	0.100052	0.104358	0.101412	0.0929981	0.100128	0.0744046	0.100114	0.102307	0.0997319	0.105056	0.102192
0.585	0.10048	0.0998413	0.110353	0.101195	0.100514	0.0998324	0.100478	0.0998398	0.0733295	0.100129	0.110336	0.101289	0.110353	0.101195	0.104257	0.101195	0.100514	0.0998324	0.0746095	0.100107	0.10019	0.100001	0.110336	0.101289	0.104319	0.101342	0.104257	0.101195	0.0910165	0.100051	0.104319	0.101342	0.0930311	0.100127	0.0744581	0.100113	0.102278	0.0997202	0.105023	0.102118
0.586	0.100465	0.0998426	0.110382	0.101179	0.100498	0.0998337	0.100463	0.0998411	0.0733904	0.100129	0.110366	0.101271	0.110382	0.101179	0.104208	0.101116	0.100498	0.0998337	0.0746672	0.100107	0.100189	0.100001	0.110366	0.101271	0.104278	0.101273	0.104208	0.101116	0.0910367	0.100051	0.104278	0.101273	0.0930641	0.100127	0.0745115	0.100113	0.102249	0.0997092	0.104988	0.102045
0.587	0.10045	0.0998439	0.11041	0.101163	0.100483	0.099835	0.100448	0.0998424	0.0734511	0.100129	0.110396	0.101253	0.11041	0.101163	0.104158	0.101038	0.100483	0.099835	0.0747248	0.100107	0.100188	0.100001	0.110396	0.101253	0.104236	0.101204	0.104158	0.101038	0.0910569	0.10005	0.104236	0.101204	0.0930969	0.100126	0.0745648	0.100112	0.10222	0.099699	0.104951	0.101971
0.588	0.100435	0.0998452	0.110436	0.101148	0.100467	0.0998364	0.100433	0.0998437	0.0735117	0.100128	0.110423	0.101235	0.110436	0.101148	0.104106	0.10096	0.100467	0.0998364	0.0747822	0.100107	0.100188	0.100001	0.110423	0.101235	0.104193	0.101136	0.104106	0.10096	0.091077	0.100049	0.104193	0.101136	0.0931295	0.100125	0.0746179	0.100112	0.102191	0.0996893	0.104912	0.101897
0.589	0.100421	0.0998464	0.11046	0.101133	0.100452	0.0998377	0.100418	0.099845	0.0735721	0.100128	0.11045	0.101218	0.11046	0.101133	0.104053	0.100883	0.100452	0.0998377	0.0748395	0.100107	0.100187	0.100001	0.11045	0.101218	0.104148	0.101068	0.104053	0.100883	0.0910971	0.100049	0.104148	0.101068	0.093162	0.100125	0.0746709	0.100111	0.102163	0.0996804	0.104871	0.101823
0.59	0.100406	0.0998477	0.110484	0.101118	0.100437	0.099839	0.100403	0.0998463	0.0736324	0.100128	0.110474	0.1012	0.110484	0.101118	0.103999	0.100807	0.100437	0.099839	0.0748967	0.100107	0.100187	0.100001	0.110474	0.1012	0.104102	0.101002	0.103999	0.100807	0.0911171	0.100048	0.104102	0.101002	0.0931943	0.100124	0.0747237	0.100111	0.102135	0.0996721	0.104829	0.10175
0.591	0.100392	0.099849	0.110506	0.101103	0.100422	0.0998403	0.100389	0.0998475	0.0736925	0.100127	0.110498	0.101183	0.110506	0.101103	0.103944	0.100732	0.100422	0.0998403	0.0749537	0.100107	0.100186	0.100001	0.110498	0.101183	0.104055	0.100936	0.103944	0.100732	0.091137	0.100048	0.104055	0.100936	0.0932265	0.100124	0.0747765	0.10011	0.102108	0.0996644	0.104786	0.101676
0.592	0.100378	0.0998502	0.110526	0.101088	0.100408	0.0998416	0.100375	0.0998488	0.0737524	0.100127	0.11052	0.101166	0.110526	0.101088	0.103887	0.100659	0.100408	0.0998416	0.0750106	0.100106	0.100186	0.100001	0.11052	0.101166	0.104007	0.10087	0.103887	0.100659	0.0911569	0.100047	0.104007	0.10087	0.0932585	0.100123	0.0748291	0.10011	0.102081	0.0996573	0.104741	0.101603
0.593	0.100364	0.0998515	0.110545	0.101073	0.100393	0.0998429	0.100361	0.0998501	0.0738122	0.100127	0.11054	0.10115	0.110545	0.101073	0.10383	0.100586	0.100393	0.0998429	0.0750674	0.100106	0.100185	0.100001	0.11054	0.10115	0.103958	0.100806	0.10383	0.100586	0.0911767	0.100047	0.103958	0.100806	0.0932904	0.100122	0.0748815	0.100109	0.102054	0.0996508	0.104695	0.10153
0.594	0.10035	0.0998528	0.110563	0.101059	0.100379	0.0998442	0.100347	0.0998514	0.0738719	0.100126	0.110559	0.101133	0.110563	0.101059	0.103772	0.100514	0.100379	0.0998442	0.075124	0.100106	0.100184	0.100001	0.110559	0.101133	0.103908	0.100742	0.103772	0.100514	0.0911965	0.100046	0.103908	0.100742	0.0933221	0.100122	0.0749338	0.100108	0.102028	0.0996449	0.104647	0.101458
0.595	0.100337	0.099854	0.11058	0.101044	0.100365	0.0998455	0.100334	0.0998526	0.0739314	0.100126	0.110577	0.101117	0.11058	0.101044	0.103713	0.100444	0.100365	0.0998455	0.0751806	0.100106	0.100184	0.100001	0.110577	0.101117	0.103858	0.100679	0.103713	0.100444	0.0912162	0.100045	0.103858	0.100679	0.0933536	0.100121	0.074986	0.100108	0.102002	0.0996396	0.104598	0.101386
0.596	0.100324	0.0998552	0.110595	0.10103	0.100351	0.0998468	0.10032	0.0998539	0.0739907	0.100125	0.110594	0.101101	0.110595	0.10103	0.103653	0.100375	0.100351	0.0998468	0.0752369	0.100106	0.100183	0.100001	0.110594	0.101101	0.103806	0.100617	0.103653	0.100375	0.0912359	0.100045	0.103806	0.100617	0.0933851	0.100121	0.0750381	0.100107	0.101976	0.0996348	0.104548	0.101314
0.597	0.10031	0.0998565	0.110609	0.101016	0.100337	0.099848	0.100307	0.0998551	0.0740499	0.100125	0.110609	0.101085	0.110609	0.101016	0.103593	0.100307	0.100337	0.099848	0.0752932	0.100106	0.100183	0.100001	0.110609	0.101085	0.103754	0.100556	0.103593	0.100307	0.0912555	0.100044	0.103754	0.100556	0.0934163	0.10012	0.07509	0.100107	0.101951	0.0996305	0.104496	0.101243
0.598	0.100297	0.0998577	0.110622	0.101001	0.100324	0.0998493	0.100294	0.0998564	0.074109	0.100124	0.110623	0.101069	0.110622	0.101001	0.103532	0.100241	0.100324	0.0998493	0.0753493	0.100106	0.100182	0.100001	0.110623	0.101069	0.103702	0.100497	0.103532	0.100241	0.0912751	0.100044	0.103702	0.100497	0.0934474	0.10012	0.0751418	0.100106	0.101926	0.0996268	0.104444	0.101172
0.599	0.100285	0.0998589	0.110633	0.100987	0.100311	0.0998506	0.100281	0.0998576	0.0741679	0.100124	0.110635	0.101053	0.110633	0.100987	0.103471	0.100175	0.100311	0.0998506	0.0754053	0.100106	0.100181	0.1	0.110635	0.101053	0.103648	0.100438	0.103471	0.100175	0.0912946	0.100043	0.103648	0.100438	0.0934784	0.100119	0.0751935	0.100105	0.101902	0.0996235	0.104391	0.101102
0.6	0.100272	0.0998602	0.110643	0.100973	0.100297	0.0998518	0.100268	0.0998588	0.0742266	0.100123	0.110647	0.101037	0.110643	0.100973	0.103409	0.100112	0.100297	0.0998518	0.0754612	0.100105	0.100181	0.1	0.110647	0.101037	0.103595	0.10038	0.103409	0.100112	0.091314	0.100043	0.103595	0.10038	0.0935092	0.100118	0.075245	0.100105	0.101878	0.0996208	0.104336	0.101032
0.601	0.10026	0.0998614	0.110653	0.100959	0.100284	0.0998531	0.100256	0.0998601	0.0742852	0.100123	0.110657	0.101022	0.110653	0.100959	0.103347	0.10005	0.100284	0.0998531	0.075517	0.100105	0.10018	0.1	0.110657	0.101022	0.103541	0.100324	0.103347	0.10005	0.0913334	0.100042	0.103541	0.100324	0.0935399	0.100118	0.0752964	0.100104	0.101854	0.0996185	0.104281	0.100964
0.602	0.100247	0.0998626	0.11066	0.100946	0.100272	0.0998544	0.100243	0.0998613	0.0743436	0.100122	0.110666	0.101007	0.11066	0.100946	0.103284	0.0999889	0.100272	0.0998544	0.0755726	0.100105	0.10018	0.1	0.110666	0.101007	0.103486	0.100268	0.103284	0.0999889	0.0913528	0.100042	0.103486	0.100268	0.0935705	0.100117	0.0753477	0.100103	0.101831	0.0996166	0.104225	0.100896
0.603	0.100235	0.0998638	0.110667	0.100932	0.100259	0.0998556	0.100231	0.0998625	0.0744019	0.100122	0.110673	0.100992	0.110667	0.100932	0.103222	0.09993	0.100259	0.0998556	0.0756281	0.100105	0.100179	0.1	0.110673	0.100992	0.103431	0.100214	0.103222	0.09993	0.0913721	0.100041	0.103431	0.100214	0.0936008	0.100117	0.0753989	0.100103	0.101808	0.0996152	0.104168	0.100828
0.604	0.100223	0.099865	0.110673	0.100918	0.100247	0.0998568	0.100219	0.0998637	0.0744601	0.100121	0.11068	0.100977	0.110673	0.100918	0.103159	0.0998728	0.100247	0.0998568	0.0756834	0.100105	0.100179	0.1	0.11068	0.100977	0.103376	0.100161	0.103159	0.0998728	0.0913914	0.100041	0.103376	0.100161	0.0936311	0.100116	0.0754499	0.100102	0.101786	0.0996142	0.104111	0.100762
0.605	0.100211	0.0998662	0.110677	0.100905	0.100234	0.0998581	0.100207	0.0998649	0.0745181	0.100121	0.110685	0.100962	0.110677	0.100905	0.103096	0.0998176	0.100234	0.0998581	0.0757387	0.100105	0.100178	0.1	0.110685	0.100962	0.103321	0.100109	0.103096	0.0998176	0.0914106	0.10004	0.103321	0.100109	0.0936612	0.100116	0.0755008	0.100101	0.101764	0.0996137	0.104053	0.100696
0.606	0.1002	0.0998674	0.11068	0.100891	0.100222	0.0998593	0.100196	0.0998661	0.0745759	0.10012	0.110689	0.100947	0.11068	0.100891	0.103033	0.0997643	0.100222	0.0998593	0.0757938	0.100105	0.100177	0.1	0.110689	0.100947	0.103266	0.100059	0.103033	0.0997643	0.0914297	0.10004	0.103266	0.100059	0.0936912	0.100115	0.0755516	0.100101	0.101742	0.0996135	0.103994	0.100631
0.607	0.100188	0.0998685	0.110682	0.100878	0.10021	0.0998605	0.100184	0.0998673	0.0746336	0.10012	0.110692	0.100933	0.110682	0.100878	0.10297	0.0997131	0.10021	0.0998605	0.0758488	0.100104	0.100177	0.1	0.110692	0.100933	0.103211	0.100011	0.10297	0.0997131	0.0914488	0.100039	0.103211	0.100011	0.093721	0.100115	0.0756023	0.1001	0.101721	0.0996137	0.103935	0.100567
0.608	0.100177	0.0998697	0.110684	0.100864	0.100198	0.0998618	0.100173	0.0998685	0.0746912	0.100119	0.110694	0.100918	0.110684	0.100864	0.102908	0.099664	0.100198	0.0998618	0.0759036	0.100104	0.100176	0.1	0.110694	0.100918	0.103155	0.0999639	0.102908	0.099664	0.0914679	0.100039	0.103155	0.0999639	0.0937507	0.100114	0.0756528	0.100099	0.1017	0.0996143	0.103875	0.100504
0.609	0.100166	0.0998709	0.110684	0.100851	0.100187	0.099863	0.100162	0.0998697	0.0747486	0.100119	0.110695	0.100904	0.110684	0.100851	0.102845	0.0996169	0.100187	0.099863	0.0759583	0.100104	0.100176	0.1	0.110695	0.100904	0.1031	0.0999186	0.102845	0.0996169	0.0914869	0.100038	0.1031	0.0999186	0.0937802	0.100113	0.0757032	0.100099	0.10168	0.0996152	0.103815	0.100442
0.61	0.100155	0.0998721	0.110682	0.100838	0.100175	0.0998642	0.100151	0.0998709	0.0748058	0.100118	0.110695	0.10089	0.110682	0.100838	0.102783	0.099572	0.100175	0.0998642	0.0760129	0.100104	0.100175	0.1	0.110695	0.10089	0.103044	0.0998749	0.102783	0.099572	0.0915059	0.100038	0.103044	0.0998749	0.0938096	0.100113	0.0757535	0.100098	0.10166	0.0996165	0.103755	0.10038
0.611	0.100144	0.0998732	0.11068	0.100825	0.100164	0.0998654	0.10014	0.0998721	0.074863	0.100117	0.110694	0.100876	0.11068	0.100825	0.10272	0.0995291	0.100164	0.0998654	0.0760674	0.100104	0.100175	0.0999999	0.110694	0.100876	0.102989	0.0998329	0.10272	0.0995291	0.0915248	0.100037	0.102989	0.0998329	0.0938389	0.100112	0.0758037	0.100097	0.101641	0.099618	0.103694	0.10032
0.612	0.100134	0.0998744	0.110677	0.100812	0.100153	0.0998666	0.100129	0.0998732	0.0749199	0.100117	0.110691	0.100862	0.110677	0.100812	0.102659	0.0994883	0.100153	0.0998666	0.0761218	0.100104	0.100174	0.0999999	0.110691	0.100862	0.102933	0.0997926	0.102659	0.0994883	0.0915437	0.100037	0.102933	0.0997926	0.093868	0.100112	0.0758538	0.100096	0.101622	0.0996199	0.103633	0.100261
0.613	0.100123	0.0998755	0.110673	0.100799	0.100142	0.0998678	0.100118	0.0998744	0.0749768	0.100116	0.110688	0.100848	0.110673	0.100799	0.102597	0.0994496	0.100142	0.0998678	0.076176	0.100103	0.100173	0.0999999	0.110688	0.100848	0.102878	0.0997539	0.102597	0.0994496	0.0915625	0.100036	0.102878	0.0997539	0.093897	0.100111	0.0759037	0.100096	0.101604	0.0996221	0.103572	0.100203
0.614	0.100113	0.0998767	0.110668	0.100786	0.100131	0.099869	0.100108	0.0998755	0.0750335	0.100116	0.110684	0.100835	0.110668	0.100786	0.102536	0.099413	0.100131	0.099869	0.0762301	0.100103	0.100173	0.0999998	0.110684	0.100835	0.102823	0.0997168	0.102536	0.099413	0.0915813	0.100036	0.102823	0.0997168	0.0939258	0.100111	0.0759536	0.100095	0.101585	0.0996246	0.103511	0.100147
0.615	0.100103	0.0998778	0.110662	0.100773	0.100121	0.0998702	0.100098	0.0998767	0.07509	0.100115	0.110678	0.100821	0.110662	0.100773	0.102475	0.0993783	0.100121	0.0998702	0.076284	0.100103	0.100172	0.0999998	0.110678	0.100821	0.102769	0.0996814	0.102475	0.0993783	0.0916	0.100036	0.102769	0.0996814	0.0939545	0.10011	0.0760033	0.100094	0.101568	0.0996273	0.103449	0.100092
0.616	0.100093	0.0998789	0.110655	0.10076	0.10011	0.0998713	0.100088	0.0998778	0.0751464	0.100115	0.110672	0.100808	0.110655	0.10076	0.102415	0.0993457	0.10011	0.0998713	0.0763379	0.100103	0.100172	0.0999997	0.110672	0.100808	0.102714	0.0996475	0.102415	0.0993457	0.0916187	0.100035	0.102714	0.0996475	0.0939831	0.10011	0.0760529	0.100094	0.10155	0.0996303	0.103387	0.100038
0.617	0.100083	0.09988	0.110647	0.100748	0.1001	0.0998725	0.100078	0.099879	0.0752027	0.100114	0.110665	0.100795	0.110647	0.100748	0.102355	0.099315	0.1001	0.0998725	0.0763916	0.100103	0.100171	0.0999997	0.110665	0.100795	0.10266	0.0996153	0.102355	0.099315	0.0916374	0.100035	0.10266	0.0996153	0.0940115	0.100109	0.0761023	0.100093	0.101533	0.0996335	0.103326	0.0999858
0.618	0.100073	0.0998812	0.110638	0.100735	0.10009	0.0998737	0.100068	0.0998801	0.0752588	0.100113	0.110656	0.100782	0.110638	0.100735	0.102296	0.0992863	0.10009	0.0998737	0.0764452	0.100102	0.10017	0.0999996	0.110656	0.100782	0.102607	0.0995847	0.102296	0.0992863	0.091656	0.100034	0.102607	0.0995847	0.0940398	0.100109	0.0761517	0.100092	0.101517	0.099637	0.103264	0.0999351
0.619	0.100063	0.0998823	0.110628	0.100723	0.10008	0.0998748	0.100058	0.0998812	0.0753148	0.100113	0.110647	0.100769	0.110628	0.100723	0.102238	0.0992594	0.10008	0.0998748	0.0764987	0.100102	0.10017	0.0999996	0.110647	0.100769	0.102554	0.0995555	0.102238	0.0992594	0.0916746	0.100034	0.102554	0.0995555	0.094068	0.100108	0.076201	0.100092	0.101501	0.0996407	0.103203	0.0998858
0.62	0.100054	0.0998834	0.110617	0.10071	0.10007	0.099876	0.100049	0.0998823	0.0753706	0.100112	0.110637	0.100756	0.110617	0.10071	0.10218	0.0992344	0.10007	0.099876	0.076552	0.100102	0.100169	0.0999995	0.110637	0.100756	0.102501	0.0995279	0.10218	0.0992344	0.0916931	0.100034	0.102501	0.0995279	0.0940961	0.100108	0.0762501	0.100091	0.101485	0.0996446	0.103141	0.099838
0.621	0.100045	0.0998845	0.110606	0.100698	0.10006	0.0998771	0.10004	0.0998835	0.0754264	0.100112	0.110626	0.100743	0.110606	0.100698	0.102123	0.0992113	0.10006	0.0998771	0.0766052	0.100102	0.100169	0.0999995	0.110626	0.100743	0.102449	0.0995018	0.102123	0.0992113	0.0917116	0.100033	0.102449	0.0995018	0.094124	0.100107	0.0762991	0.10009	0.10147	0.0996487	0.10308	0.0997917
0.622	0.100035	0.0998856	0.110593	0.100686	0.10005	0.0998783	0.10003	0.0998846	0.0754819	0.100111	0.110614	0.100731	0.110593	0.100686	0.102066	0.0991899	0.10005	0.0998783	0.0766583	0.100102	0.100168	0.0999995	0.110614	0.100731	0.102397	0.0994772	0.102066	0.0991899	0.09173	0.100033	0.102397	0.0994772	0.0941517	0.100107	0.076348	0.10009	0.101455	0.0996529	0.103018	0.099747
0.623	0.100026	0.0998867	0.11058	0.100674	0.100041	0.0998794	0.100021	0.0998857	0.0755374	0.10011	0.110601	0.100718	0.11058	0.100674	0.102011	0.0991702	0.100041	0.0998794	0.0767113	0.100101	0.100168	0.0999994	0.110601	0.100718	0.102346	0.099454	0.102011	0.0991702	0.0917484	0.100033	0.102346	0.099454	0.0941794	0.100106	0.0763968	0.100089	0.101441	0.0996574	0.102957	0.0997038
0.624	0.100017	0.0998878	0.110566	0.100662	0.100032	0.0998805	0.100012	0.0998868	0.0755927	0.10011	0.110588	0.100706	0.110566	0.100662	0.101956	0.0991522	0.100032	0.0998805	0.0767641	0.100101	0.100167	0.0999994	0.110588	0.100706	0.102295	0.0994322	0.101956	0.0991522	0.0917668	0.100032	0.102295	0.0994322	0.0942069	0.100106	0.0764455	0.100088	0.101426	0.099662	0.102897	0.0996621
0.625	0.100009	0.0998888	0.110551	0.10065	0.100023	0.0998816	0.100004	0.0998879	0.0756479	0.100109	0.110573	0.100694	0.110551	0.10065	0.101902	0.0991359	0.100023	0.0998816	0.0768169	0.100101	0.100166	0.0999993	0.110573	0.100694	0.102245	0.0994118	0.101902	0.0991359	0.0917851	0.100032	0.102245	0.0994118	0.0942343	0.100105	0.0764941	0.100088	0.101413	0.0996667	0.102836	0.0996218
0.626	0.1	0.0998899	0.110535	0.100639	0.100014	0.0998828	0.0999949	0.0998889	0.0757029	0.100109	0.110558	0.100682	0.110535	0.100639	0.101849	0.0991212	0.100014	0.0998828	0.0768695	0.100101	0.100166	0.0999993	0.110558	0.100682	0.102195	0.0993927	0.101849	0.0991212	0.0918034	0.100032	0.102195	0.0993927	0.0942615	0.100105	0.0765426	0.100087	0.101399	0.0996716	0.102776	0.0995831
0.627	0.0999917	0.099891	0.110518	0.100627	0.100005	0.0998839	0.0999864	0.09989	0.0757578	0.100108	0.110542	0.10067	0.110518	0.100627	0.101797	0.099108	0.100005	0.0998839	0.076922	0.1001	0.100165	0.0999993	0.110542	0.10067	0.102147	0.0993749	0.101797	0.099108	0.0918217	0.100031	0.102147	0.0993749	0.0942887	0.100104	0.0765909	0.100086	0.101386	0.0996766	0.102716	0.0995459
0.628	0.0999833	0.099892	0.110501	0.100616	0.099996	0.099885	0.099978	0.0998911	0.0758126	0.100107	0.110525	0.100658	0.110501	0.100616	0.101745	0.0990963	0.099996	0.099885	0.0769743	0.1001	0.100165	0.0999992	0.110525	0.100658	0.102098	0.0993584	0.101745	0.0990963	0.0918399	0.100031	0.102098	0.0993584	0.0943157	0.100104	0.0766392	0.100086	0.101374	0.0996818	0.102657	0.0995101
0.629	0.0999751	0.0998931	0.110483	0.100604	0.0999874	0.0998861	0.0999698	0.0998921	0.0758672	0.100107	0.110507	0.100646	0.110483	0.100604	0.101695	0.0990862	0.0999874	0.0998861	0.0770266	0.1001	0.100164	0.0999992	0.110507	0.100646	0.102051	0.0993432	0.101695	0.0990862	0.091858	0.100031	0.102051	0.0993432	0.0943425	0.100103	0.0766874	0.100085	0.101361	0.0996871	0.102597	0.0994758
0.63	0.0999671	0.0998941	0.110464	0.100593	0.0999789	0.0998872	0.0999617	0.0998932	0.0759217	0.100106	0.110489	0.100634	0.110464	0.100593	0.101645	0.0990774	0.0999789	0.0998872	0.0770787	0.1001	0.100164	0.0999991	0.110489	0.100634	0.102004	0.0993292	0.101645	0.0990774	0.0918762	0.10003	0.102004	0.0993292	0.0943693	0.100103	0.0767354	0.100084	0.10135	0.0996924	0.102539	0.0994429
0.631	0.0999591	0.0998952	0.110444	0.100582	0.0999706	0.0998883	0.0999537	0.0998943	0.0759761	0.100106	0.11047	0.100623	0.110444	0.100582	0.101597	0.09907	0.0999706	0.0998883	0.0771307	0.100099	0.100163	0.0999991	0.11047	0.100623	0.101958	0.0993163	0.101597	0.09907	0.0918943	0.10003	0.101958	0.0993163	0.0943959	0.100102	0.0767834	0.100084	0.101338	0.0996979	0.102481	0.0994114
0.632	0.0999513	0.0998962	0.110424	0.100571	0.0999625	0.0998893	0.0999458	0.0998953	0.0760303	0.100105	0.11045	0.100611	0.110424	0.100571	0.101549	0.099064	0.0999625	0.0998893	0.0771826	0.100099	0.100162	0.0999991	0.11045	0.100611	0.101912	0.0993047	0.101549	0.099064	0.0919123	0.10003	0.101912	0.0993047	0.0944224	0.100102	0.0768312	0.100083	0.101327	0.0997034	0.102423	0.0993814
0.633	0.0999436	0.0998972	0.110403	0.10056	0.0999544	0.0998904	0.0999381	0.0998963	0.0760844	0.100104	0.110429	0.1006	0.110403	0.10056	0.101502	0.0990592	0.0999544	0.0998904	0.0772343	0.100099	0.100162	0.099999	0.110429	0.1006	0.101868	0.0992941	0.101502	0.0990592	0.0919304	0.10003	0.101868	0.0992941	0.0944487	0.100101	0.0768789	0.100083	0.101316	0.099709	0.102366	0.0993527
0.634	0.0999361	0.0998983	0.110381	0.100549	0.0999465	0.0998915	0.0999305	0.0998974	0.0761384	0.100104	0.110408	0.100589	0.110381	0.100549	0.101457	0.0990557	0.0999465	0.0998915	0.0772859	0.100099	0.100161	0.099999	0.110408	0.100589	0.101824	0.0992847	0.101457	0.0990557	0.0919483	0.100029	0.101824	0.0992847	0.094475	0.100101	0.0769266	0.100082	0.101305	0.0997147	0.10231	0.0993254
0.635	0.0999287	0.0998993	0.110358	0.100538	0.0999387	0.0998926	0.0999231	0.0998984	0.0761923	0.100103	0.110386	0.100578	0.110358	0.100538	0.101412	0.0990533	0.0999387	0.0998926	0.0773375	0.100098	0.100161	0.099999	0.110386	0.100578	0.101781	0.0992763	0.101412	0.0990533	0.0919663	0.100029	0.101781	0.0992763	0.0945011	0.1001	0.0769741	0.100081	0.101295	0.0997204	0.102254	0.0992994
0.636	0.0999214	0.0999003	0.110335	0.100528	0.0999311	0.0998936	0.0999157	0.0998994	0.076246	0.100103	0.110363	0.100567	0.110335	0.100528	0.101369	0.0990522	0.0999311	0.0998936	0.0773888	0.100098	0.10016	0.0999989	0.110363	0.100567	0.101739	0.0992689	0.101369	0.0990522	0.0919842	0.100029	0.101739	0.0992689	0.0945271	0.1001	0.0770215	0.100081	0.101285	0.0997262	0.102198	0.0992748
0.637	0.0999142	0.0999013	0.110311	0.100517	0.0999236	0.0998947	0.0999085	0.0999004	0.0762996	0.100102	0.110339	0.100556	0.110311	0.100517	0.101326	0.0990521	0.0999236	0.0998947	0.0774401	0.100098	0.10016	0.0999989	0.110339	0.100556	0.101697	0.0992626	0.101326	0.0990521	0.0920021	0.100029	0.101697	0.0992626	0.094553	0.100099	0.0770689	0.10008	0.101275	0.0997321	0.102144	0.0992515
0.638	0.0999071	0.0999023	0.110287	0.100507	0.0999162	0.0998957	0.0999015	0.0999015	0.0763531	0.100102	0.110315	0.100546	0.110287	0.100507	0.101284	0.0990531	0.0999162	0.0998957	0.0774913	0.100098	0.100159	0.0999989	0.110315	0.100546	0.101656	0.0992572	0.101284	0.0990531	0.0920199	0.100028	0.101656	0.0992572	0.0945787	0.100099	0.0771161	0.10008	0.101266	0.0997379	0.10209	0.0992295
0.639	0.0999002	0.0999033	0.110262	0.100497	0.0999089	0.0998967	0.0998945	0.0999025	0.0764064	0.100101	0.11029	0.100535	0.110262	0.100497	0.101244	0.0990552	0.0999089	0.0998967	0.0775423	0.100097	0.100158	0.0999989	0.11029	0.100535	0.101616	0.0992527	0.101244	0.0990552	0.0920377	0.100028	0.101616	0.0992527	0.0946043	0.100098	0.0771632	0.100079	0.101257	0.0997438	0.102036	0.0992088
0.64	0.0998934	0.0999043	0.110236	0.100486	0.0999017	0.0998978	0.0998876	0.0999035	0.0764597	0.100101	0.110265	0.100525	0.110236	0.100486	0.101204	0.0990582	0.0999017	0.0998978	0.0775932	0.100097	0.100158	0.0999988	0.110265	0.100525	0.101577	0.0992492	0.101204	0.0990582	0.0920555	0.100028	0.101577	0.0992492	0.0946298	0.100098	0.0772103	0.100079	0.101248	0.0997497	0.101984	0.0991893
0.641	0.0998867	0.0999052	0.110209	0.100476	0.0998947	0.0998988	0.0998809	0.0999045	0.0765128	0.1001	0.110239	0.100514	0.110209	0.100476	0.101166	0.0990622	0.0998947	0.0998988	0.077644	0.100097	0.100157	0.0999988	0.110239	0.100514	0.101539	0.0992465	0.101166	0.0990622	0.0920732	0.100028	0.101539	0.0992465	0.0946552	0.100097	0.0772572	0.100078	0.10124	0.0997557	0.101932	0.099171
0.642	0.0998801	0.0999062	0.110182	0.100467	0.0998878	0.0998998	0.0998743	0.0999054	0.0765658	0.1001	0.110212	0.100504	0.110182	0.100467	0.101128	0.0990671	0.0998878	0.0998998	0.0776947	0.100097	0.100157	0.0999988	0.110212	0.100504	0.101501	0.0992446	0.101128	0.0990671	0.0920909	0.100028	0.101501	0.0992446	0.0946805	0.100097	0.077304	0.100078	0.101232	0.0997616	0.10188	0.099154
0.643	0.0998736	0.0999072	0.110155	0.100457	0.099881	0.0999008	0.0998678	0.0999064	0.0766186	0.100099	0.110185	0.100494	0.110155	0.100457	0.101092	0.0990728	0.099881	0.0999008	0.0777453	0.100096	0.100156	0.0999987	0.110185	0.100494	0.101465	0.0992436	0.101092	0.0990728	0.0921086	0.100028	0.101465	0.0992436	0.0947056	0.100097	0.0773508	0.100077	0.101224	0.0997676	0.10183	0.0991381
0.644	0.0998673	0.0999082	0.110127	0.100447	0.0998744	0.0999018	0.0998614	0.0999074	0.0766713	0.100099	0.110157	0.100484	0.110127	0.100447	0.101056	0.0990793	0.0998744	0.0999018	0.0777957	0.100096	0.100156	0.0999987	0.110157	0.100484	0.101429	0.0992434	0.101056	0.0990793	0.0921262	0.100027	0.101429	0.0992434	0.0947306	0.100096	0.0773974	0.100077	0.101216	0.0997735	0.10178	0.0991233
0.645	0.099861	0.0999091	0.110098	0.100437	0.0998678	0.0999028	0.0998552	0.0999084	0.076724	0.100098	0.110129	0.100474	0.110098	0.100437	0.101022	0.0990867	0.0998678	0.0999028	0.077846	0.100096	0.100155	0.0999987	0.110129	0.100474	0.101394	0.0992439	0.101022	0.0990867	0.0921438	0.100027	0.101394	0.0992439	0.0947556	0.100096	0.077444	0.100076	0.101209	0.0997794	0.101731	0.0991097
0.646	0.0998549	0.0999101	0.110069	0.100428	0.0998614	0.0999038	0.099849	0.0999093	0.0767765	0.100098	0.1101	0.100464	0.110069	0.100428	0.100988	0.0990948	0.0998614	0.0999038	0.0778963	0.100096	0.100155	0.0999987	0.1101	0.100464	0.10136	0.0992452	0.100988	0.0990948	0.0921614	0.100027	0.10136	0.0992452	0.0947803	0.100095	0.0774904	0.100076	0.101202	0.0997853	0.101683	0.0990973
0.647	0.0998489	0.099911	0.110039	0.100419	0.0998551	0.0999048	0.099843	0.0999103	0.0768288	0.100097	0.110071	0.100454	0.110039	0.100419	0.100956	0.0991036	0.0998551	0.0999048	0.0779464	0.100095	0.100154	0.0999987	0.110071	0.100454	0.101326	0.0992471	0.100956	0.0991036	0.0921789	0.100027	0.101326	0.0992471	0.094805	0.100095	0.0775368	0.100075	0.101195	0.0997912	0.101636	0.0990859
0.648	0.099843	0.0999119	0.110009	0.100409	0.0998489	0.0999058	0.0998371	0.0999112	0.0768811	0.100097	0.110041	0.100445	0.110009	0.100409	0.100925	0.099113	0.0998489	0.0999058	0.0779963	0.100095	0.100153	0.0999986	0.110041	0.100445	0.101294	0.0992497	0.100925	0.099113	0.0921964	0.100027	0.101294	0.0992497	0.0948296	0.100094	0.0775831	0.100075	0.101188	0.0997971	0.101589	0.0990755
0.649	0.0998372	0.0999129	0.109978	0.1004	0.0998428	0.0999068	0.0998313	0.0999122	0.0769332	0.100096	0.11001	0.100435	0.109978	0.1004	0.100894	0.0991231	0.0998428	0.0999068	0.0780462	0.100095	0.100153	0.0999986	0.11001	0.100435	0.101262	0.099253	0.100894	0.0991231	0.0922139	0.100027	0.101262	0.099253	0.094854	0.100094	0.0776292	0.100074	0.101182	0.0998029	0.101544	0.0990662
0.65	0.0998315	0.0999138	0.109946	0.100391	0.0998368	0.0999078	0.0998256	0.0999131	0.0769852	0.100096	0.109979	0.100426	0.109946	0.100391	0.100865	0.0991338	0.0998368	0.0999078	0.078096	0.100095	0.100152	0.0999986	0.109979	0.100426	0.101231	0.0992568	0.100865	0.0991338	0.0922313	0.100027	0.101231	0.0992568	0.0948783	0.100093	0.0776753	0.100074	0.101176	0.0998087	0.101499	0.0990579
0.651	0.0998259	0.0999147	0.109915	0.100382	0.0998309	0.0999087	0.09982	0.099914	0.0770371	0.100095	0.109947	0.100417	0.109915	0.100382	0.100837	0.099145	0.0998309	0.0999087	0.0781456	0.100094	0.100152	0.0999986	0.109947	0.100417	0.101201	0.0992613	0.100837	0.099145	0.0922487	0.100027	0.101201	0.0992613	0.0949025	0.100093	0.0777213	0.100073	0.10117	0.0998145	0.101455	0.0990507
0.652	0.0998205	0.0999156	0.109882	0.100374	0.0998252	0.0999097	0.0998145	0.099915	0.0770889	0.100095	0.109915	0.100408	0.109882	0.100374	0.100809	0.0991568	0.0998252	0.0999097	0.0781951	0.100094	0.100151	0.0999986	0.109915	0.100408	0.101172	0.0992663	0.100809	0.0991568	0.0922661	0.100026	0.101172	0.0992663	0.0949266	0.100093	0.0777672	0.100073	0.101164	0.0998202	0.101411	0.0990443
0.653	0.0998151	0.0999165	0.109849	0.100365	0.0998195	0.0999106	0.0998091	0.0999159	0.0771405	0.100094	0.109883	0.100398	0.109849	0.100365	0.100783	0.099169	0.0998195	0.0999106	0.0782445	0.100094	0.100151	0.0999985	0.109883	0.100398	0.101143	0.0992719	0.100783	0.099169	0.0922834	0.100026	0.101143	0.0992719	0.0949506	0.100092	0.077813	0.100073	0.101158	0.0998259	0.101369	0.0990389
0.654	0.0998098	0.0999174	0.109816	0.100356	0.099814	0.0999116	0.0998038	0.0999168	0.0771921	0.100094	0.10985	0.10039	0.109816	0.100356	0.100757	0.0991817	0.099814	0.0999116	0.0782938	0.100094	0.10015	0.0999985	0.10985	0.10039	0.101116	0.0992779	0.100757	0.0991817	0.0923007	0.100026	0.101116	0.0992779	0.0949745	0.100092	0.0778587	0.100072	0.101153	0.0998315	0.101328	0.0990345
0.655	0.0998046	0.0999183	0.109783	0.100348	0.0998086	0.0999125	0.0997986	0.0999177	0.0772435	0.100093	0.109816	0.100381	0.109783	0.100348	0.100733	0.0991949	0.0998086	0.0999125	0.078343	0.100093	0.10015	0.0999985	0.109816	0.100381	0.101089	0.0992845	0.100733	0.0991949	0.092318	0.100026	0.101089	0.0992845	0.0949982	0.100091	0.0779044	0.100072	0.101148	0.0998371	0.101287	0.0990309
0.656	0.0997996	0.0999192	0.109748	0.100339	0.0998032	0.0999135	0.0997936	0.0999186	0.0772948	0.100093	0.109782	0.100372	0.109748	0.100339	0.100709	0.0992084	0.0998032	0.0999135	0.078392	0.100093	0.100149	0.0999985	0.109782	0.100372	0.101063	0.0992915	0.100709	0.0992084	0.0923352	0.100026	0.101063	0.0992915	0.0950219	0.100091	0.0779499	0.100071	0.101143	0.0998426	0.101247	0.0990282
0.657	0.0997946	0.0999201	0.109714	0.100331	0.099798	0.0999144	0.0997886	0.0999195	0.077346	0.100093	0.109748	0.100363	0.109714	0.100331	0.100687	0.0992223	0.099798	0.0999144	0.078441	0.100093	0.100149	0.0999985	0.109748	0.100363	0.101038	0.0992989	0.100687	0.0992223	0.0923524	0.100026	0.101038	0.0992989	0.0950454	0.10009	0.0779954	0.100071	0.101138	0.099848	0.101208	0.0990263
0.658	0.0997898	0.099921	0.109679	0.100323	0.0997929	0.0999153	0.0997837	0.0999204	0.0773971	0.100092	0.109713	0.100355	0.109679	0.100323	0.100665	0.0992365	0.0997929	0.0999153	0.0784898	0.100093	0.100148	0.0999985	0.109713	0.100355	0.101013	0.0993068	0.100665	0.0992365	0.0923696	0.100026	0.101013	0.0993068	0.0950688	0.10009	0.0780407	0.100071	0.101133	0.0998534	0.10117	0.0990253
0.659	0.099785	0.0999219	0.109643	0.100315	0.0997879	0.0999162	0.0997789	0.0999212	0.077448	0.100092	0.109678	0.100346	0.109643	0.100315	0.100644	0.0992511	0.0997879	0.0999162	0.0785385	0.100092	0.100147	0.0999985	0.109678	0.100346	0.100989	0.099315	0.100644	0.0992511	0.0923867	0.100026	0.100989	0.099315	0.0950921	0.10009	0.078086	0.10007	0.101129	0.0998587	0.101133	0.099025
0.66	0.0997803	0.0999227	0.109608	0.100307	0.099783	0.0999171	0.0997742	0.0999221	0.0774989	0.100091	0.109643	0.100338	0.109608	0.100307	0.100624	0.0992659	0.099783	0.0999171	0.0785872	0.100092	0.100147	0.0999984	0.109643	0.100338	0.100966	0.0993236	0.100624	0.0992659	0.0924038	0.100026	0.100966	0.0993236	0.0951153	0.100089	0.0781312	0.10007	0.101125	0.099864	0.101097	0.0990256
0.661	0.0997757	0.0999236	0.109571	0.100299	0.0997781	0.099918	0.0997697	0.099923	0.0775496	0.100091	0.109606	0.10033	0.109571	0.100299	0.100605	0.0992809	0.0997781	0.099918	0.0786357	0.100092	0.100146	0.0999984	0.109606	0.10033	0.100944	0.0993326	0.100605	0.0992809	0.0924209	0.100026	0.100944	0.0993326	0.0951384	0.100089	0.0781763	0.10007	0.101121	0.0998691	0.101061	0.0990268
0.662	0.0997713	0.0999244	0.109535	0.100291	0.0997734	0.0999189	0.0997652	0.0999239	0.0776003	0.100091	0.10957	0.100321	0.109535	0.100291	0.100587	0.0992962	0.0997734	0.0999189	0.078684	0.100091	0.100146	0.0999984	0.10957	0.100321	0.100923	0.0993418	0.100587	0.0992962	0.0924379	0.100026	0.100923	0.0993418	0.0951614	0.100088	0.0782213	0.10007	0.101117	0.0998742	0.101027	0.0990288
0.663	0.0997669	0.0999253	0.109498	0.100284	0.0997688	0.0999198	0.0997608	0.0999247	0.0776508	0.10009	0.109533	0.100313	0.109498	0.100284	0.100569	0.0993117	0.0997688	0.0999198	0.0787323	0.100091	0.100145	0.0999984	0.109533	0.100313	0.100902	0.0993514	0.100569	0.0993117	0.0924549	0.100026	0.100902	0.0993514	0.0951843	0.100088	0.0782662	0.100069	0.101113	0.0998792	0.100993	0.0990315
0.664	0.0997626	0.0999261	0.10946	0.100276	0.0997643	0.0999207	0.0997565	0.0999256	0.0777012	0.10009	0.109496	0.100305	0.10946	0.100276	0.100553	0.0993273	0.0997643	0.0999207	0.0787805	0.100091	0.100145	0.0999984	0.109496	0.100305	0.100882	0.0993613	0.100553	0.0993273	0.0924719	0.100026	0.100882	0.0993613	0.095207	0.100087	0.078311	0.100069	0.101109	0.0998842	0.10096	0.0990349
0.665	0.0997584	0.099927	0.109423	0.100268	0.0997598	0.0999216	0.0997523	0.0999264	0.0777515	0.10009	0.109459	0.100298	0.109423	0.100268	0.100537	0.0993431	0.0997598	0.0999216	0.0788285	0.100091	0.100144	0.0999984	0.109459	0.100298	0.100863	0.0993714	0.100537	0.0993431	0.0924888	0.100026	0.100863	0.0993714	0.0952297	0.100087	0.0783558	0.100069	0.101106	0.099889	0.100928	0.0990389
0.666	0.0997543	0.0999278	0.109385	0.100261	0.0997555	0.0999225	0.0997481	0.0999272	0.0778016	0.100089	0.109421	0.10029	0.109385	0.100261	0.100522	0.0993591	0.0997555	0.0999225	0.0788765	0.10009	0.100144	0.0999984	0.109421	0.10029	0.100844	0.0993817	0.100522	0.0993591	0.0925058	0.100026	0.100844	0.0993817	0.0952522	0.100087	0.0784004	0.100069	0.101102	0.0998938	0.100897	0.0990435
0.667	0.0997502	0.0999286	0.109346	0.100254	0.0997512	0.0999233	0.0997441	0.0999281	0.0778517	0.100089	0.109383	0.100282	0.109346	0.100254	0.100508	0.0993751	0.0997512	0.0999233	0.0789243	0.10009	0.100143	0.0999984	0.109383	0.100282	0.100826	0.0993923	0.100508	0.0993751	0.0925226	0.100026	0.100826	0.0993923	0.0952747	0.100086	0.078445	0.100068	0.101099	0.0998985	0.100867	0.0990488
0.668	0.0997463	0.0999294	0.109308	0.100246	0.0997471	0.0999242	0.0997402	0.0999289	0.0779017	0.100089	0.109344	0.100275	0.109308	0.100246	0.100494	0.0993912	0.0997471	0.0999242	0.078972	0.10009	0.100143	0.0999984	0.109344	0.100275	0.100809	0.099403	0.100494	0.0993912	0.0925395	0.100026	0.100809	0.099403	0.095297	0.100086	0.0784895	0.100068	0.101096	0.0999031	0.100838	0.0990546
0.669	0.0997425	0.0999303	0.109269	0.100239	0.099743	0.0999251	0.0997363	0.0999297	0.0779515	0.100088	0.109305	0.100267	0.109269	0.100239	0.100482	0.0994073	0.099743	0.0999251	0.0790196	0.10009	0.100142	0.0999984	0.109305	0.100267	0.100793	0.099414	0.100482	0.0994073	0.0925563	0.100026	0.100793	0.099414	0.0953193	0.100085	0.0785339	0.100068	0.101093	0.0999076	0.100809	0.099061
0.67	0.0997387	0.0999311	0.10923	0.100232	0.099739	0.0999259	0.0997326	0.0999305	0.0780013	0.100088	0.109266	0.10026	0.10923	0.100232	0.10047	0.0994235	0.099739	0.0999259	0.0790672	0.100089	0.100142	0.0999984	0.109266	0.10026	0.100777	0.0994251	0.10047	0.0994235	0.0925731	0.100026	0.100777	0.0994251	0.0953414	0.100085	0.0785782	0.100068	0.10109	0.099912	0.100781	0.099068
0.671	0.099735	0.0999319	0.10919	0.100225	0.0997352	0.0999267	0.0997289	0.0999313	0.0780509	0.100088	0.109226	0.100252	0.10919	0.100225	0.100458	0.0994397	0.0997352	0.0999267	0.0791145	0.100089	0.100141	0.0999984	0.109226	0.100252	0.100762	0.0994363	0.100458	0.0994397	0.0925898	0.100026	0.100762	0.0994363	0.0953634	0.100085	0.0786225	0.100067	0.101087	0.0999164	0.100754	0.0990754
0.672	0.0997314	0.0999327	0.10915	0.100218	0.0997314	0.0999276	0.0997253	0.0999321	0.0781004	0.100087	0.109187	0.100245	0.10915	0.100218	0.100448	0.0994559	0.0997314	0.0999276	0.0791618	0.100089	0.100141	0.0999984	0.109187	0.100245	0.100747	0.0994477	0.100448	0.0994559	0.0926065	0.100026	0.100747	0.0994477	0.0953853	0.100084	0.0786666	0.100067	0.101084	0.0999206	0.100728	0.0990834
0.673	0.0997279	0.0999334	0.10911	0.100212	0.0997276	0.0999284	0.0997218	0.0999329	0.0781498	0.100087	0.109147	0.100238	0.10911	0.100212	0.100438	0.0994721	0.0997276	0.0999284	0.079209	0.100089	0.10014	0.0999984	0.109147	0.100238	0.100733	0.0994592	0.100438	0.0994721	0.0926232	0.100026	0.100733	0.0994592	0.0954071	0.100084	0.0787107	0.100067	0.101082	0.0999248	0.100703	0.0990918
0.674	0.0997245	0.0999342	0.109069	0.100205	0.099724	0.0999292	0.0997184	0.0999337	0.0781991	0.100087	0.109106	0.100231	0.109069	0.100205	0.100429	0.0994882	0.099724	0.0999292	0.0792561	0.100088	0.10014	0.0999984	0.109106	0.100231	0.10072	0.0994708	0.100429	0.0994882	0.0926399	0.100026	0.10072	0.0994708	0.0954288	0.100083	0.0787547	0.100067	0.101079	0.0999288	0.100679	0.0991007
0.675	0.0997212	0.099935	0.109029	0.100198	0.0997205	0.0999301	0.099715	0.0999345	0.0782483	0.100086	0.109066	0.100224	0.109029	0.100198	0.10042	0.0995043	0.0997205	0.0999301	0.0793031	0.100088	0.100139	0.0999984	0.109066	0.100224	0.100707	0.0994825	0.10042	0.0995043	0.0926565	0.100026	0.100707	0.0994825	0.0954504	0.100083	0.0787986	0.100067	0.101077	0.0999328	0.100655	0.09911
0.676	0.0997179	0.0999358	0.108988	0.100192	0.099717	0.0999309	0.0997118	0.0999353	0.0782974	0.100086	0.109025	0.100217	0.108988	0.100192	0.100412	0.0995203	0.099717	0.0999309	0.0793499	0.100088	0.100139	0.0999984	0.109025	0.100217	0.100695	0.0994942	0.100412	0.0995203	0.0926731	0.100026	0.100695	0.0994942	0.0954719	0.100083	0.0788424	0.100067	0.101074	0.0999367	0.100632	0.0991197
0.677	0.0997147	0.0999365	0.108947	0.100185	0.0997137	0.0999317	0.0997086	0.0999361	0.0783464	0.100086	0.108984	0.10021	0.108947	0.100185	0.100405	0.0995363	0.0997137	0.0999317	0.0793967	0.100088	0.100138	0.0999984	0.108984	0.10021	0.100683	0.099506	0.100405	0.0995363	0.0926896	0.100026	0.100683	0.099506	0.0954933	0.100082	0.0788861	0.100066	0.101072	0.0999404	0.100611	0.0991299
0.678	0.0997116	0.0999373	0.108905	0.100179	0.0997104	0.0999325	0.0997055	0.0999368	0.0783953	0.100086	0.108942	0.100204	0.108905	0.100179	0.100398	0.0995521	0.0997104	0.0999325	0.0794433	0.100087	0.100138	0.0999984	0.108942	0.100204	0.100672	0.0995179	0.100398	0.0995521	0.0927061	0.100026	0.100672	0.0995179	0.0955147	0.100082	0.0789298	0.100066	0.10107	0.0999441	0.100589	0.0991403
0.679	0.0997086	0.0999381	0.108864	0.100173	0.0997071	0.0999333	0.0997025	0.0999376	0.0784441	0.100085	0.108901	0.100197	0.108864	0.100173	0.100391	0.0995678	0.0997071	0.0999333	0.0794898	0.100087	0.100137	0.0999984	0.108901	0.100197	0.100662	0.0995298	0.100391	0.0995678	0.0927226	0.100026	0.100662	0.0995298	0.0955359	0.100081	0.0789734	0.100066	0.101068	0.0999477	0.100569	0.0991512
0.68	0.0997056	0.0999388	0.108822	0.100167	0.099704	0.0999341	0.0996995	0.0999384	0.0784927	0.100085	0.108859	0.10019	0.108822	0.100167	0.100386	0.0995834	0.099704	0.0999341	0.0795363	0.100087	0.100137	0.0999984	0.108859	0.10019	0.100652	0.0995416	0.100386	0.0995834	0.0927391	0.100026	0.100652	0.0995416	0.095557	0.100081	0.0790169	0.100066	0.101066	0.0999512	0.100549	0.0991624
0.681	0.0997028	0.0999395	0.10878	0.100161	0.099701	0.0999348	0.0996966	0.0999391	0.0785413	0.100085	0.108817	0.100184	0.10878	0.100161	0.100381	0.0995988	0.099701	0.0999348	0.0795826	0.100087	0.100136	0.0999984	0.108817	0.100184	0.100642	0.0995535	0.100381	0.0995988	0.0927555	0.100026	0.100642	0.0995535	0.095578	0.100081	0.0790603	0.100066	0.101064	0.0999546	0.10053	0.0991738
0.682	0.0997	0.0999403	0.108737	0.100155	0.099698	0.0999356	0.0996938	0.0999399	0.0785897	0.100085	0.108774	0.100178	0.108737	0.100155	0.100376	0.0996141	0.099698	0.0999356	0.0796288	0.100086	0.100136	0.0999984	0.108774	0.100178	0.100633	0.0995654	0.100376	0.0996141	0.0927719	0.100026	0.100633	0.0995654	0.0955989	0.10008	0.0791036	0.100066	0.101062	0.0999579	0.100512	0.0991856
0.683	0.0996972	0.099941	0.108695	0.100149	0.0996951	0.0999364	0.0996911	0.0999406	0.0786381	0.100085	0.108732	0.100171	0.108695	0.100149	0.100372	0.0996292	0.0996951	0.0999364	0.0796749	0.100086	0.100135	0.0999984	0.108732	0.100171	0.100625	0.0995773	0.100372	0.0996292	0.0927883	0.100026	0.100625	0.0995773	0.0956197	0.10008	0.0791468	0.100066	0.10106	0.0999612	0.100495	0.0991977
0.684	0.0996946	0.0999417	0.108652	0.100143	0.0996923	0.0999372	0.0996885	0.0999413	0.0786863	0.100084	0.108689	0.100165	0.108652	0.100143	0.100368	0.0996442	0.0996923	0.0999372	0.0797209	0.100086	0.100135	0.0999984	0.108689	0.100165	0.100617	0.0995891	0.100368	0.0996442	0.0928046	0.100026	0.100617	0.0995891	0.0956404	0.10008	0.07919	0.100066	0.101058	0.0999643	0.100478	0.09921
0.685	0.099692	0.0999425	0.108609	0.100137	0.0996895	0.0999379	0.0996859	0.099942	0.0787345	0.100084	0.108646	0.100159	0.108609	0.100137	0.100365	0.099659	0.0996895	0.0999379	0.0797668	0.100086	0.100134	0.0999984	0.108646	0.100159	0.100609	0.0996009	0.100365	0.099659	0.0928209	0.100026	0.100609	0.0996009	0.095661	0.100079	0.0792331	0.100066	0.101056	0.0999673	0.100462	0.0992225
0.686	0.0996895	0.0999432	0.108566	0.100131	0.0996869	0.0999387	0.0996834	0.0999428	0.0787825	0.100084	0.108603	0.100153	0.108566	0.100131	0.100362	0.0996735	0.0996869	0.0999387	0.0798126	0.100085	0.100134	0.0999984	0.108603	0.100153	0.100602	0.0996126	0.100362	0.0996735	0.0928371	0.100026	0.100602	0.0996126	0.0956815	0.100079	0.0792761	0.100066	0.101054	0.0999703	0.100447	0.0992353
0.687	0.0996871	0.0999439	0.108523	0.100126	0.0996843	0.0999394	0.099681	0.0999435	0.0788304	0.100084	0.10856	0.100147	0.108523	0.100126	0.10036	0.0996879	0.0996843	0.0999394	0.0798583	0.100085	0.100133	0.0999984	0.10856	0.100147	0.100596	0.0996242	0.10036	0.0996879	0.0928534	0.100026	0.100596	0.0996242	0.0957019	0.100078	0.079319	0.100066	0.101052	0.0999731	0.100432	0.0992483
0.688	0.0996847	0.0999446	0.10848	0.10012	0.0996817	0.0999402	0.0996786	0.0999442	0.0788783	0.100084	0.108517	0.100141	0.10848	0.10012	0.100358	0.099702	0.0996817	0.0999402	0.0799039	0.100085	0.100133	0.0999984	0.108517	0.100141	0.10059	0.0996358	0.100358	0.099702	0.0928696	0.100026	0.10059	0.0996358	0.0957222	0.100078	0.0793618	0.100065	0.101051	0.0999759	0.100418	0.0992615
0.689	0.0996824	0.0999453	0.108436	0.100115	0.0996793	0.0999409	0.0996763	0.0999449	0.078926	0.100083	0.108473	0.100135	0.108436	0.100115	0.100356	0.099716	0.0996793	0.0999409	0.0799494	0.100085	0.100132	0.0999984	0.108473	0.100135	0.100584	0.0996473	0.100356	0.099716	0.0928857	0.100026	0.100584	0.0996473	0.0957424	0.100078	0.0794046	0.100065	0.101049	0.0999785	0.100405	0.0992748
0.69	0.0996802	0.099946	0.108392	0.100109	0.0996769	0.0999416	0.0996741	0.0999456	0.0789736	0.100083	0.108429	0.10013	0.108392	0.100109	0.100355	0.0997297	0.0996769	0.0999416	0.0799948	0.100084	0.100132	0.0999984	0.108429	0.10013	0.100579	0.0996588	0.100355	0.0997297	0.0929019	0.100026	0.100579	0.0996588	0.0957626	0.100077	0.0794472	0.100065	0.101047	0.0999811	0.100392	0.0992883
0.691	0.099678	0.0999467	0.108348	0.100104	0.0996746	0.0999424	0.0996719	0.0999463	0.0790211	0.100083	0.108386	0.100124	0.108348	0.100104	0.100354	0.0997431	0.0996746	0.0999424	0.0800401	0.100084	0.100131	0.0999984	0.108386	0.100124	0.100574	0.0996701	0.100354	0.0997431	0.092918	0.100026	0.100574	0.0996701	0.0957826	0.100077	0.0794898	0.100065	0.101046	0.0999836	0.10038	0.099302
0.692	0.0996759	0.0999473	0.108304	0.100099	0.0996723	0.0999431	0.0996699	0.099947	0.0790686	0.100083	0.108342	0.100118	0.108304	0.100099	0.100354	0.0997564	0.0996723	0.0999431	0.0800852	0.100084	0.100131	0.0999984	0.108342	0.100118	0.100569	0.0996813	0.100354	0.0997564	0.092934	0.100027	0.100569	0.0996813	0.0958025	0.100077	0.0795324	0.100065	0.101044	0.099986	0.100369	0.0993158
0.693	0.0996739	0.099948	0.10826	0.100093	0.0996702	0.0999438	0.0996678	0.0999477	0.0791159	0.100083	0.108297	0.100113	0.10826	0.100093	0.100353	0.0997694	0.0996702	0.0999438	0.0801303	0.100084	0.100131	0.0999984	0.108297	0.100113	0.100565	0.0996924	0.100353	0.0997694	0.0929501	0.100027	0.100565	0.0996924	0.0958224	0.100076	0.0795748	0.100065	0.101043	0.0999883	0.100358	0.0993296
0.694	0.0996719	0.0999487	0.108216	0.100088	0.0996681	0.0999445	0.0996659	0.0999483	0.0791631	0.100083	0.108253	0.100108	0.108216	0.100088	0.100354	0.0997821	0.0996681	0.0999445	0.0801753	0.100083	0.10013	0.0999984	0.108253	0.100108	0.100561	0.0997034	0.100354	0.0997821	0.0929661	0.100027	0.100561	0.0997034	0.0958421	0.100076	0.0796171	0.100065	0.101041	0.0999906	0.100348	0.0993436
0.695	0.09967	0.0999493	0.108172	0.100083	0.099666	0.0999452	0.099664	0.099949	0.0792102	0.100082	0.108209	0.100102	0.108172	0.100083	0.100354	0.0997946	0.099666	0.0999452	0.0802202	0.100083	0.10013	0.0999984	0.108209	0.100102	0.100558	0.0997142	0.100354	0.0997946	0.092982	0.100027	0.100558	0.0997142	0.0958618	0.100075	0.0796594	0.100065	0.101039	0.0999927	0.100339	0.0993577
0.696	0.0996681	0.09995	0.108127	0.100078	0.099664	0.0999459	0.0996621	0.0999497	0.0792572	0.100082	0.108164	0.100097	0.108127	0.100078	0.100355	0.0998068	0.099664	0.0999459	0.0802649	0.100083	0.100129	0.0999984	0.108164	0.100097	0.100554	0.099725	0.100355	0.0998068	0.092998	0.100027	0.100554	0.099725	0.0958813	0.100075	0.0797016	0.100065	0.101038	0.0999948	0.10033	0.0993719
0.697	0.0996664	0.0999507	0.108083	0.100073	0.0996621	0.0999466	0.0996604	0.0999503	0.0793041	0.100082	0.108119	0.100092	0.108083	0.100073	0.100356	0.0998187	0.0996621	0.0999466	0.0803096	0.100083	0.100129	0.0999984	0.108119	0.100092	0.100552	0.0997356	0.100356	0.0998187	0.0930139	0.100027	0.100552	0.0997356	0.0959008	0.100075	0.0797437	0.100065	0.101036	0.0999968	0.100322	0.0993861
0.698	0.0996646	0.0999513	0.108038	0.100069	0.0996603	0.0999473	0.0996587	0.099951	0.0793509	0.100082	0.108075	0.100087	0.108038	0.100069	0.100357	0.0998304	0.0996603	0.0999473	0.0803542	0.100083	0.100128	0.0999984	0.108075	0.100087	0.100549	0.099746	0.100357	0.0998304	0.0930297	0.100027	0.100549	0.099746	0.0959202	0.100074	0.0797857	0.100065	0.101035	0.0999987	0.100314	0.0994003
0.699	0.099663	0.0999519	0.107993	0.100064	0.0996585	0.099948	0.099657	0.0999516	0.0793976	0.100082	0.10803	0.100082	0.107993	0.100064	0.100359	0.0998418	0.0996585	0.099948	0.0803986	0.100082	0.100128	0.0999984	0.10803	0.100082	0.100547	0.0997563	0.100359	0.0998418	0.0930456	0.100027	0.100547	0.0997563	0.0959395	0.100074	0.0798277	0.100065	0.101033	0.1	0.100307	0.0994146
0.7	0.0996614	0.0999526	0.107948	0.100059	0.0996568	0.0999486	0.0996554	0.0999523	0.0794442	0.100082	0.107985	0.100077	0.107948	0.100059	0.10036	0.099853	0.0996568	0.0999486	0.080443	0.100082	0.100127	0.0999985	0.107985	0.100077	0.100545	0.0997664	0.10036	0.099853	0.0930614	0.100027	0.100545	0.0997664	0.0959586	0.100074	0.0798695	0.100065	0.101032	0.100002	0.1003	0.0994289
0.701	0.0996599	0.0999532	0.107903	0.100054	0.0996551	0.0999493	0.0996539	0.0999529	0.0794907	0.100082	0.10794	0.100072	0.107903	0.100054	0.100362	0.0998639	0.0996551	0.0999493	0.0804873	0.100082	0.100127	0.0999985	0.10794	0.100072	0.100543	0.0997764	0.100362	0.0998639	0.0930771	0.100027	0.100543	0.0997764	0.0959777	0.100073	0.0799113	0.100065	0.10103	0.100004	0.100294	0.0994432
0.702	0.0996584	0.0999538	0.107858	0.10005	0.0996535	0.09995	0.0996525	0.0999535	0.0795371	0.100081	0.107895	0.100067	0.107858	0.10005	0.100365	0.0998745	0.0996535	0.09995	0.0805314	0.100082	0.100126	0.0999985	0.107895	0.100067	0.100542	0.0997863	0.100365	0.0998745	0.0930929	0.100027	0.100542	0.0997863	0.0959968	0.100073	0.079953	0.100065	0.101029	0.100005	0.100288	0.0994575
0.703	0.099657	0.0999545	0.107813	0.100045	0.099652	0.0999506	0.099651	0.0999542	0.0795834	0.100081	0.10785	0.100062	0.107813	0.100045	0.100367	0.0998848	0.099652	0.0999506	0.0805755	0.100081	0.100126	0.0999985	0.10785	0.100062	0.100541	0.0997959	0.100367	0.0998848	0.0931086	0.100027	0.100541	0.0997959	0.0960157	0.100073	0.0799947	0.100065	0.101027	0.100007	0.100283	0.0994718
0.704	0.0996556	0.0999551	0.107768	0.100041	0.0996505	0.0999513	0.0996497	0.0999548	0.0796296	0.100081	0.107804	0.100058	0.107768	0.100041	0.10037	0.0998948	0.0996505	0.0999513	0.0806195	0.100081	0.100126	0.0999985	0.107804	0.100058	0.10054	0.0998054	0.10037	0.0998948	0.0931242	0.100027	0.10054	0.0998054	0.0960345	0.100072	0.0800362	0.100065	0.101026	0.100008	0.100278	0.0994861
0.705	0.0996543	0.0999557	0.107723	0.100037	0.0996491	0.0999519	0.0996484	0.0999554	0.0796757	0.100081	0.107759	0.100053	0.107723	0.100037	0.100372	0.0999046	0.0996491	0.0999519	0.0806633	0.100081	0.100125	0.0999985	0.107759	0.100053	0.100539	0.0998147	0.100372	0.0999046	0.0931399	0.100027	0.100539	0.0998147	0.0960533	0.100072	0.0800777	0.100065	0.101024	0.10001	0.100274	0.0995003
0.706	0.099653	0.0999563	0.107678	0.100032	0.0996477	0.0999526	0.0996472	0.099956	0.0797218	0.100081	0.107714	0.100048	0.107678	0.100032	0.100375	0.0999141	0.0996477	0.0999526	0.0807071	0.100081	0.100125	0.0999985	0.107714	0.100048	0.100538	0.0998239	0.100375	0.0999141	0.0931555	0.100027	0.100538	0.0998239	0.0960719	0.100072	0.080119	0.100065	0.101023	0.100011	0.10027	0.0995145
0.707	0.0996518	0.0999569	0.107632	0.100028	0.0996464	0.0999532	0.099646	0.0999566	0.0797677	0.100081	0.107668	0.100044	0.107632	0.100028	0.100378	0.0999233	0.0996464	0.0999532	0.0807508	0.100081	0.100124	0.0999985	0.107668	0.100044	0.100538	0.0998329	0.100378	0.0999233	0.0931711	0.100027	0.100538	0.0998329	0.0960905	0.100071	0.0801604	0.100065	0.101021	0.100012	0.100267	0.0995286
0.708	0.0996507	0.0999575	0.107587	0.100024	0.0996451	0.0999538	0.0996448	0.0999572	0.0798135	0.100081	0.107623	0.100039	0.107587	0.100024	0.100381	0.0999322	0.0996451	0.0999538	0.0807943	0.10008	0.100124	0.0999985	0.107623	0.100039	0.100538	0.0998417	0.100381	0.0999322	0.0931866	0.100027	0.100538	0.0998417	0.096109	0.100071	0.0802016	0.100065	0.10102	0.100013	0.100264	0.0995427
0.709	0.0996496	0.0999581	0.107542	0.10002	0.0996439	0.0999545	0.0996438	0.0999578	0.0798592	0.100081	0.107577	0.100035	0.107542	0.10002	0.100385	0.0999408	0.0996439	0.0999545	0.0808378	0.10008	0.100123	0.0999985	0.107577	0.100035	0.100538	0.0998503	0.100385	0.0999408	0.0932021	0.100027	0.100538	0.0998503	0.0961274	0.100071	0.0802427	0.100065	0.101018	0.100015	0.100261	0.0995567
0.71	0.0996485	0.0999587	0.107496	0.100016	0.0996428	0.0999551	0.0996427	0.0999584	0.0799048	0.100081	0.107532	0.100031	0.107496	0.100016	0.100388	0.0999492	0.0996428	0.0999551	0.0808812	0.10008	0.100123	0.0999985	0.107532	0.100031	0.100538	0.0998587	0.100388	0.0999492	0.0932176	0.100027	0.100538	0.0998587	0.0961457	0.10007	0.0802838	0.100065	0.101016	0.100016	0.100259	0.0995706
0.711	0.0996475	0.0999592	0.107451	0.100012	0.0996417	0.0999557	0.0996418	0.099959	0.0799503	0.10008	0.107486	0.100027	0.107451	0.100012	0.100391	0.0999573	0.0996417	0.0999557	0.0809245	0.10008	0.100122	0.0999985	0.107486	0.100027	0.100539	0.099867	0.100391	0.0999573	0.093233	0.100027	0.100539	0.099867	0.0961639	0.10007	0.0803248	0.100065	0.101015	0.100017	0.100257	0.0995844
0.712	0.0996466	0.0999598	0.107405	0.100008	0.0996407	0.0999563	0.0996408	0.0999596	0.0799957	0.10008	0.107441	0.100022	0.107405	0.100008	0.100395	0.0999651	0.0996407	0.0999563	0.0809676	0.10008	0.100122	0.0999986	0.107441	0.100022	0.10054	0.099875	0.100395	0.0999651	0.0932484	0.100027	0.10054	0.099875	0.096182	0.10007	0.0803657	0.100065	0.101013	0.100017	0.100256	0.0995981
0.713	0.0996457	0.0999604	0.10736	0.100004	0.0996397	0.0999569	0.09964	0.0999601	0.080041	0.10008	0.107395	0.100018	0.10736	0.100004	0.100399	0.0999727	0.0996397	0.0999569	0.0810107	0.100079	0.100122	0.0999986	0.107395	0.100018	0.10054	0.0998829	0.100399	0.0999727	0.0932638	0.100027	0.10054	0.0998829	0.0962001	0.100069	0.0804065	0.100065	0.101012	0.100018	0.100255	0.0996117
0.714	0.0996449	0.0999609	0.107314	0.1	0.0996387	0.0999575	0.0996391	0.0999607	0.0800862	0.10008	0.107349	0.100014	0.107314	0.1	0.100402	0.09998	0.0996387	0.0999575	0.0810537	0.100079	0.100121	0.0999986	0.107349	0.100014	0.100541	0.0998906	0.100402	0.09998	0.0932791	0.100028	0.100541	0.0998906	0.096218	0.100069	0.0804472	0.100065	0.10101	0.100019	0.100255	0.0996252
0.715	0.0996441	0.0999615	0.107269	0.0999966	0.0996378	0.0999581	0.0996384	0.0999613	0.0801313	0.10008	0.107304	0.10001	0.107269	0.0999966	0.100406	0.099987	0.0996378	0.0999581	0.0810966	0.100079	0.100121	0.0999986	0.107304	0.10001	0.100542	0.0998981	0.100406	0.099987	0.0932944	0.100028	0.100542	0.0998981	0.0962359	0.100069	0.0804879	0.100065	0.101008	0.10002	0.100254	0.0996386
0.716	0.0996433	0.0999621	0.107223	0.0999929	0.099637	0.0999587	0.0996376	0.0999618	0.0801763	0.10008	0.107258	0.100006	0.107223	0.0999929	0.10041	0.0999937	0.099637	0.0999587	0.0811394	0.100079	0.10012	0.0999986	0.107258	0.100006	0.100543	0.0999054	0.10041	0.0999937	0.0933097	0.100028	0.100543	0.0999054	0.0962537	0.100068	0.0805285	0.100065	0.101007	0.10002	0.100254	0.0996519
0.717	0.0996426	0.0999626	0.107178	0.0999893	0.0996362	0.0999593	0.099637	0.0999624	0.0802212	0.10008	0.107212	0.100003	0.107178	0.0999893	0.100414	0.1	0.0996362	0.0999593	0.0811821	0.100079	0.10012	0.0999986	0.107212	0.100003	0.100545	0.0999125	0.100414	0.1	0.0933249	0.100028	0.100545	0.0999125	0.0962714	0.100068	0.080569	0.100065	0.101005	0.100021	0.100255	0.099665
0.718	0.099642	0.0999632	0.107132	0.0999857	0.0996355	0.0999599	0.0996363	0.0999629	0.080266	0.10008	0.107167	0.0999987	0.107132	0.0999857	0.100418	0.100006	0.0996355	0.0999599	0.0812247	0.100078	0.100119	0.0999986	0.107167	0.0999987	0.100546	0.0999195	0.100418	0.100006	0.0933401	0.100028	0.100546	0.0999195	0.096289	0.100068	0.0806094	0.100065	0.101003	0.100022	0.100255	0.099678
0.719	0.0996414	0.0999637	0.107087	0.0999822	0.0996348	0.0999604	0.0996357	0.0999635	0.0803108	0.10008	0.107121	0.099995	0.107087	0.0999822	0.100422	0.100012	0.0996348	0.0999604	0.0812672	0.100078	0.100119	0.0999986	0.107121	0.099995	0.100548	0.0999262	0.100422	0.100012	0.0933553	0.100028	0.100548	0.0999262	0.0963066	0.100067	0.0806497	0.100065	0.101002	0.100022	0.100256	0.0996908
0.72	0.0996408	0.0999642	0.107041	0.0999788	0.0996342	0.099961	0.0996352	0.099964	0.0803554	0.10008	0.107075	0.0999913	0.107041	0.0999788	0.100426	0.100018	0.0996342	0.099961	0.0813096	0.100078	0.100119	0.0999986	0.107075	0.0999913	0.100549	0.0999328	0.100426	0.100018	0.0933704	0.100028	0.100549	0.0999328	0.096324	0.100067	0.08069	0.100065	0.101	0.100023	0.100258	0.0997035
0.721	0.0996403	0.0999648	0.106996	0.0999754	0.0996336	0.0999616	0.0996347	0.0999646	0.0803999	0.10008	0.10703	0.0999877	0.106996	0.0999754	0.10043	0.100024	0.0996336	0.0999616	0.0813519	0.100078	0.100118	0.0999986	0.10703	0.0999877	0.100551	0.0999391	0.10043	0.100024	0.0933855	0.100028	0.100551	0.0999391	0.0963414	0.100067	0.0807302	0.100066	0.100998	0.100023	0.100259	0.099716
0.722	0.0996398	0.0999653	0.10695	0.0999721	0.099633	0.0999621	0.0996343	0.0999651	0.0804443	0.100079	0.106984	0.0999842	0.10695	0.0999721	0.100434	0.100029	0.099633	0.0999621	0.0813941	0.100078	0.100118	0.0999987	0.106984	0.0999842	0.100552	0.0999453	0.100434	0.100029	0.0934006	0.100028	0.100552	0.0999453	0.0963587	0.100066	0.0807703	0.100066	0.100996	0.100023	0.100261	0.0997284
0.723	0.0996394	0.0999658	0.106905	0.0999688	0.0996325	0.0999627	0.0996338	0.0999656	0.0804887	0.100079	0.106939	0.0999807	0.106905	0.0999688	0.100438	0.100034	0.0996325	0.0999627	0.0814362	0.100078	0.100117	0.0999987	0.106939	0.0999807	0.100554	0.0999513	0.100438	0.100034	0.0934156	0.100028	0.100554	0.0999513	0.0963759	0.100066	0.0808103	0.100066	0.100994	0.100024	0.100263	0.0997406
0.724	0.099639	0.0999663	0.10686	0.0999656	0.0996321	0.0999632	0.0996335	0.0999661	0.0805329	0.100079	0.106893	0.0999772	0.10686	0.0999656	0.100442	0.100039	0.0996321	0.0999632	0.0814783	0.100077	0.100117	0.0999987	0.106893	0.0999772	0.100556	0.0999572	0.100442	0.100039	0.0934306	0.100028	0.100556	0.0999572	0.096393	0.100066	0.0808502	0.100066	0.100993	0.100024	0.100265	0.0997526
0.725	0.0996387	0.0999668	0.106814	0.0999624	0.0996317	0.0999638	0.0996332	0.0999666	0.080577	0.100079	0.106847	0.0999739	0.106814	0.0999624	0.100446	0.100043	0.0996317	0.0999638	0.0815202	0.100077	0.100117	0.0999987	0.106847	0.0999739	0.100558	0.0999628	0.100446	0.100043	0.0934456	0.100028	0.100558	0.0999628	0.0964101	0.100065	0.0808901	0.100066	0.100991	0.100024	0.100268	0.0997644
0.726	0.0996384	0.0999673	0.106769	0.0999593	0.0996313	0.0999643	0.0996329	0.0999672	0.0806211	0.100079	0.106802	0.0999705	0.106769	0.0999593	0.100449	0.100047	0.0996313	0.0999643	0.081562	0.100077	0.100116	0.0999987	0.106802	0.0999705	0.10056	0.0999682	0.100449	0.100047	0.0934605	0.100028	0.10056	0.0999682	0.096427	0.100065	0.0809299	0.100066	0.100989	0.100024	0.100271	0.0997761
0.727	0.0996381	0.0999678	0.106724	0.0999562	0.099631	0.0999648	0.0996326	0.0999677	0.080665	0.100079	0.106757	0.0999673	0.106724	0.0999562	0.100453	0.100051	0.099631	0.0999648	0.0816038	0.100077	0.100116	0.0999987	0.106757	0.0999673	0.100562	0.0999735	0.100453	0.100051	0.0934754	0.100028	0.100562	0.0999735	0.0964439	0.100065	0.0809696	0.100066	0.100987	0.100024	0.100273	0.0997876
0.728	0.0996379	0.0999683	0.106678	0.0999532	0.0996307	0.0999654	0.0996324	0.0999682	0.0807088	0.100079	0.106711	0.099964	0.106678	0.0999532	0.100457	0.100055	0.0996307	0.0999654	0.0816454	0.100077	0.100115	0.0999987	0.106711	0.099964	0.100564	0.0999786	0.100457	0.100055	0.0934902	0.100028	0.100564	0.0999786	0.0964607	0.100065	0.0810092	0.100066	0.100985	0.100025	0.100277	0.0997989
0.729	0.0996377	0.0999688	0.106633	0.0999503	0.0996304	0.0999659	0.0996323	0.0999687	0.0807526	0.100079	0.106666	0.0999609	0.106633	0.0999503	0.100461	0.100059	0.0996304	0.0999659	0.081687	0.100076	0.100115	0.0999987	0.106666	0.0999609	0.100566	0.0999835	0.100461	0.100059	0.0935051	0.100028	0.100566	0.0999835	0.0964775	0.100064	0.0810487	0.100066	0.100983	0.100025	0.10028	0.09981
0.73	0.0996376	0.0999693	0.106588	0.0999474	0.0996302	0.0999664	0.0996322	0.0999691	0.0807962	0.100079	0.10662	0.0999578	0.106588	0.0999474	0.100465	0.100062	0.0996302	0.0999664	0.0817285	0.100076	0.100115	0.0999987	0.10662	0.0999578	0.100568	0.0999882	0.100465	0.100062	0.0935199	0.100028	0.100568	0.0999882	0.0964941	0.100064	0.0810882	0.100066	0.100981	0.100025	0.100283	0.0998209
0.731	0.0996375	0.0999698	0.106543	0.0999445	0.0996301	0.0999669	0.0996321	0.0999696	0.0808398	0.100079	0.106575	0.0999547	0.106543	0.0999445	0.100468	0.100065	0.0996301	0.0999669	0.0817698	0.100076	0.100114	0.0999987	0.106575	0.0999547	0.100571	0.0999928	0.100468	0.100065	0.0935346	0.100028	0.100571	0.0999928	0.0965107	0.100064	0.0811276	0.100066	0.100979	0.100025	0.100287	0.0998316
0.732	0.0996374	0.0999703	0.106498	0.0999417	0.0996299	0.0999674	0.099632	0.0999701	0.0808832	0.100079	0.10653	0.0999517	0.106498	0.0999417	0.100472	0.100069	0.0996299	0.0999674	0.0818111	0.100076	0.100114	0.0999987	0.10653	0.0999517	0.100573	0.0999972	0.100472	0.100069	0.0935493	0.100028	0.100573	0.0999972	0.0965272	0.100063	0.0811669	0.100066	0.100977	0.100025	0.100291	0.0998421
0.733	0.0996374	0.0999707	0.106453	0.099939	0.0996299	0.0999679	0.099632	0.0999706	0.0809266	0.100079	0.106485	0.0999488	0.106453	0.099939	0.100476	0.100071	0.0996299	0.0999679	0.0818523	0.100076	0.100113	0.0999988	0.106485	0.0999488	0.100575	0.100001	0.100476	0.100071	0.093564	0.100028	0.100575	0.100001	0.0965436	0.100063	0.0812061	0.100066	0.100975	0.100025	0.100295	0.0998524
0.734	0.0996374	0.0999712	0.106408	0.0999363	0.0996298	0.0999684	0.099632	0.0999711	0.0809698	0.100078	0.10644	0.0999459	0.106408	0.0999363	0.100479	0.100074	0.0996298	0.0999684	0.0818934	0.100076	0.100113	0.0999988	0.10644	0.0999459	0.100577	0.100005	0.100479	0.100074	0.0935787	0.100028	0.100577	0.100005	0.0965599	0.100063	0.0812452	0.100066	0.100973	0.100024	0.100299	0.0998626
0.735	0.0996374	0.0999717	0.106363	0.0999336	0.0996298	0.0999689	0.0996321	0.0999715	0.081013	0.100078	0.106395	0.099943	0.106363	0.0999336	0.100483	0.100077	0.0996298	0.0999689	0.0819344	0.100075	0.100113	0.0999988	0.106395	0.099943	0.100579	0.100009	0.100483	0.100077	0.0935933	0.100028	0.100579	0.100009	0.0965762	0.100062	0.0812843	0.100066	0.100971	0.100024	0.100303	0.0998725
0.736	0.0996375	0.0999721	0.106319	0.099931	0.0996298	0.0999694	0.0996322	0.099972	0.0810561	0.100078	0.10635	0.0999402	0.106319	0.099931	0.100486	0.100079	0.0996298	0.0999694	0.0819753	0.100075	0.100112	0.0999988	0.10635	0.0999402	0.100581	0.100013	0.100486	0.100079	0.0936079	0.100028	0.100581	0.100013	0.0965924	0.100062	0.0813232	0.100066	0.100968	0.100024	0.100308	0.0998822
0.737	0.0996376	0.0999726	0.106274	0.0999285	0.0996299	0.0999699	0.0996323	0.0999725	0.0810991	0.100078	0.106305	0.0999375	0.106274	0.0999285	0.100489	0.100081	0.0996299	0.0999699	0.0820161	0.100075	0.100112	0.0999988	0.106305	0.0999375	0.100584	0.100017	0.100489	0.100081	0.0936225	0.100028	0.100584	0.100017	0.0966085	0.100062	0.0813621	0.100066	0.100966	0.100024	0.100312	0.0998917
0.738	0.0996378	0.099973	0.106229	0.099926	0.09963	0.0999704	0.0996325	0.0999729	0.0811419	0.100078	0.10626	0.0999348	0.106229	0.099926	0.100493	0.100084	0.09963	0.0999704	0.0820568	0.100075	0.100111	0.0999988	0.10626	0.0999348	0.100586	0.10002	0.100493	0.100084	0.093637	0.100028	0.100586	0.10002	0.0966245	0.100062	0.081401	0.100066	0.100964	0.100024	0.100317	0.099901
0.739	0.0996379	0.0999735	0.106185	0.0999235	0.0996301	0.0999709	0.0996327	0.0999734	0.0811847	0.100078	0.106216	0.0999322	0.106185	0.0999235	0.100496	0.100086	0.0996301	0.0999709	0.0820975	0.100075	0.100111	0.0999988	0.106216	0.0999322	0.100588	0.100023	0.100496	0.100086	0.0936515	0.100028	0.100588	0.100023	0.0966405	0.100061	0.0814397	0.100066	0.100962	0.100024	0.100321	0.09991
0.74	0.0996381	0.0999739	0.106141	0.0999211	0.0996303	0.0999713	0.099633	0.0999738	0.0812274	0.100078	0.106171	0.0999296	0.106141	0.0999211	0.100499	0.100087	0.0996303	0.0999713	0.082138	0.100075	0.100111	0.0999988	0.106171	0.0999296	0.10059	0.100026	0.100499	0.100087	0.0936659	0.100028	0.10059	0.100026	0.0966564	0.100061	0.0814783	0.100066	0.10096	0.100023	0.100326	0.0999189
0.741	0.0996384	0.0999744	0.106096	0.0999187	0.0996305	0.0999718	0.0996332	0.0999742	0.08127	0.100078	0.106127	0.099927	0.106096	0.0999187	0.100502	0.100089	0.0996305	0.0999718	0.0821785	0.100074	0.10011	0.0999988	0.106127	0.099927	0.100592	0.100029	0.100502	0.100089	0.0936803	0.100028	0.100592	0.100029	0.0966722	0.100061	0.0815169	0.100066	0.100957	0.100023	0.100331	0.0999276
0.742	0.0996387	0.0999748	0.106052	0.0999164	0.0996307	0.0999723	0.0996335	0.0999747	0.0813125	0.100078	0.106082	0.0999245	0.106052	0.0999164	0.100505	0.100091	0.0996307	0.0999723	0.0822188	0.100074	0.10011	0.0999988	0.106082	0.0999245	0.100594	0.100032	0.100505	0.100091	0.0936947	0.100028	0.100594	0.100032	0.0966879	0.10006	0.0815554	0.100066	0.100955	0.100023	0.100336	0.099936
0.743	0.099639	0.0999752	0.106008	0.0999141	0.099631	0.0999727	0.0996339	0.0999751	0.0813549	0.100078	0.106038	0.0999221	0.106008	0.0999141	0.100508	0.100092	0.099631	0.0999727	0.0822591	0.100074	0.100109	0.0999988	0.106038	0.0999221	0.100596	0.100035	0.100508	0.100092	0.0937091	0.100028	0.100596	0.100035	0.0967035	0.10006	0.0815938	0.100066	0.100953	0.100022	0.100341	0.0999443
0.744	0.0996393	0.0999756	0.105964	0.0999119	0.0996313	0.0999732	0.0996342	0.0999755	0.0813972	0.100078	0.105994	0.0999196	0.105964	0.0999119	0.10051	0.100093	0.0996313	0.0999732	0.0822993	0.100074	0.100109	0.0999988	0.105994	0.0999196	0.100598	0.100037	0.10051	0.100093	0.0937234	0.100028	0.100598	0.100037	0.0967191	0.10006	0.0816322	0.100065	0.10095	0.100022	0.100346	0.0999523
0.745	0.0996397	0.0999761	0.10592	0.0999097	0.0996316	0.0999736	0.0996346	0.099976	0.0814394	0.100077	0.10595	0.0999173	0.10592	0.0999097	0.100513	0.100094	0.0996316	0.0999736	0.0823394	0.100074	0.100109	0.0999989	0.10595	0.0999173	0.1006	0.10004	0.100513	0.100094	0.0937377	0.100028	0.1006	0.10004	0.0967346	0.10006	0.0816704	0.100065	0.100948	0.100022	0.100351	0.0999601
0.746	0.0996401	0.0999765	0.105876	0.0999076	0.099632	0.0999741	0.0996351	0.0999764	0.0814815	0.100077	0.105906	0.099915	0.105876	0.0999076	0.100515	0.100095	0.099632	0.0999741	0.0823794	0.100074	0.100108	0.0999989	0.105906	0.099915	0.100602	0.100042	0.100515	0.100095	0.093752	0.100028	0.100602	0.100042	0.0967501	0.100059	0.0817086	0.100065	0.100946	0.100021	0.100356	0.0999677
0.747	0.0996405	0.0999769	0.105833	0.0999055	0.0996324	0.0999745	0.0996355	0.0999768	0.0815235	0.100077	0.105862	0.0999127	0.105833	0.0999055	0.100518	0.100096	0.0996324	0.0999745	0.0824193	0.100073	0.100108	0.0999989	0.105862	0.0999127	0.100604	0.100044	0.100518	0.100096	0.0937662	0.100028	0.100604	0.100044	0.0967654	0.100059	0.0817467	0.100065	0.100943	0.100021	0.100361	0.0999751
0.748	0.099641	0.0999773	0.105789	0.0999034	0.0996328	0.0999749	0.099636	0.0999772	0.0815654	0.100077	0.105818	0.0999105	0.105789	0.0999034	0.10052	0.100097	0.0996328	0.0999749	0.0824591	0.100073	0.100108	0.0999989	0.105818	0.0999105	0.100606	0.100046	0.10052	0.100097	0.0937804	0.100028	0.100606	0.100046	0.0967807	0.100059	0.0817847	0.100065	0.100941	0.100021	0.100366	0.0999823
0.749	0.0996415	0.0999777	0.105746	0.0999014	0.0996333	0.0999754	0.0996365	0.0999776	0.0816073	0.100077	0.105774	0.0999083	0.105746	0.0999014	0.100522	0.100098	0.0996333	0.0999754	0.0824988	0.100073	0.100107	0.0999989	0.105774	0.0999083	0.100608	0.100048	0.100522	0.100098	0.0937945	0.100027	0.100608	0.100048	0.0967959	0.100058	0.0818226	0.100065	0.100938	0.10002	0.100371	0.0999892
0.75	0.099642	0.0999781	0.105702	0.0998994	0.0996338	0.0999758	0.0996371	0.099978	0.081649	0.100077	0.105731	0.0999061	0.105702	0.0998994	0.100524	0.100098	0.0996338	0.0999758	0.0825385	0.100073	0.100107	0.0999989	0.105731	0.0999061	0.100609	0.10005	0.100524	0.100098	0.0938086	0.100027	0.100609	0.10005	0.0968111	0.100058	0.0818605	0.100065	0.100936	0.10002	0.100377	0.099996
0.751	0.0996425	0.0999785	0.105659	0.0998975	0.0996343	0.0999762	0.0996376	0.0999784	0.0816907	0.100077	0.105687	0.099904	0.105659	0.0998975	0.100526	0.100098	0.0996343	0.0999762	0.082578	0.100073	0.100106	0.0999989	0.105687	0.099904	0.100611	0.100051	0.100526	0.100098	0.0938227	0.100027	0.100611	0.100051	0.0968262	0.100058	0.0818983	0.100065	0.100933	0.100019	0.100382	0.100003
0.752	0.0996431	0.0999789	0.105616	0.0998956	0.0996348	0.0999766	0.0996382	0.0999788	0.0817322	0.100077	0.105644	0.099902	0.105616	0.0998956	0.100528	0.100099	0.0996348	0.0999766	0.0826175	0.100073	0.100106	0.0999989	0.105644	0.099902	0.100613	0.100053	0.100528	0.100099	0.0938368	0.100027	0.100613	0.100053	0.0968412	0.100058	0.081936	0.100065	0.100931	0.100019	0.100387	0.100009
0.753	0.0996437	0.0999793	0.105573	0.0998937	0.0996354	0.099977	0.0996388	0.0999792	0.0817737	0.100077	0.105601	0.0999	0.105573	0.0998937	0.10053	0.100099	0.0996354	0.099977	0.0826569	0.100072	0.100106	0.0999989	0.105601	0.0999	0.100614	0.100054	0.10053	0.100099	0.0938508	0.100027	0.100614	0.100054	0.0968561	0.100057	0.0819736	0.100065	0.100928	0.100018	0.100392	0.100015
0.754	0.0996443	0.0999796	0.10553	0.0998919	0.099636	0.0999774	0.0996395	0.0999796	0.081815	0.100077	0.105557	0.099898	0.10553	0.0998919	0.100532	0.100099	0.099636	0.0999774	0.0826961	0.100072	0.100105	0.0999989	0.105557	0.099898	0.100616	0.100056	0.100532	0.100099	0.0938648	0.100027	0.100616	0.100056	0.096871	0.100057	0.0820111	0.100065	0.100926	0.100018	0.100397	0.100021
0.755	0.099645	0.09998	0.105487	0.0998901	0.0996366	0.0999779	0.0996402	0.09998	0.0818563	0.100076	0.105515	0.0998961	0.105487	0.0998901	0.100533	0.100099	0.0996366	0.0999779	0.0827353	0.100072	0.100105	0.0999989	0.105515	0.0998961	0.100617	0.100057	0.100533	0.100099	0.0938787	0.100027	0.100617	0.100057	0.0968857	0.100057	0.0820486	0.100065	0.100923	0.100017	0.100403	0.100027
0.756	0.0996457	0.0999804	0.105445	0.0998884	0.0996373	0.0999783	0.0996409	0.0999803	0.0818975	0.100076	0.105472	0.0998942	0.105445	0.0998884	0.100535	0.100098	0.0996373	0.0999783	0.0827744	0.100072	0.100105	0.0999989	0.105472	0.0998942	0.100619	0.100058	0.100535	0.100098	0.0938926	0.100027	0.100619	0.100058	0.0969005	0.100057	0.082086	0.100065	0.10092	0.100017	0.100408	0.100032
0.757	0.0996464	0.0999808	0.105402	0.0998867	0.099638	0.0999787	0.0996416	0.0999807	0.0819385	0.100076	0.105429	0.0998923	0.105402	0.0998867	0.100536	0.100098	0.099638	0.0999787	0.0828135	0.100072	0.100104	0.0999989	0.105429	0.0998923	0.10062	0.100059	0.100536	0.100098	0.0939065	0.100027	0.10062	0.100059	0.0969151	0.100056	0.0821233	0.100065	0.100918	0.100016	0.100413	0.100038
0.758	0.0996471	0.0999811	0.10536	0.099885	0.0996387	0.099979	0.0996423	0.0999811	0.0819795	0.100076	0.105386	0.0998905	0.10536	0.099885	0.100537	0.100098	0.0996387	0.099979	0.0828524	0.100072	0.100104	0.099999	0.105386	0.0998905	0.100621	0.10006	0.100537	0.100098	0.0939204	0.100027	0.100621	0.10006	0.0969297	0.100056	0.0821605	0.100065	0.100915	0.100016	0.100418	0.100043
0.759	0.0996478	0.0999815	0.105318	0.0998834	0.0996394	0.0999794	0.0996431	0.0999814	0.0820204	0.100076	0.105344	0.0998888	0.105318	0.0998834	0.100538	0.100097	0.0996394	0.0999794	0.0828912	0.100072	0.100104	0.099999	0.105344	0.0998888	0.100623	0.100061	0.100538	0.100097	0.0939342	0.100027	0.100623	0.100061	0.0969442	0.100056	0.0821976	0.100065	0.100912	0.100015	0.100423	0.100048
0.76	0.0996486	0.0999819	0.105275	0.0998818	0.0996402	0.0999798	0.0996439	0.0999818	0.0820612	0.100076	0.105302	0.099887	0.105275	0.0998818	0.10054	0.100097	0.0996402	0.0999798	0.08293	0.100071	0.100103	0.099999	0.105302	0.099887	0.100624	0.100061	0.10054	0.100097	0.093948	0.100027	0.100624	0.100061	0.0969587	0.100055	0.0822347	0.100065	0.10091	0.100015	0.100428	0.100053
0.761	0.0996494	0.0999822	0.105234	0.0998803	0.0996409	0.0999802	0.0996447	0.0999822	0.0821019	0.100076	0.10526	0.0998854	0.105234	0.0998803	0.10054	0.100096	0.0996409	0.0999802	0.0829687	0.100071	0.100103	0.099999	0.10526	0.0998854	0.100625	0.100062	0.10054	0.100096	0.0939618	0.100027	0.100625	0.100062	0.096973	0.100055	0.0822717	0.100064	0.100907	0.100014	0.100433	0.100057
0.762	0.0996502	0.0999826	0.105192	0.0998788	0.0996417	0.0999806	0.0996456	0.0999825	0.0821425	0.100076	0.105218	0.0998837	0.105192	0.0998788	0.100541	0.100095	0.0996417	0.0999806	0.0830073	0.100071	0.100102	0.099999	0.105218	0.0998837	0.100626	0.100063	0.100541	0.100095	0.0939755	0.100027	0.100626	0.100063	0.0969873	0.100055	0.0823086	0.100064	0.100904	0.100014	0.100438	0.100062
0.763	0.099651	0.0999829	0.10515	0.0998773	0.0996426	0.0999809	0.0996464	0.0999829	0.0821831	0.100075	0.105176	0.0998821	0.10515	0.0998773	0.100542	0.100094	0.0996426	0.0999809	0.0830458	0.100071	0.100102	0.099999	0.105176	0.0998821	0.100627	0.100063	0.100542	0.100094	0.0939892	0.100027	0.100627	0.100063	0.0970016	0.100055	0.0823454	0.100064	0.100902	0.100013	0.100443	0.100066
0.764	0.0996519	0.0999833	0.105109	0.0998759	0.0996434	0.0999813	0.0996473	0.0999832	0.0822235	0.100075	0.105134	0.0998805	0.105109	0.0998759	0.100543	0.100093	0.0996434	0.0999813	0.0830842	0.100071	0.100102	0.099999	0.105134	0.0998805	0.100628	0.100063	0.100543	0.100093	0.0940028	0.100027	0.100628	0.100063	0.0970157	0.100054	0.0823821	0.100064	0.100899	0.100013	0.100448	0.10007
0.765	0.0996528	0.0999836	0.105067	0.0998745	0.0996443	0.0999817	0.0996482	0.0999836	0.0822638	0.100075	0.105092	0.099879	0.105067	0.0998745	0.100543	0.100092	0.0996443	0.0999817	0.0831225	0.100071	0.100101	0.099999	0.105092	0.099879	0.100629	0.100064	0.100543	0.100092	0.0940164	0.100027	0.100629	0.100064	0.0970299	0.100054	0.0824188	0.100064	0.100896	0.100012	0.100453	0.100074
0.766	0.0996537	0.0999839	0.105026	0.0998731	0.0996452	0.099982	0.0996491	0.0999839	0.0823041	0.100075	0.105051	0.0998775	0.105026	0.0998731	0.100544	0.100091	0.0996452	0.099982	0.0831607	0.100071	0.100101	0.099999	0.105051	0.0998775	0.100629	0.100064	0.100544	0.100091	0.09403	0.100027	0.100629	0.100064	0.0970439	0.100054	0.0824554	0.100064	0.100893	0.100012	0.100457	0.100078
0.767	0.0996546	0.0999843	0.104985	0.0998718	0.0996461	0.0999824	0.0996501	0.0999842	0.0823442	0.100075	0.10501	0.099876	0.104985	0.0998718	0.100544	0.10009	0.0996461	0.0999824	0.0831989	0.10007	0.100101	0.099999	0.10501	0.099876	0.10063	0.100064	0.100544	0.10009	0.0940436	0.100027	0.10063	0.100064	0.0970579	0.100054	0.0824919	0.100064	0.100891	0.100011	0.100462	0.100081
0.768	0.0996555	0.0999846	0.104944	0.0998705	0.099647	0.0999827	0.099651	0.0999846	0.0823843	0.100075	0.104969	0.0998746	0.104944	0.0998705	0.100544	0.100089	0.099647	0.0999827	0.0832369	0.10007	0.1001	0.099999	0.104969	0.0998746	0.100631	0.100064	0.100544	0.100089	0.0940571	0.100027	0.100631	0.100064	0.0970718	0.100053	0.0825284	0.100064	0.100888	0.100011	0.100466	0.100085
0.769	0.0996565	0.0999849	0.104903	0.0998692	0.099648	0.0999831	0.099652	0.0999849	0.0824242	0.100075	0.104928	0.0998732	0.104903	0.0998692	0.100544	0.100087	0.099648	0.0999831	0.0832749	0.10007	0.1001	0.099999	0.104928	0.0998732	0.100631	0.100064	0.100544	0.100087	0.0940706	0.100026	0.100631	0.100064	0.0970856	0.100053	0.0825647	0.100064	0.100885	0.10001	0.100471	0.100088
0.77	0.0996575	0.0999852	0.104863	0.099868	0.0996489	0.0999834	0.099653	0.0999852	0.0824641	0.100075	0.104887	0.0998718	0.104863	0.099868	0.100544	0.100086	0.0996489	0.0999834	0.0833128	0.10007	0.1001	0.099999	0.104887	0.0998718	0.100632	0.100064	0.100544	0.100086	0.0940841	0.100026	0.100632	0.100064	0.0970994	0.100053	0.082601	0.100064	0.100882	0.10001	0.100475	0.100092
0.771	0.0996585	0.0999856	0.104822	0.0998668	0.0996499	0.0999838	0.0996541	0.0999855	0.0825039	0.100074	0.104846	0.0998705	0.104822	0.0998668	0.100544	0.100084	0.0996499	0.0999838	0.0833506	0.10007	0.100099	0.099999	0.104846	0.0998705	0.100632	0.100064	0.100544	0.100084	0.0940975	0.100026	0.100632	0.100064	0.0971131	0.100053	0.0826372	0.100063	0.100879	0.100009	0.10048	0.100095
0.772	0.0996595	0.0999859	0.104782	0.0998656	0.0996509	0.0999841	0.0996551	0.0999859	0.0825436	0.100074	0.104806	0.0998692	0.104782	0.0998656	0.100544	0.100083	0.0996509	0.0999841	0.0833883	0.10007	0.100099	0.099999	0.104806	0.0998692	0.100632	0.100064	0.100544	0.100083	0.0941109	0.100026	0.100632	0.100064	0.0971267	0.100052	0.0826733	0.100063	0.100876	0.100009	0.100484	0.100098
0.773	0.0996605	0.0999862	0.104742	0.0998645	0.099652	0.0999845	0.0996562	0.0999862	0.0825832	0.100074	0.104765	0.0998679	0.104742	0.0998645	0.100544	0.100081	0.099652	0.0999845	0.083426	0.10007	0.100099	0.099999	0.104765	0.0998679	0.100633	0.100064	0.100544	0.100081	0.0941243	0.100026	0.100633	0.100064	0.0971403	0.100052	0.0827094	0.100063	0.100874	0.100008	0.100488	0.1001
0.774	0.0996616	0.0999865	0.104702	0.0998633	0.099653	0.0999848	0.0996572	0.0999865	0.0826227	0.100074	0.104725	0.0998667	0.104702	0.0998633	0.100543	0.10008	0.099653	0.0999848	0.0834635	0.100069	0.100098	0.099999	0.104725	0.0998667	0.100633	0.100064	0.100543	0.10008	0.0941376	0.100026	0.100633	0.100064	0.0971538	0.100052	0.0827453	0.100063	0.100871	0.100008	0.100492	0.100103
0.775	0.0996626	0.0999868	0.104662	0.0998623	0.0996541	0.0999851	0.0996583	0.0999868	0.0826621	0.100074	0.104685	0.0998655	0.104662	0.0998623	0.100543	0.100078	0.0996541	0.0999851	0.083501	0.100069	0.100098	0.099999	0.104685	0.0998655	0.100633	0.100063	0.100543	0.100078	0.0941509	0.100026	0.100633	0.100063	0.0971673	0.100052	0.0827812	0.100063	0.100868	0.100007	0.100496	0.100106
0.776	0.0996637	0.0999871	0.104623	0.0998612	0.0996552	0.0999854	0.0996594	0.0999871	0.0827015	0.100074	0.104645	0.0998643	0.104623	0.0998612	0.100542	0.100076	0.0996552	0.0999854	0.0835384	0.100069	0.100098	0.0999991	0.104645	0.0998643	0.100633	0.100063	0.100542	0.100076	0.0941642	0.100026	0.100633	0.100063	0.0971807	0.100051	0.082817	0.100063	0.100865	0.100007	0.1005	0.100108
0.777	0.0996648	0.0999874	0.104583	0.0998602	0.0996563	0.0999858	0.0996606	0.0999874	0.0827407	0.100074	0.104606	0.0998632	0.104583	0.0998602	0.100542	0.100074	0.0996563	0.0999858	0.0835757	0.100069	0.100097	0.0999991	0.104606	0.0998632	0.100633	0.100062	0.100542	0.100074	0.0941774	0.100026	0.100633	0.100062	0.097194	0.100051	0.0828528	0.100063	0.100862	0.100006	0.100504	0.10011
0.778	0.0996659	0.0999877	0.104544	0.0998592	0.0996574	0.0999861	0.0996617	0.0999877	0.0827799	0.100073	0.104566	0.0998621	0.104544	0.0998592	0.100541	0.100073	0.0996574	0.0999861	0.0836129	0.100069	0.100097	0.0999991	0.104566	0.0998621	0.100633	0.100062	0.100541	0.100073	0.0941907	0.100026	0.100633	0.100062	0.0972073	0.100051	0.0828884	0.100063	0.100859	0.100006	0.100507	0.100112
0.779	0.0996671	0.099988	0.104505	0.0998583	0.0996585	0.0999864	0.0996629	0.099988	0.0828189	0.100073	0.104527	0.099861	0.104505	0.0998583	0.10054	0.100071	0.0996585	0.0999864	0.08365	0.100069	0.100097	0.0999991	0.104527	0.099861	0.100633	0.100061	0.10054	0.100071	0.0942038	0.100026	0.100633	0.100061	0.0972205	0.100051	0.082924	0.100062	0.100856	0.100005	0.100511	0.100114
0.78	0.0996682	0.0999883	0.104466	0.0998573	0.0996597	0.0999867	0.099664	0.0999883	0.0828579	0.100073	0.104487	0.09986	0.104466	0.0998573	0.100539	0.100069	0.0996597	0.0999867	0.0836871	0.100069	0.100096	0.0999991	0.104487	0.09986	0.100632	0.100061	0.100539	0.100069	0.094217	0.100026	0.100632	0.100061	0.0972336	0.10005	0.0829595	0.100062	0.100854	0.100005	0.100514	0.100116
0.781	0.0996694	0.0999885	0.104427	0.0998565	0.0996609	0.099987	0.0996652	0.0999885	0.0828968	0.100073	0.104448	0.099859	0.104427	0.0998565	0.100538	0.100067	0.0996609	0.099987	0.083724	0.100068	0.100096	0.0999991	0.104448	0.099859	0.100632	0.10006	0.100538	0.100067	0.0942301	0.100026	0.100632	0.10006	0.0972467	0.10005	0.082995	0.100062	0.100851	0.100004	0.100518	0.100118
0.782	0.0996706	0.0999888	0.104388	0.0998556	0.099662	0.0999873	0.0996664	0.0999888	0.0829356	0.100073	0.10441	0.099858	0.104388	0.0998556	0.100537	0.100065	0.099662	0.0999873	0.0837609	0.100068	0.100096	0.0999991	0.10441	0.099858	0.100632	0.100059	0.100537	0.100065	0.0942432	0.100026	0.100632	0.100059	0.0972597	0.10005	0.0830303	0.100062	0.100848	0.100004	0.100521	0.100119
0.783	0.0996717	0.0999891	0.10435	0.0998547	0.0996632	0.0999876	0.0996676	0.0999891	0.0829743	0.100073	0.104371	0.0998571	0.10435	0.0998547	0.100536	0.100063	0.0996632	0.0999876	0.0837977	0.100068	0.100095	0.0999991	0.104371	0.0998571	0.100631	0.100059	0.100536	0.100063	0.0942562	0.100025	0.100631	0.100059	0.0972727	0.10005	0.0830656	0.100062	0.100845	0.100003	0.100524	0.100121
0.784	0.0996729	0.0999894	0.104312	0.0998539	0.0996644	0.0999879	0.0996689	0.0999894	0.0830129	0.100073	0.104333	0.0998562	0.104312	0.0998539	0.100535	0.100061	0.0996644	0.0999879	0.0838344	0.100068	0.100095	0.0999991	0.104333	0.0998562	0.100631	0.100058	0.100535	0.100061	0.0942693	0.100025	0.100631	0.100058	0.0972856	0.10005	0.0831008	0.100062	0.100842	0.100003	0.100527	0.100122
0.785	0.0996742	0.0999896	0.104274	0.0998531	0.0996657	0.0999882	0.0996701	0.0999896	0.0830514	0.100072	0.104294	0.0998553	0.104274	0.0998531	0.100534	0.100059	0.0996657	0.0999882	0.0838711	0.100068	0.100095	0.0999991	0.104294	0.0998553	0.10063	0.100057	0.100534	0.100059	0.0942823	0.100025	0.10063	0.100057	0.0972984	0.100049	0.0831359	0.100062	0.100839	0.100003	0.10053	0.100123
0.786	0.0996754	0.0999899	0.104236	0.0998524	0.0996669	0.0999885	0.0996714	0.0999899	0.0830899	0.100072	0.104256	0.0998544	0.104236	0.0998524	0.100532	0.100057	0.0996669	0.0999885	0.0839076	0.100068	0.100094	0.0999991	0.104256	0.0998544	0.10063	0.100056	0.100532	0.100057	0.0942952	0.100025	0.10063	0.100056	0.0973112	0.100049	0.083171	0.100062	0.100836	0.100002	0.100533	0.100124
0.787	0.0996766	0.0999902	0.104198	0.0998517	0.0996682	0.0999887	0.0996726	0.0999902	0.0831282	0.100072	0.104218	0.0998536	0.104198	0.0998517	0.100531	0.100055	0.0996682	0.0999887	0.0839441	0.100068	0.100094	0.0999991	0.104218	0.0998536	0.100629	0.100055	0.100531	0.100055	0.0943082	0.100025	0.100629	0.100055	0.0973239	0.100049	0.083206	0.100061	0.100833	0.100002	0.100536	0.100125
0.788	0.0996779	0.0999904	0.104161	0.099851	0.0996694	0.099989	0.0996739	0.0999904	0.0831665	0.100072	0.10418	0.0998528	0.104161	0.099851	0.100529	0.100053	0.0996694	0.099989	0.0839805	0.100067	0.100094	0.0999991	0.10418	0.0998528	0.100628	0.100054	0.100529	0.100053	0.0943211	0.100025	0.100628	0.100054	0.0973365	0.100049	0.0832409	0.100061	0.10083	0.100001	0.100538	0.100126
0.789	0.0996792	0.0999907	0.104123	0.0998503	0.0996707	0.0999893	0.0996752	0.0999907	0.0832047	0.100072	0.104143	0.099852	0.104123	0.0998503	0.100528	0.100051	0.0996707	0.0999893	0.0840168	0.100067	0.100093	0.0999991	0.104143	0.099852	0.100628	0.100053	0.100528	0.100051	0.0943339	0.100025	0.100628	0.100053	0.0973491	0.100048	0.0832757	0.100061	0.100827	0.100001	0.100541	0.100126
0.79	0.0996804	0.0999909	0.104086	0.0998496	0.099672	0.0999896	0.0996765	0.099991	0.0832427	0.100072	0.104105	0.0998512	0.104086	0.0998496	0.100526	0.100049	0.099672	0.0999896	0.084053	0.100067	0.100093	0.0999991	0.104105	0.0998512	0.100627	0.100052	0.100526	0.100049	0.0943468	0.100025	0.100627	0.100052	0.0973616	0.100048	0.0833104	0.100061	0.100824	0.1	0.100543	0.100127
0.791	0.0996817	0.0999912	0.104049	0.099849	0.0996733	0.0999898	0.0996779	0.0999912	0.0832807	0.100071	0.104068	0.0998505	0.104049	0.099849	0.100524	0.100047	0.0996733	0.0999898	0.0840891	0.100067	0.100093	0.0999991	0.104068	0.0998505	0.100626	0.100051	0.100524	0.100047	0.0943596	0.100025	0.100626	0.100051	0.0973741	0.100048	0.0833451	0.100061	0.100821	0.1	0.100545	0.100127
0.792	0.099683	0.0999914	0.104012	0.0998484	0.0996746	0.0999901	0.0996792	0.0999915	0.0833186	0.100071	0.104031	0.0998498	0.104012	0.0998484	0.100523	0.100045	0.0996746	0.0999901	0.0841252	0.100067	0.100092	0.0999991	0.104031	0.0998498	0.100625	0.10005	0.100523	0.100045	0.0943724	0.100025	0.100625	0.10005	0.0973865	0.100048	0.0833797	0.100061	0.100819	0.0999996	0.100547	0.100127
0.793	0.0996844	0.0999917	0.103976	0.0998478	0.099676	0.0999904	0.0996805	0.0999917	0.0833565	0.100071	0.103994	0.0998491	0.103976	0.0998478	0.100521	0.100043	0.099676	0.0999904	0.0841611	0.100067	0.100092	0.0999991	0.103994	0.0998491	0.100624	0.100049	0.100521	0.100043	0.0943851	0.100025	0.100624	0.100049	0.0973989	0.100047	0.0834142	0.10006	0.100816	0.0999992	0.100549	0.100128
0.794	0.0996857	0.0999919	0.103939	0.0998473	0.0996773	0.0999906	0.0996819	0.0999919	0.0833942	0.100071	0.103958	0.0998485	0.103939	0.0998473	0.100519	0.100041	0.0996773	0.0999906	0.084197	0.100067	0.100092	0.0999991	0.103958	0.0998485	0.100623	0.100048	0.100519	0.100041	0.0943978	0.100025	0.100623	0.100048	0.0974112	0.100047	0.0834487	0.10006	0.100813	0.0999989	0.100551	0.100128
0.795	0.099687	0.0999922	0.103903	0.0998467	0.0996786	0.0999909	0.0996832	0.0999922	0.0834319	0.100071	0.103921	0.0998479	0.103903	0.0998467	0.100517	0.100039	0.0996786	0.0999909	0.0842328	0.100066	0.100091	0.0999991	0.103921	0.0998479	0.100622	0.100047	0.100517	0.100039	0.0944105	0.100024	0.100622	0.100047	0.0974234	0.100047	0.0834831	0.10006	0.10081	0.0999985	0.100553	0.100128
0.796	0.0996884	0.0999924	0.103867	0.0998462	0.09968	0.0999912	0.0996846	0.0999924	0.0834694	0.100071	0.103885	0.0998473	0.103867	0.0998462	0.100515	0.100037	0.09968	0.0999912	0.0842686	0.100066	0.100091	0.0999991	0.103885	0.0998473	0.100621	0.100046	0.100515	0.100037	0.0944232	0.100024	0.100621	0.100046	0.0974356	0.100047	0.0835174	0.10006	0.100807	0.0999981	0.100555	0.100128
0.797	0.0996897	0.0999926	0.103831	0.0998457	0.0996814	0.0999914	0.099686	0.0999927	0.0835069	0.10007	0.103849	0.0998467	0.103831	0.0998457	0.100513	0.100034	0.0996814	0.0999914	0.0843042	0.100066	0.100091	0.0999991	0.103849	0.0998467	0.100619	0.100045	0.100513	0.100034	0.0944358	0.100024	0.100619	0.100045	0.0974477	0.100047	0.0835516	0.10006	0.100804	0.0999978	0.100557	0.100127
0.798	0.0996911	0.0999929	0.103795	0.0998453	0.0996828	0.0999917	0.0996874	0.0999929	0.0835443	0.10007	0.103813	0.0998462	0.103795	0.0998453	0.100511	0.100032	0.0996828	0.0999917	0.0843398	0.100066	0.10009	0.0999991	0.103813	0.0998462	0.100618	0.100043	0.100511	0.100032	0.0944484	0.100024	0.100618	0.100043	0.0974598	0.100046	0.0835858	0.10006	0.100801	0.0999974	0.100558	0.100127
0.799	0.0996925	0.0999931	0.10376	0.0998448	0.0996842	0.0999919	0.0996888	0.0999931	0.0835816	0.10007	0.103777	0.0998456	0.10376	0.0998448	0.100509	0.10003	0.0996842	0.0999919	0.0843753	0.100066	0.10009	0.0999991	0.103777	0.0998456	0.100617	0.100042	0.100509	0.10003	0.094461	0.100024	0.100617	0.100042	0.0974718	0.100046	0.0836199	0.100059	0.100798	0.0999971	0.100559	0.100127
0.8	0.0996938	0.0999933	0.103724	0.0998444	0.0996856	0.0999921	0.0996902	0.0999933	0.0836188	0.10007	0.103741	0.0998451	0.103724	0.0998444	0.100507	0.100028	0.0996856	0.0999921	0.0844107	0.100066	0.10009	0.0999991	0.103741	0.0998451	0.100615	0.100041	0.100507	0.100028	0.0944735	0.100024	0.100615	0.100041	0.0974837	0.100046	0.0836539	0.100059	0.100795	0.0999968	0.100561	0.100126
0.801	0.0996952	0.0999935	0.103689	0.099844	0.099687	0.0999924	0.0996916	0.0999936	0.0836559	0.10007	0.103706	0.0998447	0.103689	0.099844	0.100505	0.100026	0.099687	0.0999924	0.084446	0.100066	0.10009	0.0999992	0.103706	0.0998447	0.100614	0.10004	0.100505	0.100026	0.094486	0.100024	0.100614	0.10004	0.0974956	0.100046	0.0836878	0.100059	0.100792	0.0999965	0.100562	0.100125
0.802	0.0996966	0.0999937	0.103654	0.0998437	0.0996884	0.0999926	0.099693	0.0999938	0.083693	0.10007	0.103671	0.0998442	0.103654	0.0998437	0.100503	0.100025	0.0996884	0.0999926	0.0844813	0.100065	0.100089	0.0999992	0.103671	0.0998442	0.100613	0.100039	0.100503	0.100025	0.0944985	0.100024	0.100613	0.100039	0.0975075	0.100045	0.0837217	0.100059	0.100789	0.0999962	0.100563	0.100125
0.803	0.099698	0.099994	0.103619	0.0998433	0.0996898	0.0999928	0.0996945	0.099994	0.0837299	0.100069	0.103636	0.0998438	0.103619	0.0998433	0.100501	0.100023	0.0996898	0.0999928	0.0845164	0.100065	0.100089	0.0999992	0.103636	0.0998438	0.100611	0.100037	0.100501	0.100023	0.094511	0.100024	0.100611	0.100037	0.0975192	0.100045	0.0837555	0.100059	0.100787	0.0999959	0.100564	0.100124
0.804	0.0996995	0.0999942	0.103585	0.099843	0.0996913	0.0999931	0.0996959	0.0999942	0.0837668	0.100069	0.103601	0.0998434	0.103585	0.099843	0.100498	0.100021	0.0996913	0.0999931	0.0845515	0.100065	0.100089	0.0999992	0.103601	0.0998434	0.10061	0.100036	0.100498	0.100021	0.0945234	0.100024	0.10061	0.100036	0.097531	0.100045	0.0837892	0.100059	0.100784	0.0999956	0.100565	0.100123
0.805	0.0997009	0.0999944	0.10355	0.0998427	0.0996927	0.0999933	0.0996973	0.0999944	0.0838036	0.100069	0.103566	0.099843	0.10355	0.0998427	0.100496	0.100019	0.0996927	0.0999933	0.0845865	0.100065	0.100088	0.0999992	0.103566	0.099843	0.100608	0.100035	0.100496	0.100019	0.0945358	0.100024	0.100608	0.100035	0.0975426	0.100045	0.0838229	0.100058	0.100781	0.0999953	0.100565	0.100122
0.806	0.0997023	0.0999946	0.103516	0.0998424	0.0996942	0.0999935	0.0996988	0.0999946	0.0838403	0.100069	0.103532	0.0998426	0.103516	0.0998424	0.100494	0.100017	0.0996942	0.0999935	0.0846214	0.100065	0.100088	0.0999992	0.103532	0.0998426	0.100606	0.100034	0.100494	0.100017	0.0945482	0.100024	0.100606	0.100034	0.0975542	0.100045	0.0838565	0.100058	0.100778	0.099995	0.100566	0.100121
0.807	0.0997037	0.0999948	0.103482	0.0998421	0.0996956	0.0999938	0.0997003	0.0999948	0.0838769	0.100069	0.103498	0.0998423	0.103482	0.0998421	0.100492	0.100015	0.0996956	0.0999938	0.0846563	0.100065	0.100088	0.0999992	0.103498	0.0998423	0.100605	0.100033	0.100492	0.100015	0.0945605	0.100023	0.100605	0.100033	0.0975658	0.100044	0.08389	0.100058	0.100775	0.0999947	0.100566	0.10012
0.808	0.0997052	0.099995	0.103448	0.0998419	0.0996971	0.099994	0.0997017	0.099995	0.0839135	0.100068	0.103464	0.099842	0.103448	0.0998419	0.100489	0.100014	0.0996971	0.099994	0.0846911	0.100065	0.100087	0.0999992	0.103464	0.099842	0.100603	0.100031	0.100489	0.100014	0.0945728	0.100023	0.100603	0.100031	0.0975773	0.100044	0.0839234	0.100058	0.100772	0.0999945	0.100567	0.100119
0.809	0.0997066	0.0999952	0.103415	0.0998416	0.0996986	0.0999942	0.0997032	0.0999952	0.0839499	0.100068	0.10343	0.0998417	0.103415	0.0998416	0.100487	0.100012	0.0996986	0.0999942	0.0847258	0.100064	0.100087	0.0999992	0.10343	0.0998417	0.100601	0.10003	0.100487	0.100012	0.0945851	0.100023	0.100601	0.10003	0.0975888	0.100044	0.0839568	0.100058	0.100769	0.0999942	0.100567	0.100117
0.81	0.0997081	0.0999954	0.103381	0.0998414	0.0997	0.0999944	0.0997047	0.0999954	0.0839863	0.100068	0.103396	0.0998414	0.103381	0.0998414	0.100484	0.10001	0.0997	0.0999944	0.0847604	0.100064	0.100087	0.0999992	0.103396	0.0998414	0.1006	0.100029	0.100484	0.10001	0.0945974	0.100023	0.1006	0.100029	0.0976002	0.100044	0.0839901	0.100058	0.100766	0.099994	0.100567	0.100116
0.811	0.0997096	0.0999956	0.103348	0.0998412	0.0997015	0.0999946	0.0997062	0.0999956	0.0840226	0.100068	0.103363	0.0998411	0.103348	0.0998412	0.100482	0.100009	0.0997015	0.0999946	0.0847949	0.100064	0.100086	0.0999992	0.103363	0.0998411	0.100598	0.100028	0.100482	0.100009	0.0946096	0.100023	0.100598	0.100028	0.0976115	0.100044	0.0840233	0.100057	0.100764	0.0999938	0.100567	0.100114
0.812	0.099711	0.0999958	0.103315	0.0998411	0.099703	0.0999948	0.0997077	0.0999958	0.0840588	0.100068	0.103329	0.0998409	0.103315	0.0998411	0.10048	0.100007	0.099703	0.0999948	0.0848294	0.100064	0.100086	0.0999992	0.103329	0.0998409	0.100596	0.100027	0.10048	0.100007	0.0946218	0.100023	0.100596	0.100027	0.0976228	0.100043	0.0840565	0.100057	0.100761	0.0999935	0.100567	0.100113
0.813	0.0997125	0.099996	0.103282	0.0998409	0.0997045	0.099995	0.0997092	0.099996	0.0840949	0.100068	0.103296	0.0998407	0.103282	0.0998409	0.100477	0.100006	0.0997045	0.099995	0.0848637	0.100064	0.100086	0.0999992	0.103296	0.0998407	0.100594	0.100026	0.100477	0.100006	0.0946339	0.100023	0.100594	0.100026	0.097634	0.100043	0.0840895	0.100057	0.100758	0.0999933	0.100567	0.100111
0.814	0.099714	0.0999961	0.103249	0.0998408	0.099706	0.0999952	0.0997107	0.0999962	0.0841309	0.100067	0.103264	0.0998405	0.103249	0.0998408	0.100475	0.100004	0.099706	0.0999952	0.084898	0.100064	0.100086	0.0999992	0.103264	0.0998405	0.100592	0.100024	0.100475	0.100004	0.0946461	0.100023	0.100592	0.100024	0.0976452	0.100043	0.0841226	0.100057	0.100755	0.0999931	0.100567	0.10011
0.815	0.0997155	0.0999963	0.103217	0.0998407	0.0997075	0.0999954	0.0997122	0.0999964	0.0841669	0.100067	0.103231	0.0998403	0.103217	0.0998407	0.100472	0.100003	0.0997075	0.0999954	0.0849323	0.100064	0.100085	0.0999992	0.103231	0.0998403	0.10059	0.100023	0.100472	0.100003	0.0946582	0.100023	0.10059	0.100023	0.0976563	0.100043	0.0841555	0.100057	0.100752	0.0999929	0.100567	0.100108
0.816	0.099717	0.0999965	0.103185	0.0998406	0.0997091	0.0999956	0.0997137	0.0999966	0.0842028	0.100067	0.103198	0.0998401	0.103185	0.0998406	0.10047	0.100001	0.0997091	0.0999956	0.0849664	0.100063	0.100085	0.0999992	0.103198	0.0998401	0.100588	0.100022	0.10047	0.100001	0.0946703	0.100023	0.100588	0.100022	0.0976674	0.100043	0.0841884	0.100057	0.10075	0.0999927	0.100566	0.100106
0.817	0.0997184	0.0999967	0.103153	0.0998405	0.0997106	0.0999958	0.0997152	0.0999967	0.0842385	0.100067	0.103166	0.09984	0.103153	0.0998405	0.100467	0.1	0.0997106	0.0999958	0.0850005	0.100063	0.100085	0.0999992	0.103166	0.09984	0.100587	0.100021	0.100467	0.1	0.0946823	0.100023	0.100587	0.100021	0.0976784	0.100042	0.0842212	0.100056	0.100747	0.0999926	0.100566	0.100105
0.818	0.0997199	0.0999969	0.103121	0.0998404	0.0997121	0.099996	0.0997167	0.0999969	0.0842743	0.100067	0.103134	0.0998398	0.103121	0.0998404	0.100465	0.0999989	0.0997121	0.099996	0.0850345	0.100063	0.100084	0.0999992	0.103134	0.0998398	0.100585	0.10002	0.100465	0.0999989	0.0946944	0.100023	0.100585	0.10002	0.0976894	0.100042	0.0842539	0.100056	0.100744	0.0999924	0.100565	0.100103
0.819	0.0997214	0.099997	0.103089	0.0998404	0.0997136	0.0999962	0.0997183	0.0999971	0.0843099	0.100067	0.103102	0.0998397	0.103089	0.0998404	0.100462	0.0999977	0.0997136	0.0999962	0.0850684	0.100063	0.100084	0.0999992	0.103102	0.0998397	0.100583	0.100019	0.100462	0.0999977	0.0947064	0.100023	0.100583	0.100019	0.0977003	0.100042	0.0842866	0.100056	0.100741	0.0999922	0.100564	0.100101
0.82	0.099723	0.0999972	0.103057	0.0998403	0.0997152	0.0999964	0.0997198	0.0999973	0.0843454	0.100066	0.10307	0.0998396	0.103057	0.0998403	0.10046	0.0999965	0.0997152	0.0999964	0.0851022	0.100063	0.100084	0.0999992	0.10307	0.0998396	0.100581	0.100018	0.10046	0.0999965	0.0947184	0.100022	0.100581	0.100018	0.0977112	0.100042	0.0843192	0.100056	0.100738	0.0999921	0.100564	0.100099
0.821	0.0997245	0.0999974	0.103026	0.0998403	0.0997167	0.0999966	0.0997213	0.0999974	0.0843809	0.100066	0.103039	0.0998396	0.103026	0.0998403	0.100457	0.0999954	0.0997167	0.0999966	0.085136	0.100063	0.100084	0.0999992	0.103039	0.0998396	0.100578	0.100017	0.100457	0.0999954	0.0947303	0.100022	0.100578	0.100017	0.097722	0.100042	0.0843517	0.100056	0.100736	0.0999919	0.100563	0.100097
0.822	0.099726	0.0999975	0.102995	0.0998403	0.0997183	0.0999967	0.0997229	0.0999976	0.0844163	0.100066	0.103008	0.0998395	0.102995	0.0998403	0.100455	0.0999943	0.0997183	0.0999967	0.0851696	0.100063	0.100083	0.0999992	0.103008	0.0998395	0.100576	0.100016	0.100455	0.0999943	0.0947422	0.100022	0.100576	0.100016	0.0977328	0.100041	0.0843842	0.100056	0.100733	0.0999918	0.100562	0.100095
0.823	0.0997275	0.0999977	0.102964	0.0998403	0.0997198	0.0999969	0.0997244	0.0999978	0.0844516	0.100066	0.102976	0.0998395	0.102964	0.0998403	0.100452	0.0999933	0.0997198	0.0999969	0.0852033	0.100063	0.100083	0.0999992	0.102976	0.0998395	0.100574	0.100015	0.100452	0.0999933	0.0947541	0.100022	0.100574	0.100015	0.0977435	0.100041	0.0844166	0.100055	0.10073	0.0999916	0.100561	0.100093
0.824	0.099729	0.0999979	0.102933	0.0998404	0.0997213	0.0999971	0.099726	0.0999979	0.0844868	0.100066	0.102945	0.0998395	0.102933	0.0998404	0.10045	0.0999923	0.0997213	0.0999971	0.0852368	0.100062	0.100083	0.0999992	0.102945	0.0998395	0.100572	0.100014	0.10045	0.0999923	0.094766	0.100022	0.100572	0.100014	0.0977542	0.100041	0.0844489	0.100055	0.100727	0.0999915	0.10056	0.100091
0.825	0.0997305	0.099998	0.102903	0.0998404	0.0997229	0.0999973	0.0997275	0.0999981	0.0845219	0.100065	0.102915	0.0998394	0.102903	0.0998404	0.100447	0.0999914	0.0997229	0.0999973	0.0852702	0.100062	0.100082	0.0999992	0.102915	0.0998394	0.10057	0.100013	0.100447	0.0999914	0.0947778	0.100022	0.10057	0.100013	0.0977648	0.100041	0.0844812	0.100055	0.100725	0.0999914	0.100558	0.100089
0.826	0.0997321	0.0999982	0.102873	0.0998405	0.0997245	0.0999974	0.0997291	0.0999983	0.084557	0.100065	0.102884	0.0998395	0.102873	0.0998405	0.100445	0.0999905	0.0997245	0.0999974	0.0853036	0.100062	0.100082	0.0999992	0.102884	0.0998395	0.100568	0.100012	0.100445	0.0999905	0.0947896	0.100022	0.100568	0.100012	0.0977754	0.100041	0.0845134	0.100055	0.100722	0.0999913	0.100557	0.100087
0.827	0.0997336	0.0999983	0.102842	0.0998406	0.099726	0.0999976	0.0997306	0.0999984	0.084592	0.100065	0.102854	0.0998395	0.102842	0.0998406	0.100442	0.0999896	0.099726	0.0999976	0.0853369	0.100062	0.100082	0.0999992	0.102854	0.0998395	0.100566	0.100011	0.100442	0.0999896	0.0948014	0.100022	0.100566	0.100011	0.0977859	0.10004	0.0845455	0.100055	0.100719	0.0999912	0.100556	0.100085
0.828	0.0997351	0.0999985	0.102812	0.0998407	0.0997276	0.0999978	0.0997322	0.0999986	0.0846269	0.100065	0.102824	0.0998395	0.102812	0.0998407	0.10044	0.0999888	0.0997276	0.0999978	0.0853701	0.100062	0.100082	0.0999992	0.102824	0.0998395	0.100564	0.10001	0.10044	0.0999888	0.0948132	0.100022	0.100564	0.10001	0.0977963	0.10004	0.0845775	0.100055	0.100717	0.0999911	0.100554	0.100083
0.829	0.0997367	0.0999986	0.102783	0.0998408	0.0997291	0.0999979	0.0997337	0.0999987	0.0846617	0.100065	0.102794	0.0998396	0.102783	0.0998408	0.100437	0.099988	0.0997291	0.0999979	0.0854033	0.100062	0.100081	0.0999992	0.102794	0.0998396	0.100561	0.100009	0.100437	0.099988	0.0948249	0.100022	0.100561	0.100009	0.0978068	0.10004	0.0846095	0.100054	0.100714	0.099991	0.100553	0.10008
0.83	0.0997382	0.0999988	0.102753	0.0998409	0.0997307	0.0999981	0.0997353	0.0999989	0.0846964	0.100065	0.102764	0.0998397	0.102753	0.0998409	0.100435	0.0999872	0.0997307	0.0999981	0.0854364	0.100062	0.100081	0.0999992	0.102764	0.0998397	0.100559	0.100008	0.100435	0.0999872	0.0948366	0.100022	0.100559	0.100008	0.0978171	0.10004	0.0846414	0.100054	0.100711	0.0999909	0.100551	0.100078
0.831	0.0997397	0.0999989	0.102724	0.099841	0.0997323	0.0999983	0.0997368	0.099999	0.0847311	0.100064	0.102734	0.0998397	0.102724	0.099841	0.100432	0.0999865	0.0997323	0.0999983	0.0854694	0.100061	0.100081	0.0999992	0.102734	0.0998397	0.100557	0.100008	0.100432	0.0999865	0.0948483	0.100022	0.100557	0.100008	0.0978274	0.10004	0.0846733	0.100054	0.100709	0.0999908	0.10055	0.100076
0.832	0.0997413	0.0999991	0.102695	0.0998412	0.0997339	0.0999984	0.0997384	0.0999991	0.0847656	0.100064	0.102705	0.0998398	0.102695	0.0998412	0.10043	0.0999859	0.0997339	0.0999984	0.0855023	0.100061	0.10008	0.0999992	0.102705	0.0998398	0.100555	0.100007	0.10043	0.0999859	0.0948599	0.100022	0.100555	0.100007	0.0978377	0.100039	0.0847051	0.100054	0.100706	0.0999907	0.100548	0.100074
0.833	0.0997428	0.0999992	0.102666	0.0998413	0.0997354	0.0999986	0.09974	0.0999993	0.0848001	0.100064	0.102676	0.09984	0.102666	0.0998413	0.100427	0.0999853	0.0997354	0.0999986	0.0855351	0.100061	0.10008	0.0999992	0.102676	0.09984	0.100553	0.100006	0.100427	0.0999853	0.0948716	0.100022	0.100553	0.100006	0.0978479	0.100039	0.0847368	0.100054	0.100703	0.0999906	0.100546	0.100071
0.834	0.0997443	0.0999994	0.102637	0.0998415	0.099737	0.0999987	0.0997415	0.0999994	0.0848346	0.100064	0.102647	0.0998401	0.102637	0.0998415	0.100425	0.0999847	0.099737	0.0999987	0.0855679	0.100061	0.10008	0.0999992	0.102647	0.0998401	0.10055	0.100005	0.100425	0.0999847	0.0948832	0.100022	0.10055	0.100005	0.0978581	0.100039	0.0847684	0.100054	0.100701	0.0999906	0.100545	0.100069
0.835	0.0997459	0.0999995	0.102608	0.0998417	0.0997386	0.0999989	0.0997431	0.0999996	0.0848689	0.100064	0.102618	0.0998402	0.102608	0.0998417	0.100423	0.0999841	0.0997386	0.0999989	0.0856006	0.100061	0.10008	0.0999992	0.102618	0.0998402	0.100548	0.100004	0.100423	0.0999841	0.0948947	0.100021	0.100548	0.100004	0.0978682	0.100039	0.0848	0.100054	0.100698	0.0999905	0.100543	0.100067
0.836	0.0997474	0.0999996	0.10258	0.0998419	0.0997402	0.099999	0.0997447	0.0999997	0.0849032	0.100064	0.102589	0.0998404	0.10258	0.0998419	0.10042	0.0999836	0.0997402	0.099999	0.0856332	0.100061	0.100079	0.0999992	0.102589	0.0998404	0.100546	0.100004	0.10042	0.0999836	0.0949063	0.100021	0.100546	0.100004	0.0978783	0.100039	0.0848316	0.100053	0.100695	0.0999905	0.100541	0.100065
0.837	0.099749	0.0999998	0.102551	0.0998421	0.0997417	0.0999992	0.0997462	0.0999998	0.0849374	0.100063	0.102561	0.0998406	0.102551	0.0998421	0.100418	0.0999831	0.0997417	0.0999992	0.0856658	0.100061	0.100079	0.0999992	0.102561	0.0998406	0.100544	0.100003	0.100418	0.0999831	0.0949178	0.100021	0.100544	0.100003	0.0978883	0.100039	0.084863	0.100053	0.100693	0.0999904	0.100539	0.100062
0.838	0.0997505	0.0999999	0.102523	0.0998424	0.0997433	0.0999993	0.0997478	0.1	0.0849715	0.100063	0.102533	0.0998407	0.102523	0.0998424	0.100416	0.0999827	0.0997433	0.0999993	0.0856983	0.10006	0.100079	0.0999992	0.102533	0.0998407	0.100542	0.100002	0.100416	0.0999827	0.0949293	0.100021	0.100542	0.100002	0.0978983	0.100038	0.0848944	0.100053	0.10069	0.0999904	0.100537	0.10006
0.839	0.0997521	0.1	0.102496	0.0998426	0.0997449	0.0999994	0.0997494	0.1	0.0850055	0.100063	0.102505	0.0998409	0.102496	0.0998426	0.100413	0.0999822	0.0997449	0.0999994	0.0857307	0.10006	0.100078	0.0999992	0.102505	0.0998409	0.100539	0.100002	0.100413	0.0999822	0.0949408	0.100021	0.100539	0.100002	0.0979083	0.100038	0.0849257	0.100053	0.100688	0.0999903	0.100535	0.100058
0.84	0.0997536	0.1	0.102468	0.0998428	0.0997465	0.0999996	0.0997509	0.1	0.0850395	0.100063	0.102477	0.0998411	0.102468	0.0998428	0.100411	0.0999819	0.0997465	0.0999996	0.085763	0.10006	0.100078	0.0999992	0.102477	0.0998411	0.100537	0.100001	0.100411	0.0999819	0.0949522	0.100021	0.100537	0.100001	0.0979181	0.100038	0.084957	0.100053	0.100685	0.0999903	0.100532	0.100055
0.841	0.0997552	0.1	0.102441	0.0998431	0.0997481	0.0999997	0.0997525	0.1	0.0850733	0.100063	0.102449	0.0998414	0.102441	0.0998431	0.100409	0.0999815	0.0997481	0.0999997	0.0857953	0.10006	0.100078	0.0999992	0.102449	0.0998414	0.100535	0.1	0.100409	0.0999815	0.0949636	0.100021	0.100535	0.1	0.097928	0.100038	0.0849882	0.100053	0.100683	0.0999903	0.10053	0.100053
0.842	0.0997567	0.1	0.102413	0.0998434	0.0997496	0.0999999	0.0997541	0.1	0.0851071	0.100063	0.102422	0.0998416	0.102413	0.0998434	0.100406	0.0999812	0.0997496	0.0999999	0.0858275	0.10006	0.100078	0.0999993	0.102422	0.0998416	0.100533	0.0999997	0.100406	0.0999812	0.094975	0.100021	0.100533	0.0999997	0.0979378	0.100038	0.0850193	0.100053	0.10068	0.0999903	0.100528	0.100051
0.843	0.0997582	0.100001	0.102386	0.0998437	0.0997512	0.1	0.0997556	0.100001	0.0851409	0.100062	0.102395	0.0998419	0.102386	0.0998437	0.100404	0.0999809	0.0997512	0.1	0.0858596	0.10006	0.100077	0.0999993	0.102395	0.0998419	0.10053	0.0999991	0.100404	0.0999809	0.0949864	0.100021	0.10053	0.0999991	0.0979475	0.100037	0.0850504	0.100052	0.100678	0.0999902	0.100526	0.100048
0.844	0.0997598	0.100001	0.102359	0.099844	0.0997528	0.1	0.0997572	0.100001	0.0851745	0.100062	0.102368	0.0998421	0.102359	0.099844	0.100402	0.0999806	0.0997528	0.1	0.0858916	0.10006	0.100077	0.0999993	0.102368	0.0998421	0.100528	0.0999985	0.100402	0.0999806	0.0949977	0.100021	0.100528	0.0999985	0.0979572	0.100037	0.0850814	0.100052	0.100675	0.0999902	0.100523	0.100046
0.845	0.0997613	0.100001	0.102333	0.0998443	0.0997544	0.1	0.0997588	0.100001	0.0852081	0.100062	0.102341	0.0998424	0.102333	0.0998443	0.1004	0.0999804	0.0997544	0.1	0.0859236	0.10006	0.100077	0.0999993	0.102341	0.0998424	0.100526	0.0999979	0.1004	0.0999804	0.095009	0.100021	0.100526	0.0999979	0.0979669	0.100037	0.0851123	0.100052	0.100673	0.0999902	0.100521	0.100044
0.846	0.0997629	0.100001	0.102306	0.0998446	0.099756	0.1	0.0997603	0.100001	0.0852416	0.100062	0.102314	0.0998427	0.102306	0.0998446	0.100397	0.0999802	0.099756	0.1	0.0859555	0.100059	0.100077	0.0999993	0.102314	0.0998427	0.100524	0.0999974	0.100397	0.0999802	0.0950203	0.100021	0.100524	0.0999974	0.0979765	0.100037	0.0851432	0.100052	0.10067	0.0999902	0.100519	0.100042
0.847	0.0997644	0.100001	0.10228	0.0998449	0.0997575	0.1	0.0997619	0.100001	0.085275	0.100062	0.102288	0.099843	0.10228	0.0998449	0.100395	0.09998	0.0997575	0.1	0.0859873	0.100059	0.100076	0.0999993	0.102288	0.099843	0.100521	0.0999969	0.100395	0.09998	0.0950316	0.100021	0.100521	0.0999969	0.0979861	0.100037	0.085174	0.100052	0.100668	0.0999902	0.100516	0.100039
0.848	0.099766	0.100001	0.102254	0.0998452	0.0997591	0.100001	0.0997635	0.100001	0.0853083	0.100062	0.102261	0.0998433	0.102254	0.0998452	0.100393	0.0999799	0.0997591	0.100001	0.086019	0.100059	0.100076	0.0999993	0.102261	0.0998433	0.100519	0.0999964	0.100393	0.0999799	0.0950428	0.100021	0.100519	0.0999964	0.0979956	0.100037	0.0852047	0.100052	0.100665	0.0999902	0.100514	0.100037
0.849	0.0997675	0.100001	0.102228	0.0998456	0.0997607	0.100001	0.099765	0.100001	0.0853416	0.100061	0.102235	0.0998436	0.102228	0.0998456	0.100391	0.0999797	0.0997607	0.100001	0.0860507	0.100059	0.100076	0.0999993	0.102235	0.0998436	0.100517	0.0999959	0.100391	0.0999797	0.095054	0.100021	0.100517	0.0999959	0.098005	0.100036	0.0852354	0.100052	0.100663	0.0999902	0.100511	0.100035
0.85	0.099769	0.100001	0.102202	0.099846	0.0997623	0.100001	0.0997666	0.100001	0.0853748	0.100061	0.102209	0.0998439	0.102202	0.099846	0.100389	0.0999796	0.0997623	0.100001	0.0860823	0.100059	0.100076	0.0999993	0.102209	0.0998439	0.100515	0.0999954	0.100389	0.0999796	0.0950652	0.100021	0.100515	0.0999954	0.0980145	0.100036	0.085266	0.100051	0.10066	0.0999902	0.100509	0.100033
0.851	0.0997706	0.100001	0.102176	0.0998463	0.0997638	0.100001	0.0997681	0.100001	0.0854079	0.100061	0.102184	0.0998442	0.102176	0.0998463	0.100387	0.0999796	0.0997638	0.100001	0.0861139	0.100059	0.100075	0.0999993	0.102184	0.0998442	0.100512	0.0999949	0.100387	0.0999796	0.0950764	0.10002	0.100512	0.0999949	0.0980239	0.100036	0.0852966	0.100051	0.100658	0.0999902	0.100506	0.100031
0.852	0.0997721	0.100002	0.102151	0.0998467	0.0997654	0.100001	0.0997697	0.100002	0.0854409	0.100061	0.102158	0.0998446	0.102151	0.0998467	0.100385	0.0999795	0.0997654	0.100001	0.0861453	0.100059	0.100075	0.0999993	0.102158	0.0998446	0.10051	0.0999945	0.100385	0.0999795	0.0950875	0.10002	0.10051	0.0999945	0.0980332	0.100036	0.0853271	0.100051	0.100655	0.0999903	0.100504	0.100029
0.853	0.0997736	0.100002	0.102126	0.0998471	0.099767	0.100001	0.0997713	0.100002	0.0854739	0.100061	0.102133	0.0998449	0.102126	0.0998471	0.100383	0.0999795	0.099767	0.100001	0.0861767	0.100058	0.100075	0.0999993	0.102133	0.0998449	0.100508	0.0999941	0.100383	0.0999795	0.0950986	0.10002	0.100508	0.0999941	0.0980425	0.100036	0.0853575	0.100051	0.100653	0.0999903	0.100501	0.100027
0.854	0.0997752	0.100002	0.102101	0.0998475	0.0997686	0.100001	0.0997728	0.100002	0.0855068	0.100061	0.102107	0.0998453	0.102101	0.0998475	0.100381	0.0999795	0.0997686	0.100001	0.086208	0.100058	0.100074	0.0999993	0.102107	0.0998453	0.100506	0.0999937	0.100381	0.0999795	0.0951097	0.10002	0.100506	0.0999937	0.0980518	0.100036	0.0853879	0.100051	0.100651	0.0999903	0.100498	0.100025
0.855	0.0997767	0.100002	0.102076	0.0998479	0.0997701	0.100001	0.0997744	0.100002	0.0855396	0.10006	0.102083	0.0998457	0.102076	0.0998479	0.100379	0.0999795	0.0997701	0.100001	0.0862393	0.100058	0.100074	0.0999993	0.102083	0.0998457	0.100504	0.0999933	0.100379	0.0999795	0.0951208	0.10002	0.100504	0.0999933	0.098061	0.100035	0.0854182	0.100051	0.100648	0.0999903	0.100496	0.100023
0.856	0.0997782	0.100002	0.102051	0.0998483	0.0997717	0.100002	0.0997759	0.100002	0.0855723	0.10006	0.102058	0.0998461	0.102051	0.0998483	0.100377	0.0999795	0.0997717	0.100002	0.0862704	0.100058	0.100074	0.0999993	0.102058	0.0998461	0.100501	0.0999929	0.100377	0.0999795	0.0951318	0.10002	0.100501	0.0999929	0.0980701	0.100035	0.0854484	0.100051	0.100646	0.0999904	0.100493	0.100021
0.857	0.0997798	0.100002	0.102027	0.0998487	0.0997733	0.100002	0.0997775	0.100002	0.085605	0.10006	0.102033	0.0998465	0.102027	0.0998487	0.100375	0.0999795	0.0997733	0.100002	0.0863016	0.100058	0.100074	0.0999993	0.102033	0.0998465	0.100499	0.0999926	0.100375	0.0999795	0.0951429	0.10002	0.100499	0.0999926	0.0980792	0.100035	0.0854786	0.10005	0.100643	0.0999904	0.10049	0.100019
0.858	0.0997813	0.100002	0.102003	0.0998492	0.0997748	0.100002	0.099779	0.100002	0.0856376	0.10006	0.102009	0.0998469	0.102003	0.0998492	0.100373	0.0999796	0.0997748	0.100002	0.0863326	0.100058	0.100073	0.0999993	0.102009	0.0998469	0.100497	0.0999922	0.100373	0.0999796	0.0951538	0.10002	0.100497	0.0999922	0.0980883	0.100035	0.0855087	0.10005	0.100641	0.0999904	0.100488	0.100017
0.859	0.0997828	0.100002	0.101979	0.0998496	0.0997764	0.100002	0.0997805	0.100002	0.0856701	0.10006	0.101984	0.0998473	0.101979	0.0998496	0.100371	0.0999797	0.0997764	0.100002	0.0863636	0.100058	0.100073	0.0999993	0.101984	0.0998473	0.100495	0.0999919	0.100371	0.0999797	0.0951648	0.10002	0.100495	0.0999919	0.0980974	0.100035	0.0855388	0.10005	0.100639	0.0999905	0.100485	0.100015
0.86	0.0997843	0.100002	0.101955	0.09985	0.0997779	0.100002	0.0997821	0.100002	0.0857026	0.10006	0.10196	0.0998477	0.101955	0.09985	0.100369	0.0999798	0.0997779	0.100002	0.0863944	0.100057	0.100073	0.0999993	0.10196	0.0998477	0.100493	0.0999916	0.100369	0.0999798	0.0951757	0.10002	0.100493	0.0999916	0.0981064	0.100035	0.0855688	0.10005	0.100636	0.0999905	0.100482	0.100013
0.861	0.0997858	0.100002	0.101931	0.0998505	0.0997795	0.100002	0.0997836	0.100002	0.0857349	0.10006	0.101937	0.0998481	0.101931	0.0998505	0.100367	0.0999799	0.0997795	0.100002	0.0864253	0.100057	0.100073	0.0999993	0.101937	0.0998481	0.100491	0.0999913	0.100367	0.0999799	0.0951867	0.10002	0.100491	0.0999913	0.0981153	0.100034	0.0855987	0.10005	0.100634	0.0999906	0.100479	0.100012
0.862	0.0997874	0.100002	0.101908	0.099851	0.0997811	0.100002	0.0997852	0.100003	0.0857672	0.100059	0.101913	0.0998486	0.101908	0.099851	0.100365	0.09998	0.0997811	0.100002	0.086456	0.100057	0.100072	0.0999993	0.101913	0.0998486	0.100488	0.0999911	0.100365	0.09998	0.0951976	0.10002	0.100488	0.0999911	0.0981242	0.100034	0.0856286	0.10005	0.100632	0.0999906	0.100477	0.10001
0.863	0.0997889	0.100003	0.101884	0.0998514	0.0997826	0.100002	0.0997867	0.100003	0.0857995	0.100059	0.101889	0.099849	0.101884	0.0998514	0.100363	0.0999801	0.0997826	0.100002	0.0864867	0.100057	0.100072	0.0999993	0.101889	0.099849	0.100486	0.0999908	0.100363	0.0999801	0.0952084	0.10002	0.100486	0.0999908	0.0981331	0.100034	0.0856584	0.10005	0.100629	0.0999907	0.100474	0.100008
0.864	0.0997904	0.100003	0.101861	0.0998519	0.0997841	0.100002	0.0997882	0.100003	0.0858316	0.100059	0.101866	0.0998495	0.101861	0.0998519	0.100361	0.0999803	0.0997841	0.100002	0.0865173	0.100057	0.100072	0.0999993	0.101866	0.0998495	0.100484	0.0999906	0.100361	0.0999803	0.0952193	0.10002	0.100484	0.0999906	0.0981419	0.100034	0.0856881	0.10005	0.100627	0.0999907	0.100471	0.100007
0.865	0.0997919	0.100003	0.101838	0.0998524	0.0997857	0.100002	0.0997897	0.100003	0.0858637	0.100059	0.101843	0.0998499	0.101838	0.0998524	0.10036	0.0999805	0.0997857	0.100002	0.0865479	0.100057	0.100072	0.0999993	0.101843	0.0998499	0.100482	0.0999903	0.10036	0.0999805	0.0952301	0.10002	0.100482	0.0999903	0.0981507	0.100034	0.0857178	0.10005	0.100625	0.0999908	0.100468	0.100005
0.866	0.0997934	0.100003	0.101815	0.0998529	0.0997872	0.100002	0.0997913	0.100003	0.0858957	0.100059	0.10182	0.0998504	0.101815	0.0998529	0.100358	0.0999806	0.0997872	0.100002	0.0865783	0.100057	0.100071	0.0999993	0.10182	0.0998504	0.10048	0.0999901	0.100358	0.0999806	0.0952409	0.10002	0.10048	0.0999901	0.0981594	0.100034	0.0857474	0.100049	0.100623	0.0999908	0.100465	0.100004
0.867	0.0997949	0.100003	0.101793	0.0998534	0.0997888	0.100003	0.0997928	0.100003	0.0859276	0.100059	0.101797	0.0998509	0.101793	0.0998534	0.100356	0.0999808	0.0997888	0.100003	0.0866088	0.100057	0.100071	0.0999993	0.101797	0.0998509	0.100478	0.0999899	0.100356	0.0999808	0.0952516	0.10002	0.100478	0.0999899	0.0981681	0.100033	0.085777	0.100049	0.10062	0.0999909	0.100463	0.100002
0.868	0.0997964	0.100003	0.10177	0.0998539	0.0997903	0.100003	0.0997943	0.100003	0.0859595	0.100059	0.101775	0.0998514	0.10177	0.0998539	0.100355	0.099981	0.0997903	0.100003	0.0866391	0.100056	0.100071	0.0999993	0.101775	0.0998514	0.100476	0.0999897	0.100355	0.099981	0.0952624	0.10002	0.100476	0.0999897	0.0981768	0.100033	0.0858065	0.100049	0.100618	0.0999909	0.10046	0.100001
0.869	0.0997979	0.100003	0.101748	0.0998544	0.0997918	0.100003	0.0997958	0.100003	0.0859913	0.100058	0.101752	0.0998518	0.101748	0.0998544	0.100353	0.0999812	0.0997918	0.100003	0.0866694	0.100056	0.100071	0.0999993	0.101752	0.0998518	0.100474	0.0999896	0.100353	0.0999812	0.0952731	0.10002	0.100474	0.0999896	0.0981854	0.100033	0.085836	0.100049	0.100616	0.099991	0.100457	0.0999993
0.87	0.0997994	0.100003	0.101726	0.0998549	0.0997934	0.100003	0.0997973	0.100003	0.086023	0.100058	0.10173	0.0998523	0.101726	0.0998549	0.100351	0.0999815	0.0997934	0.100003	0.0866996	0.100056	0.10007	0.0999993	0.10173	0.0998523	0.100472	0.0999894	0.100351	0.0999815	0.0952838	0.10002	0.100472	0.0999894	0.098194	0.100033	0.0858653	0.100049	0.100614	0.099991	0.100454	0.0999979
0.871	0.0998009	0.100003	0.101704	0.0998554	0.0997949	0.100003	0.0997988	0.100003	0.0860546	0.100058	0.101708	0.0998529	0.101704	0.0998554	0.100349	0.0999817	0.0997949	0.100003	0.0867297	0.100056	0.10007	0.0999993	0.101708	0.0998529	0.10047	0.0999892	0.100349	0.0999817	0.0952945	0.100019	0.10047	0.0999892	0.0982025	0.100033	0.0858947	0.100049	0.100611	0.0999911	0.100451	0.0999966
0.872	0.0998023	0.100003	0.101682	0.099856	0.0997964	0.100003	0.0998003	0.100003	0.0860862	0.100058	0.101686	0.0998534	0.101682	0.099856	0.100348	0.0999819	0.0997964	0.100003	0.0867598	0.100056	0.10007	0.0999993	0.101686	0.0998534	0.100468	0.0999891	0.100348	0.0999819	0.0953051	0.100019	0.100468	0.0999891	0.098211	0.100033	0.0859239	0.100049	0.100609	0.0999912	0.100449	0.0999953
0.873	0.0998038	0.100003	0.101661	0.0998565	0.0997979	0.100003	0.0998018	0.100003	0.0861177	0.100058	0.101664	0.0998539	0.101661	0.0998565	0.100346	0.0999822	0.0997979	0.100003	0.0867898	0.100056	0.10007	0.0999993	0.101664	0.0998539	0.100466	0.099989	0.100346	0.0999822	0.0953158	0.100019	0.100466	0.099989	0.0982195	0.100032	0.0859531	0.100049	0.100607	0.0999912	0.100446	0.099994
0.874	0.0998053	0.100003	0.101639	0.099857	0.0997994	0.100003	0.0998033	0.100003	0.0861492	0.100058	0.101643	0.0998544	0.101639	0.099857	0.100345	0.0999824	0.0997994	0.100003	0.0868197	0.100056	0.100069	0.0999993	0.101643	0.0998544	0.100464	0.0999889	0.100345	0.0999824	0.0953264	0.100019	0.100464	0.0999889	0.0982279	0.100032	0.0859823	0.100049	0.100605	0.0999913	0.100443	0.0999928
0.875	0.0998068	0.100003	0.101618	0.0998576	0.099801	0.100003	0.0998048	0.100004	0.0861805	0.100058	0.101622	0.0998549	0.101618	0.0998576	0.100343	0.0999827	0.099801	0.100003	0.0868495	0.100056	0.100069	0.0999993	0.101622	0.0998549	0.100462	0.0999888	0.100343	0.0999827	0.0953369	0.100019	0.100462	0.0999888	0.0982363	0.100032	0.0860113	0.100048	0.100603	0.0999914	0.10044	0.0999916
0.876	0.0998082	0.100003	0.101597	0.0998581	0.0998025	0.100003	0.0998063	0.100004	0.0862118	0.100057	0.1016	0.0998555	0.101597	0.0998581	0.100342	0.099983	0.0998025	0.100003	0.0868793	0.100055	0.100069	0.0999993	0.1016	0.0998555	0.10046	0.0999887	0.100342	0.099983	0.0953475	0.100019	0.10046	0.0999887	0.0982446	0.100032	0.0860404	0.100048	0.100601	0.0999914	0.100437	0.0999905
0.877	0.0998097	0.100004	0.101576	0.0998587	0.099804	0.100003	0.0998078	0.100004	0.086243	0.100057	0.101579	0.099856	0.101576	0.0998587	0.10034	0.0999832	0.099804	0.100003	0.0869091	0.100055	0.100069	0.0999993	0.101579	0.099856	0.100458	0.0999886	0.10034	0.0999832	0.095358	0.100019	0.100458	0.0999886	0.0982529	0.100032	0.0860693	0.100048	0.100598	0.0999915	0.100435	0.0999894
0.878	0.0998111	0.100004	0.101556	0.0998593	0.0998055	0.100003	0.0998093	0.100004	0.0862742	0.100057	0.101559	0.0998566	0.101556	0.0998593	0.100339	0.0999835	0.0998055	0.100003	0.0869387	0.100055	0.100069	0.0999993	0.101559	0.0998566	0.100456	0.0999885	0.100339	0.0999835	0.0953685	0.100019	0.100456	0.0999885	0.0982612	0.100032	0.0860982	0.100048	0.100596	0.0999916	0.100432	0.0999883
0.879	0.0998126	0.100004	0.101535	0.0998598	0.099807	0.100003	0.0998107	0.100004	0.0863053	0.100057	0.101538	0.0998571	0.101535	0.0998598	0.100337	0.0999838	0.099807	0.100003	0.0869683	0.100055	0.100068	0.0999993	0.101538	0.0998571	0.100454	0.0999885	0.100337	0.0999838	0.095379	0.100019	0.100454	0.0999885	0.0982694	0.100032	0.0861271	0.100048	0.100594	0.0999916	0.100429	0.0999873
0.88	0.0998141	0.100004	0.101515	0.0998604	0.0998084	0.100004	0.0998122	0.100004	0.0863363	0.100057	0.101518	0.0998577	0.101515	0.0998604	0.100336	0.0999841	0.0998084	0.100004	0.0869978	0.100055	0.100068	0.0999993	0.101518	0.0998577	0.100452	0.0999884	0.100336	0.0999841	0.0953895	0.100019	0.100452	0.0999884	0.0982776	0.100031	0.0861559	0.100048	0.100592	0.0999917	0.100426	0.0999863
0.881	0.0998155	0.100004	0.101495	0.099861	0.0998099	0.100004	0.0998137	0.100004	0.0863672	0.100057	0.101497	0.0998582	0.101495	0.099861	0.100334	0.0999844	0.0998099	0.100004	0.0870273	0.100055	0.100068	0.0999993	0.101497	0.0998582	0.10045	0.0999884	0.100334	0.0999844	0.0953999	0.100019	0.10045	0.0999884	0.0982857	0.100031	0.0861846	0.100048	0.10059	0.0999918	0.100424	0.0999853
0.882	0.0998169	0.100004	0.101475	0.0998616	0.0998114	0.100004	0.0998151	0.100004	0.0863981	0.100057	0.101477	0.0998588	0.101475	0.0998616	0.100333	0.0999846	0.0998114	0.100004	0.0870567	0.100055	0.100068	0.0999993	0.101477	0.0998588	0.100448	0.0999884	0.100333	0.0999846	0.0954103	0.100019	0.100448	0.0999884	0.0982938	0.100031	0.0862133	0.100048	0.100588	0.0999918	0.100421	0.0999844
0.883	0.0998184	0.100004	0.101455	0.0998622	0.0998129	0.100004	0.0998166	0.100004	0.0864289	0.100056	0.101457	0.0998594	0.101455	0.0998622	0.100331	0.0999849	0.0998129	0.100004	0.087086	0.100055	0.100067	0.0999993	0.101457	0.0998594	0.100446	0.0999883	0.100331	0.0999849	0.0954207	0.100019	0.100446	0.0999883	0.0983019	0.100031	0.0862419	0.100048	0.100586	0.0999919	0.100418	0.0999836
0.884	0.0998198	0.100004	0.101435	0.0998627	0.0998144	0.100004	0.099818	0.100004	0.0864596	0.100056	0.101437	0.09986	0.101435	0.0998627	0.10033	0.0999852	0.0998144	0.100004	0.0871152	0.100054	0.100067	0.0999993	0.101437	0.09986	0.100444	0.0999883	0.10033	0.0999852	0.0954311	0.100019	0.100444	0.0999883	0.0983099	0.100031	0.0862704	0.100048	0.100584	0.099992	0.100416	0.0999827
0.885	0.0998212	0.100004	0.101416	0.0998633	0.0998158	0.100004	0.0998195	0.100004	0.0864903	0.100056	0.101418	0.0998606	0.101416	0.0998633	0.100329	0.0999855	0.0998158	0.100004	0.0871444	0.100054	0.100067	0.0999993	0.101418	0.0998606	0.100443	0.0999883	0.100329	0.0999855	0.0954415	0.100019	0.100443	0.0999883	0.0983179	0.100031	0.0862989	0.100047	0.100582	0.0999921	0.100413	0.0999819
0.886	0.0998227	0.100004	0.101396	0.0998639	0.0998173	0.100004	0.0998209	0.100004	0.0865209	0.100056	0.101398	0.0998611	0.101396	0.0998639	0.100327	0.0999858	0.0998173	0.100004	0.0871735	0.100054	0.100067	0.0999993	0.101398	0.0998611	0.100441	0.0999883	0.100327	0.0999858	0.0954518	0.100019	0.100441	0.0999883	0.0983258	0.100031	0.0863273	0.100047	0.10058	0.0999921	0.10041	0.0999811
0.887	0.0998241	0.100004	0.101377	0.0998645	0.0998187	0.100004	0.0998224	0.100004	0.0865514	0.100056	0.101379	0.0998617	0.101377	0.0998645	0.100326	0.0999861	0.0998187	0.100004	0.0872026	0.100054	0.100066	0.0999993	0.101379	0.0998617	0.100439	0.0999883	0.100326	0.0999861	0.0954621	0.100019	0.100439	0.0999883	0.0983337	0.10003	0.0863557	0.100047	0.100578	0.0999922	0.100408	0.0999804
0.888	0.0998255	0.100004	0.101358	0.0998652	0.0998202	0.100004	0.0998238	0.100004	0.0865819	0.100056	0.10136	0.0998623	0.101358	0.0998652	0.100325	0.0999864	0.0998202	0.100004	0.0872316	0.100054	0.100066	0.0999993	0.10136	0.0998623	0.100437	0.0999884	0.100325	0.0999864	0.0954724	0.100019	0.100437	0.0999884	0.0983416	0.10003	0.086384	0.100047	0.100575	0.0999923	0.100405	0.0999797
0.889	0.0998269	0.100004	0.101339	0.0998658	0.0998216	0.100004	0.0998252	0.100004	0.0866122	0.100056	0.101341	0.0998629	0.101339	0.0998658	0.100323	0.0999867	0.0998216	0.100004	0.0872605	0.100054	0.100066	0.0999993	0.101341	0.0998629	0.100435	0.0999884	0.100323	0.0999867	0.0954826	0.100019	0.100435	0.0999884	0.0983495	0.10003	0.0864123	0.100047	0.100573	0.0999923	0.100402	0.0999791
0.89	0.0998283	0.100004	0.101321	0.0998664	0.0998231	0.100004	0.0998266	0.100004	0.0866426	0.100056	0.101322	0.0998636	0.101321	0.0998664	0.100322	0.099987	0.0998231	0.100004	0.0872894	0.100054	0.100066	0.0999994	0.101322	0.0998636	0.100433	0.0999884	0.100322	0.099987	0.0954928	0.100019	0.100433	0.0999884	0.0983573	0.10003	0.0864405	0.100047	0.100571	0.0999924	0.1004	0.0999784
0.891	0.0998297	0.100004	0.101302	0.099867	0.0998245	0.100004	0.099828	0.100004	0.0866728	0.100055	0.101304	0.0998642	0.101302	0.099867	0.100321	0.0999873	0.0998245	0.100004	0.0873182	0.100054	0.100065	0.0999994	0.101304	0.0998642	0.100432	0.0999885	0.100321	0.0999873	0.095503	0.100019	0.100432	0.0999885	0.098365	0.10003	0.0864686	0.100047	0.100569	0.0999925	0.100397	0.0999778
0.892	0.0998311	0.100004	0.101284	0.0998676	0.0998259	0.100004	0.0998295	0.100004	0.086703	0.100055	0.101285	0.0998648	0.101284	0.0998676	0.100319	0.0999876	0.0998259	0.100004	0.0873469	0.100053	0.100065	0.0999994	0.101285	0.0998648	0.10043	0.0999885	0.100319	0.0999876	0.0955132	0.100019	0.10043	0.0999885	0.0983728	0.10003	0.0864967	0.100047	0.100567	0.0999926	0.100395	0.0999773
0.893	0.0998325	0.100004	0.101266	0.0998683	0.0998274	0.100004	0.0998309	0.100004	0.0867331	0.100055	0.101267	0.0998654	0.101266	0.0998683	0.100318	0.0999879	0.0998274	0.100004	0.0873756	0.100053	0.100065	0.0999994	0.101267	0.0998654	0.100428	0.0999886	0.100318	0.0999879	0.0955234	0.100019	0.100428	0.0999886	0.0983805	0.10003	0.0865248	0.100047	0.100565	0.0999926	0.100392	0.0999767
0.894	0.0998339	0.100004	0.101248	0.0998689	0.0998288	0.100004	0.0998323	0.100005	0.0867632	0.100055	0.101249	0.099866	0.101248	0.0998689	0.100317	0.0999882	0.0998288	0.100004	0.0874042	0.100053	0.100065	0.0999994	0.101249	0.099866	0.100426	0.0999886	0.100317	0.0999882	0.0955335	0.100019	0.100426	0.0999886	0.0983881	0.100029	0.0865527	0.100047	0.100563	0.0999927	0.10039	0.0999762
0.895	0.0998352	0.100004	0.10123	0.0998695	0.0998302	0.100004	0.0998336	0.100005	0.0867931	0.100055	0.101231	0.0998666	0.10123	0.0998695	0.100316	0.0999885	0.0998302	0.100004	0.0874327	0.100053	0.100065	0.0999994	0.101231	0.0998666	0.100425	0.0999887	0.100316	0.0999885	0.0955436	0.100019	0.100425	0.0999887	0.0983957	0.100029	0.0865806	0.100047	0.100561	0.0999928	0.100387	0.0999757
0.896	0.0998366	0.100005	0.101212	0.0998702	0.0998316	0.100004	0.099835	0.100005	0.0868231	0.100055	0.101213	0.0998673	0.101212	0.0998702	0.100315	0.0999888	0.0998316	0.100004	0.0874612	0.100053	0.100064	0.0999994	0.101213	0.0998673	0.100423	0.0999888	0.100315	0.0999888	0.0955537	0.100018	0.100423	0.0999888	0.0984033	0.100029	0.0866085	0.100046	0.100559	0.0999928	0.100385	0.0999753
0.897	0.099838	0.100005	0.101195	0.0998708	0.099833	0.100005	0.0998364	0.100005	0.0868529	0.100055	0.101195	0.0998679	0.101195	0.0998708	0.100313	0.0999891	0.099833	0.100005	0.0874896	0.100053	0.100064	0.0999994	0.101195	0.0998679	0.100421	0.0999888	0.100313	0.0999891	0.0955638	0.100018	0.100421	0.0999888	0.0984109	0.100029	0.0866363	0.100046	0.100557	0.0999929	0.100382	0.0999749
0.898	0.0998393	0.100005	0.101177	0.0998714	0.0998344	0.100005	0.0998378	0.100005	0.0868827	0.100055	0.101178	0.0998685	0.101177	0.0998714	0.100312	0.0999894	0.0998344	0.100005	0.0875179	0.100053	0.100064	0.0999994	0.101178	0.0998685	0.10042	0.0999889	0.100312	0.0999894	0.0955739	0.100018	0.10042	0.0999889	0.0984184	0.100029	0.086664	0.100046	0.100556	0.099993	0.10038	0.0999745
0.899	0.0998407	0.100005	0.10116	0.0998721	0.0998358	0.100005	0.0998392	0.100005	0.0869124	0.100054	0.10116	0.0998692	0.10116	0.0998721	0.100311	0.0999897	0.0998358	0.100005	0.0875462	0.100053	0.100064	0.0999994	0.10116	0.0998692	0.100418	0.099989	0.100311	0.0999897	0.0955839	0.100018	0.100418	0.099989	0.0984258	0.100029	0.0866917	0.100046	0.100554	0.099993	0.100377	0.0999742
0.9	0.099842	0.100005	0.101143	0.0998727	0.0998372	0.100005	0.0998405	0.100005	0.086942	0.100054	0.101143	0.0998698	0.101143	0.0998727	0.10031	0.09999	0.0998372	0.100005	0.0875744	0.100052	0.100063	0.0999994	0.101143	0.0998698	0.100416	0.0999891	0.10031	0.09999	0.0955939	0.100018	0.100416	0.0999891	0.0984333	0.100029	0.0867194	0.100046	0.100552	0.0999931	0.100375	0.0999738
0.901	0.0998434	0.100005	0.101126	0.0998734	0.0998386	0.100005	0.0998419	0.100005	0.0869716	0.100054	0.101126	0.0998705	0.101126	0.0998734	0.100309	0.0999903	0.0998386	0.100005	0.0876025	0.100052	0.100063	0.0999994	0.101126	0.0998705	0.100415	0.0999892	0.100309	0.0999903	0.0956039	0.100018	0.100415	0.0999892	0.0984407	0.100028	0.0867469	0.100046	0.10055	0.0999932	0.100373	0.0999735
0.902	0.0998447	0.100005	0.101109	0.099874	0.09984	0.100005	0.0998432	0.100005	0.0870011	0.100054	0.101109	0.0998711	0.101109	0.099874	0.100308	0.0999906	0.09984	0.100005	0.0876306	0.100052	0.100063	0.0999994	0.101109	0.0998711	0.100413	0.0999893	0.100308	0.0999906	0.0956138	0.100018	0.100413	0.0999893	0.0984481	0.100028	0.0867744	0.100046	0.100548	0.0999932	0.10037	0.0999733
0.903	0.099846	0.100005	0.101093	0.0998747	0.0998413	0.100005	0.0998446	0.100005	0.0870306	0.100054	0.101093	0.0998718	0.101093	0.0998747	0.100307	0.0999908	0.0998413	0.100005	0.0876586	0.100052	0.100063	0.0999994	0.101093	0.0998718	0.100411	0.0999894	0.100307	0.0999908	0.0956238	0.100018	0.100411	0.0999894	0.0984554	0.100028	0.0868019	0.100046	0.100546	0.0999933	0.100368	0.099973
0.904	0.0998474	0.100005	0.101076	0.0998753	0.0998427	0.100005	0.0998459	0.100005	0.0870599	0.100054	0.101076	0.0998724	0.101076	0.0998753	0.100305	0.0999911	0.0998427	0.100005	0.0876866	0.100052	0.100063	0.0999994	0.101076	0.0998724	0.10041	0.0999895	0.100305	0.0999911	0.0956337	0.100018	0.10041	0.0999895	0.0984627	0.100028	0.0868293	0.100046	0.100544	0.0999934	0.100366	0.0999728
0.905	0.0998487	0.100005	0.10106	0.099876	0.0998441	0.100005	0.0998473	0.100005	0.0870892	0.100054	0.10106	0.0998731	0.10106	0.099876	0.100304	0.0999914	0.0998441	0.100005	0.0877145	0.100052	0.100062	0.0999994	0.10106	0.0998731	0.100408	0.0999896	0.100304	0.0999914	0.0956436	0.100018	0.100408	0.0999896	0.09847	0.100028	0.0868567	0.100046	0.100542	0.0999934	0.100364	0.0999726
0.906	0.09985	0.100005	0.101044	0.0998766	0.0998454	0.100005	0.0998486	0.100005	0.0871185	0.100054	0.101044	0.0998737	0.101044	0.0998766	0.100303	0.0999916	0.0998454	0.100005	0.0877423	0.100052	0.100062	0.0999994	0.101044	0.0998737	0.100406	0.0999897	0.100303	0.0999916	0.0956534	0.100018	0.100406	0.0999897	0.0984772	0.100028	0.0868839	0.100046	0.10054	0.0999935	0.100361	0.0999724
0.907	0.0998513	0.100005	0.101028	0.0998773	0.0998468	0.100005	0.0998499	0.100005	0.0871477	0.100053	0.101028	0.0998744	0.101028	0.0998773	0.100302	0.0999919	0.0998468	0.100005	0.0877701	0.100052	0.100062	0.0999994	0.101028	0.0998744	0.100405	0.0999898	0.100302	0.0999919	0.0956633	0.100018	0.100405	0.0999898	0.0984844	0.100028	0.0869112	0.100046	0.100538	0.0999936	0.100359	0.0999723
0.908	0.0998526	0.100005	0.101012	0.099878	0.0998481	0.100005	0.0998512	0.100005	0.0871768	0.100053	0.101012	0.0998751	0.101012	0.099878	0.100301	0.0999922	0.0998481	0.100005	0.0877978	0.100051	0.100062	0.0999994	0.101012	0.0998751	0.100403	0.0999899	0.100301	0.0999922	0.0956731	0.100018	0.100403	0.0999899	0.0984916	0.100028	0.0869384	0.100045	0.100536	0.0999936	0.100357	0.0999722
0.909	0.0998539	0.100005	0.100996	0.0998786	0.0998494	0.100005	0.0998526	0.100005	0.0872058	0.100053	0.100996	0.0998757	0.100996	0.0998786	0.1003	0.0999924	0.0998494	0.100005	0.0878254	0.100051	0.100062	0.0999994	0.100996	0.0998757	0.100402	0.09999	0.1003	0.0999924	0.0956829	0.100018	0.100402	0.09999	0.0984987	0.100027	0.0869655	0.100045	0.100535	0.0999937	0.100355	0.0999721
0.91	0.0998552	0.100005	0.100981	0.0998793	0.0998508	0.100005	0.0998539	0.100005	0.0872348	0.100053	0.10098	0.0998764	0.100981	0.0998793	0.100299	0.0999927	0.0998508	0.100005	0.087853	0.100051	0.100061	0.0999994	0.10098	0.0998764	0.1004	0.0999901	0.100299	0.0999927	0.0956927	0.100018	0.1004	0.0999901	0.0985058	0.100027	0.0869925	0.100045	0.100533	0.0999938	0.100353	0.099972
0.911	0.0998565	0.100005	0.100965	0.09988	0.0998521	0.100005	0.0998552	0.100005	0.0872637	0.100053	0.100965	0.0998771	0.100965	0.09988	0.100298	0.0999929	0.0998521	0.100005	0.0878805	0.100051	0.100061	0.0999994	0.100965	0.0998771	0.100399	0.0999902	0.100298	0.0999929	0.0957025	0.100018	0.100399	0.0999902	0.0985128	0.100027	0.0870196	0.100045	0.100531	0.0999938	0.100351	0.0999719
0.912	0.0998578	0.100005	0.10095	0.0998806	0.0998534	0.100005	0.0998565	0.100005	0.0872926	0.100053	0.100949	0.0998777	0.10095	0.0998806	0.100297	0.0999932	0.0998534	0.100005	0.087908	0.100051	0.100061	0.0999994	0.100949	0.0998777	0.100397	0.0999904	0.100297	0.0999932	0.0957122	0.100018	0.100397	0.0999904	0.0985199	0.100027	0.0870465	0.100045	0.100529	0.0999939	0.100348	0.0999719
0.913	0.099859	0.100005	0.100935	0.0998813	0.0998547	0.100005	0.0998577	0.100005	0.0873214	0.100053	0.100934	0.0998784	0.100935	0.0998813	0.100296	0.0999934	0.0998547	0.100005	0.0879354	0.100051	0.100061	0.0999994	0.100934	0.0998784	0.100396	0.0999905	0.100296	0.0999934	0.0957219	0.100018	0.100396	0.0999905	0.0985269	0.100027	0.0870734	0.100045	0.100527	0.0999939	0.100346	0.0999719
0.914	0.0998603	0.100005	0.10092	0.099882	0.099856	0.100005	0.099859	0.100005	0.0873501	0.100053	0.100919	0.0998791	0.10092	0.099882	0.100295	0.0999936	0.099856	0.100005	0.0879627	0.100051	0.10006	0.0999994	0.100919	0.0998791	0.100394	0.0999906	0.100295	0.0999936	0.0957316	0.100018	0.100394	0.0999906	0.0985338	0.100027	0.0871003	0.100045	0.100525	0.099994	0.100344	0.0999719
0.915	0.0998616	0.100005	0.100905	0.0998827	0.0998573	0.100005	0.0998603	0.100005	0.0873787	0.100053	0.100904	0.0998797	0.100905	0.0998827	0.100294	0.0999938	0.0998573	0.100005	0.08799	0.100051	0.10006	0.0999994	0.100904	0.0998797	0.100393	0.0999907	0.100294	0.0999938	0.0957413	0.100018	0.100393	0.0999907	0.0985408	0.100027	0.087127	0.100045	0.100524	0.0999941	0.100342	0.0999719
0.916	0.0998628	0.100005	0.100891	0.0998833	0.0998586	0.100005	0.0998616	0.100005	0.0874073	0.100052	0.100889	0.0998804	0.100891	0.0998833	0.100293	0.0999941	0.0998586	0.100005	0.0880172	0.10005	0.10006	0.0999994	0.100889	0.0998804	0.100391	0.0999909	0.100293	0.0999941	0.0957509	0.100018	0.100391	0.0999909	0.0985477	0.100026	0.0871538	0.100045	0.100522	0.0999941	0.10034	0.0999719
0.917	0.0998641	0.100005	0.100876	0.099884	0.0998599	0.100005	0.0998628	0.100005	0.0874359	0.100052	0.100875	0.0998811	0.100876	0.099884	0.100292	0.0999943	0.0998599	0.100005	0.0880443	0.10005	0.10006	0.0999994	0.100875	0.0998811	0.10039	0.099991	0.100292	0.0999943	0.0957606	0.100018	0.10039	0.099991	0.0985545	0.100026	0.0871805	0.100045	0.10052	0.0999942	0.100338	0.099972
0.918	0.0998653	0.100005	0.100862	0.0998847	0.0998612	0.100005	0.0998641	0.100005	0.0874643	0.100052	0.10086	0.0998818	0.100862	0.0998847	0.100291	0.0999945	0.0998612	0.100005	0.0880714	0.10005	0.10006	0.0999994	0.10086	0.0998818	0.100388	0.0999911	0.100291	0.0999945	0.0957702	0.100018	0.100388	0.0999911	0.0985614	0.100026	0.0872071	0.100045	0.100518	0.0999942	0.100337	0.0999721
0.919	0.0998666	0.100005	0.100848	0.0998854	0.0998624	0.100005	0.0998653	0.100005	0.0874927	0.100052	0.100846	0.0998824	0.100848	0.0998854	0.10029	0.0999947	0.0998624	0.100005	0.0880984	0.10005	0.100059	0.0999994	0.100846	0.0998824	0.100387	0.0999912	0.10029	0.0999947	0.0957798	0.100018	0.100387	0.0999912	0.0985682	0.100026	0.0872336	0.100045	0.100516	0.0999943	0.100335	0.0999722
0.92	0.0998678	0.100005	0.100833	0.099886	0.0998637	0.100005	0.0998666	0.100005	0.0875211	0.100052	0.100832	0.0998831	0.100833	0.099886	0.100289	0.0999949	0.0998637	0.100005	0.0881254	0.10005	0.100059	0.0999994	0.100832	0.0998831	0.100385	0.0999914	0.100289	0.0999949	0.0957893	0.100018	0.100385	0.0999914	0.0985749	0.100026	0.0872602	0.100045	0.100515	0.0999943	0.100333	0.0999723
0.921	0.099869	0.100005	0.100819	0.0998867	0.099865	0.100005	0.0998678	0.100005	0.0875493	0.100052	0.100818	0.0998838	0.100819	0.0998867	0.100288	0.0999951	0.099865	0.100005	0.0881523	0.10005	0.100059	0.0999994	0.100818	0.0998838	0.100384	0.0999915	0.100288	0.0999951	0.0957989	0.100018	0.100384	0.0999915	0.0985817	0.100026	0.0872866	0.100044	0.100513	0.0999944	0.100331	0.0999724
0.922	0.0998702	0.100005	0.100806	0.0998874	0.0998662	0.100005	0.0998691	0.100005	0.0875775	0.100052	0.100804	0.0998845	0.100806	0.0998874	0.100287	0.0999953	0.0998662	0.100005	0.0881791	0.10005	0.100059	0.0999994	0.100804	0.0998845	0.100383	0.0999916	0.100287	0.0999953	0.0958084	0.100018	0.100383	0.0999916	0.0985884	0.100026	0.087313	0.100044	0.100511	0.0999944	0.100329	0.0999726
0.923	0.0998714	0.100005	0.100792	0.0998881	0.0998675	0.100005	0.0998703	0.100005	0.0876057	0.100052	0.10079	0.0998852	0.100792	0.0998881	0.100286	0.0999955	0.0998675	0.100005	0.0882059	0.10005	0.100059	0.0999994	0.10079	0.0998852	0.100381	0.0999918	0.100286	0.0999955	0.0958179	0.100018	0.100381	0.0999918	0.098595	0.100026	0.0873394	0.100044	0.100509	0.0999945	0.100327	0.0999727
0.924	0.0998726	0.100005	0.100778	0.0998887	0.0998687	0.100005	0.0998715	0.100005	0.0876338	0.100052	0.100777	0.0998859	0.100778	0.0998887	0.100286	0.0999957	0.0998687	0.100005	0.0882326	0.10005	0.100058	0.0999994	0.100777	0.0998859	0.10038	0.0999919	0.100286	0.0999957	0.0958274	0.100018	0.10038	0.0999919	0.0986017	0.100026	0.0873657	0.100044	0.100508	0.0999945	0.100326	0.0999729
0.925	0.0998738	0.100005	0.100765	0.0998894	0.0998699	0.100005	0.0998727	0.100005	0.0876618	0.100051	0.100763	0.0998865	0.100765	0.0998894	0.100285	0.0999958	0.0998699	0.100005	0.0882593	0.100049	0.100058	0.0999994	0.100763	0.0998865	0.100378	0.099992	0.100285	0.0999958	0.0958368	0.100017	0.100378	0.099992	0.0986083	0.100025	0.0873919	0.100044	0.100506	0.0999946	0.100324	0.0999731
0.926	0.099875	0.100005	0.100752	0.0998901	0.0998712	0.100005	0.0998739	0.100005	0.0876897	0.100051	0.10075	0.0998872	0.100752	0.0998901	0.100284	0.099996	0.0998712	0.100005	0.0882859	0.100049	0.100058	0.0999994	0.10075	0.0998872	0.100377	0.0999922	0.100284	0.099996	0.0958463	0.100017	0.100377	0.0999922	0.0986149	0.100025	0.0874181	0.100044	0.100504	0.0999946	0.100322	0.0999733
0.927	0.0998762	0.100005	0.100739	0.0998908	0.0998724	0.100005	0.0998751	0.100005	0.0877176	0.100051	0.100737	0.0998879	0.100739	0.0998908	0.100283	0.0999962	0.0998724	0.100005	0.0883124	0.100049	0.100058	0.0999994	0.100737	0.0998879	0.100376	0.0999923	0.100283	0.0999962	0.0958557	0.100017	0.100376	0.0999923	0.0986214	0.100025	0.0874442	0.100044	0.100502	0.0999947	0.10032	0.0999735
0.928	0.0998774	0.100005	0.100726	0.0998915	0.0998736	0.100005	0.0998763	0.100005	0.0877454	0.100051	0.100724	0.0998886	0.100726	0.0998915	0.100282	0.0999963	0.0998736	0.100005	0.0883389	0.100049	0.100058	0.0999994	0.100724	0.0998886	0.100374	0.0999924	0.100282	0.0999963	0.0958651	0.100017	0.100374	0.0999924	0.0986279	0.100025	0.0874703	0.100044	0.100501	0.0999947	0.100319	0.0999737
0.929	0.0998786	0.100005	0.100713	0.0998921	0.0998748	0.100005	0.0998775	0.100005	0.0877732	0.100051	0.100711	0.0998893	0.100713	0.0998921	0.100281	0.0999965	0.0998748	0.100005	0.0883653	0.100049	0.100057	0.0999994	0.100711	0.0998893	0.100373	0.0999925	0.100281	0.0999965	0.0958744	0.100017	0.100373	0.0999925	0.0986344	0.100025	0.0874963	0.100044	0.100499	0.0999948	0.100317	0.0999739
0.93	0.0998797	0.100005	0.1007	0.0998928	0.099876	0.100005	0.0998787	0.100005	0.0878009	0.100051	0.100698	0.09989	0.1007	0.0998928	0.10028	0.0999966	0.099876	0.100005	0.0883917	0.100049	0.100057	0.0999994	0.100698	0.09989	0.100372	0.0999927	0.10028	0.0999966	0.0958838	0.100017	0.100372	0.0999927	0.0986409	0.100025	0.0875223	0.100044	0.100497	0.0999948	0.100315	0.0999742
0.931	0.0998809	0.100005	0.100687	0.0998935	0.0998772	0.100005	0.0998798	0.100005	0.0878286	0.100051	0.100685	0.0998906	0.100687	0.0998935	0.100279	0.0999968	0.0998772	0.100005	0.088418	0.100049	0.100057	0.0999994	0.100685	0.0998906	0.10037	0.0999928	0.100279	0.0999968	0.0958931	0.100017	0.10037	0.0999928	0.0986473	0.100025	0.0875482	0.100044	0.100495	0.0999949	0.100314	0.0999744
0.932	0.099882	0.100005	0.100675	0.0998942	0.0998784	0.100005	0.099881	0.100005	0.0878561	0.100051	0.100673	0.0998913	0.100675	0.0998942	0.100278	0.0999969	0.0998784	0.100005	0.0884442	0.100049	0.100057	0.0999994	0.100673	0.0998913	0.100369	0.0999929	0.100278	0.0999969	0.0959024	0.100017	0.100369	0.0999929	0.0986537	0.100025	0.0875741	0.100044	0.100494	0.0999949	0.100312	0.0999747
0.933	0.0998832	0.100005	0.100663	0.0998949	0.0998796	0.100005	0.0998822	0.100005	0.0878836	0.100051	0.10066	0.099892	0.100663	0.0998949	0.100278	0.0999971	0.0998796	0.100005	0.0884704	0.100049	0.100057	0.0999994	0.10066	0.099892	0.100368	0.099993	0.100278	0.0999971	0.0959117	0.100017	0.100368	0.099993	0.0986601	0.100024	0.0875999	0.100044	0.100492	0.0999949	0.100311	0.0999749
0.934	0.0998843	0.100005	0.10065	0.0998955	0.0998807	0.100005	0.0998833	0.100005	0.0879111	0.100051	0.100648	0.0998927	0.10065	0.0998955	0.100277	0.0999972	0.0998807	0.100005	0.0884965	0.100048	0.100056	0.0999994	0.100648	0.0998927	0.100366	0.0999932	0.100277	0.0999972	0.095921	0.100017	0.100366	0.0999932	0.0986664	0.100024	0.0876257	0.100043	0.10049	0.099995	0.100309	0.0999752
0.935	0.0998855	0.100005	0.100638	0.0998962	0.0998819	0.100005	0.0998845	0.100005	0.0879385	0.10005	0.100636	0.0998934	0.100638	0.0998962	0.100276	0.0999973	0.0998819	0.100005	0.0885225	0.100048	0.100056	0.0999994	0.100636	0.0998934	0.100365	0.0999933	0.100276	0.0999973	0.0959302	0.100017	0.100365	0.0999933	0.0986727	0.100024	0.0876514	0.100043	0.100489	0.099995	0.100308	0.0999755
0.936	0.0998866	0.100005	0.100626	0.0998969	0.0998831	0.100005	0.0998856	0.100005	0.0879658	0.10005	0.100624	0.0998941	0.100626	0.0998969	0.100275	0.0999975	0.0998831	0.100005	0.0885485	0.100048	0.100056	0.0999994	0.100624	0.0998941	0.100364	0.0999934	0.100275	0.0999975	0.0959395	0.100017	0.100364	0.0999934	0.098679	0.100024	0.087677	0.100043	0.100487	0.0999951	0.100306	0.0999758
0.937	0.0998877	0.100005	0.100615	0.0998976	0.0998842	0.100006	0.0998867	0.100005	0.0879931	0.10005	0.100612	0.0998948	0.100615	0.0998976	0.100274	0.0999976	0.0998842	0.100006	0.0885745	0.100048	0.100056	0.0999994	0.100612	0.0998948	0.100362	0.0999935	0.100274	0.0999976	0.0959487	0.100017	0.100362	0.0999935	0.0986852	0.100024	0.0877026	0.100043	0.100485	0.0999951	0.100305	0.0999761
0.938	0.0998888	0.100005	0.100603	0.0998983	0.0998854	0.100006	0.0998879	0.100005	0.0880203	0.10005	0.1006	0.0998954	0.100603	0.0998983	0.100273	0.0999977	0.0998854	0.100006	0.0886004	0.100048	0.100056	0.0999994	0.1006	0.0998954	0.100361	0.0999936	0.100273	0.0999977	0.0959578	0.100017	0.100361	0.0999936	0.0986914	0.100024	0.0877281	0.100043	0.100484	0.0999951	0.100303	0.0999764
0.939	0.0998899	0.100005	0.100591	0.0998989	0.0998865	0.100006	0.099889	0.100005	0.0880474	0.10005	0.100588	0.0998961	0.100591	0.0998989	0.100272	0.0999978	0.0998865	0.100006	0.0886262	0.100048	0.100055	0.0999995	0.100588	0.0998961	0.10036	0.0999938	0.100272	0.0999978	0.095967	0.100017	0.10036	0.0999938	0.0986976	0.100024	0.0877536	0.100043	0.100482	0.0999952	0.100302	0.0999767
0.94	0.099891	0.100005	0.10058	0.0998996	0.0998877	0.100006	0.0998901	0.100005	0.0880745	0.10005	0.100577	0.0998968	0.10058	0.0998996	0.100271	0.0999979	0.0998877	0.100006	0.088652	0.100048	0.100055	0.0999995	0.100577	0.0998968	0.100359	0.0999939	0.100271	0.0999979	0.0959761	0.100017	0.100359	0.0999939	0.0987038	0.100024	0.0877791	0.100043	0.10048	0.0999952	0.1003	0.0999771
0.941	0.0998921	0.100005	0.100568	0.0999003	0.0998888	0.100006	0.0998912	0.100005	0.0881015	0.10005	0.100566	0.0998975	0.100568	0.0999003	0.100271	0.099998	0.0998888	0.100006	0.0886777	0.100048	0.100055	0.0999995	0.100566	0.0998975	0.100357	0.099994	0.100271	0.099998	0.0959853	0.100017	0.100357	0.099994	0.0987099	0.100024	0.0878045	0.100043	0.100479	0.0999953	0.100299	0.0999774
0.942	0.0998932	0.100005	0.100557	0.099901	0.0998899	0.100006	0.0998923	0.100005	0.0881285	0.10005	0.100554	0.0998982	0.100557	0.099901	0.10027	0.0999981	0.0998899	0.100006	0.0887033	0.100048	0.100055	0.0999995	0.100554	0.0998982	0.100356	0.0999941	0.10027	0.0999981	0.0959944	0.100017	0.100356	0.0999941	0.098716	0.100023	0.0878298	0.100043	0.100477	0.0999953	0.100298	0.0999777
0.943	0.0998943	0.100005	0.100546	0.0999016	0.099891	0.100006	0.0998934	0.100005	0.0881554	0.10005	0.100543	0.0998989	0.100546	0.0999016	0.100269	0.0999982	0.099891	0.100006	0.0887289	0.100047	0.100055	0.0999995	0.100543	0.0998989	0.100355	0.0999942	0.100269	0.0999982	0.0960034	0.100017	0.100355	0.0999942	0.0987221	0.100023	0.0878551	0.100043	0.100475	0.0999953	0.100296	0.0999781
0.944	0.0998954	0.100005	0.100535	0.0999023	0.0998921	0.100006	0.0998945	0.100005	0.0881822	0.100049	0.100532	0.0998995	0.100535	0.0999023	0.100268	0.0999983	0.0998921	0.100006	0.0887544	0.100047	0.100054	0.0999995	0.100532	0.0998995	0.100354	0.0999943	0.100268	0.0999983	0.0960125	0.100017	0.100354	0.0999943	0.0987281	0.100023	0.0878803	0.100043	0.100474	0.0999954	0.100295	0.0999784
0.945	0.0998964	0.100005	0.100524	0.099903	0.0998932	0.100006	0.0998956	0.100005	0.088209	0.100049	0.100521	0.0999002	0.100524	0.099903	0.100267	0.0999984	0.0998932	0.100006	0.0887799	0.100047	0.100054	0.0999995	0.100521	0.0999002	0.100352	0.0999944	0.100267	0.0999984	0.0960215	0.100017	0.100352	0.0999944	0.0987341	0.100023	0.0879055	0.100043	0.100472	0.0999954	0.100294	0.0999788
0.946	0.0998975	0.100005	0.100514	0.0999037	0.0998943	0.100006	0.0998966	0.100005	0.0882357	0.100049	0.10051	0.0999009	0.100514	0.0999037	0.100266	0.0999984	0.0998943	0.100006	0.0888053	0.100047	0.100054	0.0999995	0.10051	0.0999009	0.100351	0.0999945	0.100266	0.0999984	0.0960306	0.100017	0.100351	0.0999945	0.0987401	0.100023	0.0879306	0.100043	0.10047	0.0999954	0.100292	0.0999791
0.947	0.0998986	0.100005	0.100503	0.0999043	0.0998954	0.100006	0.0998977	0.100005	0.0882624	0.100049	0.1005	0.0999016	0.100503	0.0999043	0.100266	0.0999985	0.0998954	0.100006	0.0888307	0.100047	0.100054	0.0999995	0.1005	0.0999016	0.10035	0.0999947	0.100266	0.0999985	0.0960396	0.100017	0.10035	0.0999947	0.0987461	0.100023	0.0879557	0.100042	0.100469	0.0999954	0.100291	0.0999795
0.948	0.0998996	0.100005	0.100493	0.099905	0.0998965	0.100006	0.0998988	0.100005	0.088289	0.100049	0.100489	0.0999023	0.100493	0.099905	0.100265	0.0999986	0.0998965	0.100006	0.088856	0.100047	0.100054	0.0999995	0.100489	0.0999023	0.100349	0.0999948	0.100265	0.0999986	0.0960485	0.100017	0.100349	0.0999948	0.098752	0.100023	0.0879807	0.100042	0.100467	0.0999955	0.10029	0.0999798
0.949	0.0999006	0.100005	0.100482	0.0999057	0.0998976	0.100006	0.0998998	0.100005	0.0883155	0.100049	0.100479	0.0999029	0.100482	0.0999057	0.100264	0.0999986	0.0998976	0.100006	0.0888812	0.100047	0.100054	0.0999995	0.100479	0.0999029	0.100348	0.0999949	0.100264	0.0999986	0.0960575	0.100017	0.100348	0.0999949	0.0987579	0.100023	0.0880057	0.100042	0.100466	0.0999955	0.100289	0.0999802
0.95	0.0999017	0.100005	0.100472	0.0999063	0.0998986	0.100006	0.0999009	0.100005	0.088342	0.100049	0.100469	0.0999036	0.100472	0.0999063	0.100263	0.0999987	0.0998986	0.100006	0.0889064	0.100047	0.100053	0.0999995	0.100469	0.0999036	0.100346	0.099995	0.100263	0.0999987	0.0960664	0.100017	0.100346	0.099995	0.0987637	0.100023	0.0880306	0.100042	0.100464	0.0999955	0.100287	0.0999805
0.951	0.0999027	0.100005	0.100462	0.099907	0.0998997	0.100006	0.0999019	0.100005	0.0883684	0.100049	0.100458	0.0999043	0.100462	0.099907	0.100262	0.0999988	0.0998997	0.100006	0.0889316	0.100047	0.100053	0.0999995	0.100458	0.0999043	0.100345	0.0999951	0.100262	0.0999988	0.0960753	0.100017	0.100345	0.0999951	0.0987696	0.100022	0.0880554	0.100042	0.100462	0.0999956	0.100286	0.0999809
0.952	0.0999037	0.100005	0.100452	0.0999077	0.0999007	0.100006	0.0999029	0.100005	0.0883948	0.100049	0.100448	0.099905	0.100452	0.0999077	0.100262	0.0999988	0.0999007	0.100006	0.0889566	0.100047	0.100053	0.0999995	0.100448	0.099905	0.100344	0.0999952	0.100262	0.0999988	0.0960842	0.100017	0.100344	0.0999952	0.0987754	0.100022	0.0880802	0.100042	0.100461	0.0999956	0.100285	0.0999813
0.953	0.0999047	0.100005	0.100442	0.0999083	0.0999018	0.100006	0.099904	0.100005	0.0884211	0.100048	0.100438	0.0999056	0.100442	0.0999083	0.100261	0.0999989	0.0999018	0.100006	0.0889816	0.100046	0.100053	0.0999995	0.100438	0.0999056	0.100343	0.0999952	0.100261	0.0999989	0.0960931	0.100017	0.100343	0.0999952	0.0987812	0.100022	0.088105	0.100042	0.100459	0.0999956	0.100284	0.0999816
0.954	0.0999058	0.100005	0.100432	0.099909	0.0999028	0.100006	0.099905	0.100005	0.0884473	0.100048	0.100428	0.0999063	0.100432	0.099909	0.10026	0.0999989	0.0999028	0.100006	0.0890066	0.100046	0.100053	0.0999995	0.100428	0.0999063	0.100342	0.0999953	0.10026	0.0999989	0.096102	0.100016	0.100342	0.0999953	0.098787	0.100022	0.0881297	0.100042	0.100458	0.0999956	0.100283	0.099982
0.955	0.0999068	0.100005	0.100422	0.0999096	0.0999039	0.100006	0.099906	0.100005	0.0884735	0.100048	0.100419	0.099907	0.100422	0.0999096	0.100259	0.099999	0.0999039	0.100006	0.0890315	0.100046	0.100052	0.0999995	0.100419	0.099907	0.100341	0.0999954	0.100259	0.099999	0.0961108	0.100016	0.100341	0.0999954	0.0987927	0.100022	0.0881544	0.100042	0.100456	0.0999957	0.100282	0.0999824
0.956	0.0999078	0.100005	0.100413	0.0999103	0.0999049	0.100006	0.099907	0.100005	0.0884996	0.100048	0.100409	0.0999076	0.100413	0.0999103	0.100258	0.099999	0.0999049	0.100006	0.0890564	0.100046	0.100052	0.0999995	0.100409	0.0999076	0.100339	0.0999955	0.100258	0.099999	0.0961196	0.100016	0.100339	0.0999955	0.0987984	0.100022	0.088179	0.100042	0.100455	0.0999957	0.100281	0.0999827
0.957	0.0999087	0.100005	0.100403	0.099911	0.0999059	0.100006	0.099908	0.100005	0.0885257	0.100048	0.1004	0.0999083	0.100403	0.099911	0.100257	0.0999991	0.0999059	0.100006	0.0890812	0.100046	0.100052	0.0999995	0.1004	0.0999083	0.100338	0.0999956	0.100257	0.0999991	0.0961284	0.100016	0.100338	0.0999956	0.0988041	0.100022	0.0882035	0.100042	0.100453	0.0999957	0.100279	0.0999831
0.958	0.0999097	0.100005	0.100394	0.0999116	0.0999069	0.100006	0.099909	0.100005	0.0885517	0.100048	0.10039	0.099909	0.100394	0.0999116	0.100257	0.0999991	0.0999069	0.100006	0.0891059	0.100046	0.100052	0.0999995	0.10039	0.099909	0.100337	0.0999957	0.100257	0.0999991	0.0961372	0.100016	0.100337	0.0999957	0.0988097	0.100022	0.088228	0.100042	0.100451	0.0999957	0.100278	0.0999835
0.959	0.0999107	0.100005	0.100385	0.0999123	0.0999079	0.100006	0.09991	0.100005	0.0885776	0.100048	0.100381	0.0999096	0.100385	0.0999123	0.100256	0.0999991	0.0999079	0.100006	0.0891306	0.100046	0.100052	0.0999995	0.100381	0.0999096	0.100336	0.0999958	0.100256	0.0999991	0.0961459	0.100016	0.100336	0.0999958	0.0988154	0.100022	0.0882525	0.100042	0.10045	0.0999958	0.100277	0.0999838
0.96	0.0999117	0.100005	0.100376	0.0999129	0.0999089	0.100006	0.099911	0.100005	0.0886035	0.100048	0.100372	0.0999103	0.100376	0.0999129	0.100255	0.0999992	0.0999089	0.100006	0.0891552	0.100046	0.100052	0.0999995	0.100372	0.0999103	0.100335	0.0999959	0.100255	0.0999992	0.0961547	0.100016	0.100335	0.0999959	0.098821	0.100022	0.0882769	0.100041	0.100448	0.0999958	0.100276	0.0999842
0.961	0.0999126	0.100005	0.100367	0.0999136	0.0999099	0.100006	0.0999119	0.100005	0.0886293	0.100048	0.100363	0.099911	0.100367	0.0999136	0.100254	0.0999992	0.0999099	0.100006	0.0891798	0.100046	0.100051	0.0999995	0.100363	0.099911	0.100334	0.0999959	0.100254	0.0999992	0.0961634	0.100016	0.100334	0.0999959	0.0988265	0.100021	0.0883012	0.100041	0.100447	0.0999958	0.100275	0.0999846
0.962	0.0999136	0.100005	0.100358	0.0999142	0.0999109	0.100006	0.0999129	0.100005	0.0886551	0.100048	0.100354	0.0999116	0.100358	0.0999142	0.100253	0.0999992	0.0999109	0.100006	0.0892043	0.100045	0.100051	0.0999995	0.100354	0.0999116	0.100333	0.099996	0.100253	0.0999992	0.0961721	0.100016	0.100333	0.099996	0.0988321	0.100021	0.0883255	0.100041	0.100445	0.0999958	0.100274	0.0999849
0.963	0.0999145	0.100005	0.100349	0.0999149	0.0999119	0.100006	0.0999139	0.100005	0.0886808	0.100047	0.100345	0.0999123	0.100349	0.0999149	0.100253	0.0999992	0.0999119	0.100006	0.0892287	0.100045	0.100051	0.0999995	0.100345	0.0999123	0.100331	0.0999961	0.100253	0.0999992	0.0961808	0.100016	0.100331	0.0999961	0.0988376	0.100021	0.0883498	0.100041	0.100444	0.0999959	0.100273	0.0999853
0.964	0.0999155	0.100005	0.10034	0.0999155	0.0999129	0.100006	0.0999148	0.100005	0.0887064	0.100047	0.100336	0.0999129	0.10034	0.0999155	0.100252	0.0999992	0.0999129	0.100006	0.0892531	0.100045	0.100051	0.0999995	0.100336	0.0999129	0.10033	0.0999962	0.100252	0.0999992	0.0961894	0.100016	0.10033	0.0999962	0.0988431	0.100021	0.088374	0.100041	0.100442	0.0999959	0.100272	0.0999857
0.965	0.0999164	0.100005	0.100331	0.0999162	0.0999138	0.100006	0.0999158	0.100005	0.088732	0.100047	0.100327	0.0999136	0.100331	0.0999162	0.100251	0.0999993	0.0999138	0.100006	0.0892775	0.100045	0.100051	0.0999995	0.100327	0.0999136	0.100329	0.0999962	0.100251	0.0999993	0.0961981	0.100016	0.100329	0.0999962	0.0988486	0.100021	0.0883981	0.100041	0.100441	0.0999959	0.100271	0.099986
0.966	0.0999174	0.100005	0.100323	0.0999168	0.0999148	0.100005	0.0999167	0.100005	0.0887575	0.100047	0.100319	0.0999142	0.100323	0.0999168	0.10025	0.0999993	0.0999148	0.100005	0.0893018	0.100045	0.10005	0.0999995	0.100319	0.0999142	0.100328	0.0999963	0.10025	0.0999993	0.0962067	0.100016	0.100328	0.0999963	0.098854	0.100021	0.0884222	0.100041	0.100439	0.0999959	0.10027	0.0999864
0.967	0.0999183	0.100005	0.100315	0.0999174	0.0999157	0.100005	0.0999176	0.100005	0.088783	0.100047	0.10031	0.0999149	0.100315	0.0999174	0.100249	0.0999993	0.0999157	0.100005	0.089326	0.100045	0.10005	0.0999995	0.10031	0.0999149	0.100327	0.0999964	0.100249	0.0999993	0.0962153	0.100016	0.100327	0.0999964	0.0988594	0.100021	0.0884463	0.100041	0.100438	0.0999959	0.100269	0.0999867
0.968	0.0999192	0.100005	0.100306	0.0999181	0.0999167	0.100005	0.0999186	0.100005	0.0888084	0.100047	0.100302	0.0999155	0.100306	0.0999181	0.100249	0.0999993	0.0999167	0.100005	0.0893502	0.100045	0.10005	0.0999995	0.100302	0.0999155	0.100326	0.0999964	0.100249	0.0999993	0.0962238	0.100016	0.100326	0.0999964	0.0988648	0.100021	0.0884703	0.100041	0.100436	0.0999959	0.100268	0.0999871
0.969	0.0999201	0.100005	0.100298	0.0999187	0.0999176	0.100005	0.0999195	0.100005	0.0888338	0.100047	0.100294	0.0999162	0.100298	0.0999187	0.100248	0.0999993	0.0999176	0.100005	0.0893743	0.100045	0.10005	0.0999995	0.100294	0.0999162	0.100325	0.0999965	0.100248	0.0999993	0.0962324	0.100016	0.100325	0.0999965	0.0988702	0.100021	0.0884942	0.100041	0.100435	0.099996	0.100267	0.0999874
0.97	0.099921	0.100005	0.10029	0.0999194	0.0999186	0.100005	0.0999204	0.100005	0.0888591	0.100047	0.100286	0.0999168	0.10029	0.0999194	0.100247	0.0999993	0.0999186	0.100005	0.0893984	0.100045	0.10005	0.0999995	0.100286	0.0999168	0.100324	0.0999966	0.100247	0.0999993	0.0962409	0.100016	0.100324	0.0999966	0.0988755	0.100021	0.0885181	0.100041	0.100433	0.099996	0.100267	0.0999878
0.971	0.0999219	0.100005	0.100282	0.09992	0.0999195	0.100005	0.0999213	0.100005	0.0888843	0.100047	0.100278	0.0999175	0.100282	0.09992	0.100246	0.0999993	0.0999195	0.100005	0.0894224	0.100045	0.10005	0.0999995	0.100278	0.0999175	0.100323	0.0999966	0.100246	0.0999993	0.0962495	0.100016	0.100323	0.0999966	0.0988808	0.10002	0.088542	0.100041	0.100432	0.099996	0.100266	0.0999881
0.972	0.0999228	0.100005	0.100274	0.0999206	0.0999204	0.100005	0.0999222	0.100005	0.0889095	0.100047	0.10027	0.0999181	0.100274	0.0999206	0.100246	0.0999993	0.0999204	0.100005	0.0894464	0.100044	0.100049	0.0999995	0.10027	0.0999181	0.100322	0.0999967	0.100246	0.0999993	0.096258	0.100016	0.100322	0.0999967	0.0988861	0.10002	0.0885658	0.10004	0.10043	0.099996	0.100265	0.0999884
0.973	0.0999237	0.100005	0.100266	0.0999212	0.0999213	0.100005	0.0999231	0.100005	0.0889347	0.100046	0.100262	0.0999188	0.100266	0.0999212	0.100245	0.0999993	0.0999213	0.100005	0.0894703	0.100044	0.100049	0.0999995	0.100262	0.0999188	0.10032	0.0999967	0.100245	0.0999993	0.0962664	0.100016	0.10032	0.0999967	0.0988914	0.10002	0.0885895	0.10004	0.100429	0.099996	0.100264	0.0999888
0.974	0.0999246	0.100005	0.100258	0.0999219	0.0999222	0.100005	0.099924	0.100005	0.0889597	0.100046	0.100254	0.0999194	0.100258	0.0999219	0.100244	0.0999993	0.0999222	0.100005	0.0894941	0.100044	0.100049	0.0999995	0.100254	0.0999194	0.100319	0.0999968	0.100244	0.0999993	0.0962749	0.100016	0.100319	0.0999968	0.0988966	0.10002	0.0886132	0.10004	0.100427	0.099996	0.100263	0.0999891
0.975	0.0999254	0.100005	0.100251	0.0999225	0.0999231	0.100005	0.0999249	0.100005	0.0889847	0.100046	0.100246	0.09992	0.100251	0.0999225	0.100243	0.0999993	0.0999231	0.100005	0.0895179	0.100044	0.100049	0.0999995	0.100246	0.09992	0.100318	0.0999969	0.100243	0.0999993	0.0962833	0.100016	0.100318	0.0999969	0.0989018	0.10002	0.0886368	0.10004	0.100426	0.0999961	0.100262	0.0999894
0.976	0.0999263	0.100005	0.100243	0.0999231	0.099924	0.100005	0.0999257	0.100005	0.0890097	0.100046	0.100239	0.0999207	0.100243	0.0999231	0.100242	0.0999993	0.099924	0.100005	0.0895417	0.100044	0.100049	0.0999995	0.100239	0.0999207	0.100317	0.0999969	0.100242	0.0999993	0.0962918	0.100016	0.100317	0.0999969	0.098907	0.10002	0.0886604	0.10004	0.100424	0.0999961	0.100261	0.0999898
0.977	0.0999272	0.100005	0.100236	0.0999237	0.0999249	0.100005	0.0999266	0.100005	0.0890346	0.100046	0.100231	0.0999213	0.100236	0.0999237	0.100242	0.0999993	0.0999249	0.100005	0.0895654	0.100044	0.100049	0.0999995	0.100231	0.0999213	0.100316	0.099997	0.100242	0.0999993	0.0963002	0.100016	0.100316	0.099997	0.0989122	0.10002	0.088684	0.10004	0.100423	0.0999961	0.10026	0.0999901
0.978	0.099928	0.100005	0.100229	0.0999244	0.0999258	0.100005	0.0999275	0.100005	0.0890595	0.100046	0.100224	0.0999219	0.100229	0.0999244	0.100241	0.0999993	0.0999258	0.100005	0.089589	0.100044	0.100048	0.0999995	0.100224	0.0999219	0.100315	0.099997	0.100241	0.0999993	0.0963086	0.100016	0.100315	0.099997	0.0989173	0.10002	0.0887075	0.10004	0.100421	0.0999961	0.10026	0.0999904
0.979	0.0999289	0.100005	0.100221	0.099925	0.0999267	0.100005	0.0999283	0.100005	0.0890842	0.100046	0.100217	0.0999226	0.100221	0.099925	0.10024	0.0999993	0.0999267	0.100005	0.0896126	0.100044	0.100048	0.0999995	0.100217	0.0999226	0.100314	0.0999971	0.10024	0.0999993	0.0963169	0.100016	0.100314	0.0999971	0.0989225	0.10002	0.088731	0.10004	0.10042	0.0999961	0.100259	0.0999907
0.98	0.0999297	0.100005	0.100214	0.0999256	0.0999275	0.100005	0.0999292	0.100005	0.089109	0.100046	0.10021	0.0999232	0.100214	0.0999256	0.100239	0.0999993	0.0999275	0.100005	0.0896361	0.100044	0.100048	0.0999995	0.10021	0.0999232	0.100313	0.0999971	0.100239	0.0999993	0.0963253	0.100016	0.100313	0.0999971	0.0989276	0.10002	0.0887544	0.10004	0.100418	0.0999961	0.100258	0.099991
0.981	0.0999305	0.100005	0.100207	0.0999262	0.0999284	0.100005	0.09993	0.100005	0.0891337	0.100046	0.100203	0.0999238	0.100207	0.0999262	0.100238	0.0999993	0.0999284	0.100005	0.0896596	0.100044	0.100048	0.0999995	0.100203	0.0999238	0.100312	0.0999971	0.100238	0.0999993	0.0963336	0.100016	0.100312	0.0999971	0.0989326	0.100019	0.0887777	0.10004	0.100417	0.0999961	0.100257	0.0999913
0.982	0.0999314	0.100005	0.1002	0.0999268	0.0999292	0.100005	0.0999309	0.100005	0.0891583	0.100046	0.100196	0.0999244	0.1002	0.0999268	0.100238	0.0999993	0.0999292	0.100005	0.089683	0.100043	0.100048	0.0999995	0.100196	0.0999244	0.100311	0.0999972	0.100238	0.0999993	0.0963419	0.100016	0.100311	0.0999972	0.0989377	0.100019	0.088801	0.10004	0.100416	0.0999962	0.100256	0.0999916
0.983	0.0999322	0.100005	0.100193	0.0999274	0.0999301	0.100005	0.0999317	0.100005	0.0891828	0.100045	0.100189	0.0999251	0.100193	0.0999274	0.100237	0.0999993	0.0999301	0.100005	0.0897064	0.100043	0.100048	0.0999995	0.100189	0.0999251	0.10031	0.0999972	0.100237	0.0999993	0.0963502	0.100015	0.10031	0.0999972	0.0989427	0.100019	0.0888243	0.10004	0.100414	0.0999962	0.100256	0.0999919
0.984	0.099933	0.100005	0.100186	0.099928	0.0999309	0.100005	0.0999325	0.100005	0.0892073	0.100045	0.100182	0.0999257	0.100186	0.099928	0.100236	0.0999992	0.0999309	0.100005	0.0897297	0.100043	0.100047	0.0999995	0.100182	0.0999257	0.100309	0.0999973	0.100236	0.0999992	0.0963585	0.100015	0.100309	0.0999973	0.0989477	0.100019	0.0888475	0.100039	0.100413	0.0999962	0.100255	0.0999922
0.985	0.0999338	0.100005	0.10018	0.0999286	0.0999318	0.100005	0.0999333	0.100005	0.0892318	0.100045	0.100175	0.0999263	0.10018	0.0999286	0.100235	0.0999992	0.0999318	0.100005	0.089753	0.100043	0.100047	0.0999995	0.100175	0.0999263	0.100308	0.0999973	0.100235	0.0999992	0.0963667	0.100015	0.100308	0.0999973	0.0989527	0.100019	0.0888706	0.100039	0.100411	0.0999962	0.100254	0.0999925
0.986	0.0999346	0.100005	0.100173	0.0999292	0.0999326	0.100005	0.0999341	0.100005	0.0892562	0.100045	0.100169	0.0999269	0.100173	0.0999292	0.100235	0.0999992	0.0999326	0.100005	0.0897762	0.100043	0.100047	0.0999995	0.100169	0.0999269	0.100307	0.0999973	0.100235	0.0999992	0.0963749	0.100015	0.100307	0.0999973	0.0989576	0.100019	0.0888937	0.100039	0.10041	0.0999962	0.100253	0.0999928
0.987	0.0999354	0.100005	0.100167	0.0999298	0.0999334	0.100005	0.099935	0.100005	0.0892805	0.100045	0.100162	0.0999275	0.100167	0.0999298	0.100234	0.0999992	0.0999334	0.100005	0.0897994	0.100043	0.100047	0.0999995	0.100162	0.0999275	0.100306	0.0999974	0.100234	0.0999992	0.0963832	0.100015	0.100306	0.0999974	0.0989625	0.100019	0.0889168	0.100039	0.100408	0.0999962	0.100253	0.099993
0.988	0.0999362	0.100005	0.10016	0.0999304	0.0999342	0.100005	0.0999358	0.100005	0.0893048	0.100045	0.100156	0.0999281	0.10016	0.0999304	0.100233	0.0999992	0.0999342	0.100005	0.0898225	0.100043	0.100047	0.0999995	0.100156	0.0999281	0.100305	0.0999974	0.100233	0.0999992	0.0963914	0.100015	0.100305	0.0999974	0.0989674	0.100019	0.0889398	0.100039	0.100407	0.0999962	0.100252	0.0999933
0.989	0.099937	0.100005	0.100154	0.099931	0.099935	0.100005	0.0999365	0.100005	0.0893291	0.100045	0.100149	0.0999287	0.100154	0.099931	0.100232	0.0999992	0.099935	0.100005	0.0898455	0.100043	0.100047	0.0999995	0.100149	0.0999287	0.100304	0.0999974	0.100232	0.0999992	0.0963995	0.100015	0.100304	0.0999974	0.0989723	0.100019	0.0889628	0.100039	0.100406	0.0999962	0.100251	0.0999936
0.99	0.0999378	0.100005	0.100148	0.0999316	0.0999358	0.100005	0.0999373	0.100005	0.0893532	0.100045	0.100143	0.0999293	0.100148	0.0999316	0.100231	0.0999991	0.0999358	0.100005	0.0898685	0.100043	0.100046	0.0999995	0.100143	0.0999293	0.100303	0.0999975	0.100231	0.0999991	0.0964077	0.100015	0.100303	0.0999975	0.0989772	0.100019	0.0889857	0.100039	0.100404	0.0999963	0.10025	0.0999938
0.991	0.0999385	0.100005	0.100141	0.0999322	0.0999366	0.100005	0.0999381	0.100005	0.0893774	0.100045	0.100137	0.0999299	0.100141	0.0999322	0.100231	0.0999991	0.0999366	0.100005	0.0898915	0.100043	0.100046	0.0999995	0.100137	0.0999299	0.100302	0.0999975	0.100231	0.0999991	0.0964158	0.100015	0.100302	0.0999975	0.098982	0.100019	0.0890086	0.100039	0.100403	0.0999963	0.10025	0.0999941
0.992	0.0999393	0.100005	0.100135	0.0999328	0.0999374	0.100005	0.0999389	0.100005	0.0894014	0.100044	0.100131	0.0999305	0.100135	0.0999328	0.10023	0.0999991	0.0999374	0.100005	0.0899144	0.100042	0.100046	0.0999995	0.100131	0.0999305	0.100301	0.0999975	0.10023	0.0999991	0.096424	0.100015	0.100301	0.0999975	0.0989868	0.100018	0.0890314	0.100039	0.100401	0.0999963	0.100249	0.0999943
0.993	0.0999401	0.100005	0.100129	0.0999333	0.0999382	0.100005	0.0999397	0.100005	0.0894254	0.100044	0.100125	0.0999311	0.100129	0.0999333	0.100229	0.0999991	0.0999382	0.100005	0.0899372	0.100042	0.100046	0.0999995	0.100125	0.0999311	0.1003	0.0999976	0.100229	0.0999991	0.0964321	0.100015	0.1003	0.0999976	0.0989916	0.100018	0.0890542	0.100039	0.1004	0.0999963	0.100248	0.0999946
0.994	0.0999408	0.100005	0.100123	0.0999339	0.099939	0.100005	0.0999404	0.100005	0.0894494	0.100044	0.100119	0.0999317	0.100123	0.0999339	0.100228	0.0999991	0.099939	0.100005	0.08996	0.100042	0.100046	0.0999995	0.100119	0.0999317	0.100299	0.0999976	0.100228	0.0999991	0.0964401	0.100015	0.100299	0.0999976	0.0989964	0.100018	0.0890769	0.100039	0.100399	0.0999963	0.100247	0.0999948
0.995	0.0999416	0.100005	0.100118	0.0999345	0.0999398	0.100005	0.0999412	0.100005	0.0894733	0.100044	0.100113	0.0999323	0.100118	0.0999345	0.100228	0.099999	0.0999398	0.100005	0.0899828	0.100042	0.100046	0.0999996	0.100113	0.0999323	0.100298	0.0999976	0.100228	0.099999	0.0964482	0.100015	0.100298	0.0999976	0.0990011	0.100018	0.0890996	0.100039	0.100397	0.0999963	0.100247	0.099995
0.996	0.0999423	0.100005	0.100112	0.0999351	0.0999405	0.100005	0.0999419	0.100005	0.0894972	0.100044	0.100107	0.0999329	0.100112	0.0999351	0.100227	0.099999	0.0999405	0.100005	0.0900055	0.100042	0.100045	0.0999996	0.100107	0.0999329	0.100297	0.0999976	0.100227	0.099999	0.0964562	0.100015	0.100297	0.0999976	0.0990058	0.100018	0.0891222	0.100038	0.100396	0.0999963	0.100246	0.0999953
0.997	0.099943	0.100005	0.100106	0.0999356	0.0999413	0.100005	0.0999427	0.100005	0.089521	0.100044	0.100101	0.0999335	0.100106	0.0999356	0.100226	0.099999	0.0999413	0.100005	0.0900281	0.100042	0.100045	0.0999996	0.100101	0.0999335	0.100296	0.0999977	0.100226	0.099999	0.0964643	0.100015	0.100296	0.0999977	0.0990105	0.100018	0.0891448	0.100038	0.100395	0.0999963	0.100245	0.0999955
0.998	0.0999438	0.100005	0.1001	0.0999362	0.099942	0.100005	0.0999434	0.100005	0.0895447	0.100044	0.100096	0.099934	0.1001	0.0999362	0.100225	0.099999	0.099942	0.100005	0.0900507	0.100042	0.100045	0.0999996	0.100096	0.099934	0.100295	0.0999977	0.100225	0.099999	0.0964723	0.100015	0.100295	0.0999977	0.0990152	0.100018	0.0891674	0.100038	0.100393	0.0999963	0.100245	0.0999957
0.999	0.0999445	0.100005	0.100095	0.0999368	0.0999428	0.100005	0.0999441	0.100005	0.0895684	0.100044	0.10009	0.0999346	0.100095	0.0999368	0.100225	0.099999	0.0999428	0.100005	0.0900733	0.100042	0.100045	0.0999996	0.10009	0.0999346	0.100294	0.0999977	0.100225	0.099999	0.0964803	0.100015	0.100294	0.0999977	0.0990199	0.100018	0.0891898	0.100038	0.100392	0.0999963	0.100244	0.0999959
1	0.0999452	0.100005	0.100089	0.0999373	0.0999435	0.100005	0.0999449	0.100005	0.089592	0.100044	0.100085	0.0999352	0.100089	0.0999373	0.100224	0.0999989	0.0999435	0.100005	0.0900957	0.100042	0.100045	0.0999996	0.100085	0.0999352	0.100293	0.0999977	0.100224	0.0999989	0.0964883	0.100015	0.100293	0.0999977	0.0990245	0.100018	0.0892123	0.100038	0.10039	0.0999964	0.100243	0.0999961
1.001	0.0999459	0.100005	0.100084	0.0999379	0.0999443	0.100005	0.0999456	0.100005	0.0896156	0.100044	0.100079	0.0999358	0.100084	0.0999379	0.100223	0.0999989	0.0999443	0.100005	0.0901182	0.100042	0.100045	0.0999996	0.100079	0.0999358	0.100292	0.0999977	0.100223	0.0999989	0.0964962	0.100015	0.100292	0.0999977	0.0990291	0.100018	0.0892347	0.100038	0.100389	0.0999964	0.100242	0.0999963
1.002	0.0999466	0.100005	0.100079	0.0999385	0.099945	0.100005	0.0999463	0.100005	0.0896391	0.100043	0.100074	0.0999363	0.100079	0.0999385	0.100222	0.0999989	0.099945	0.100005	0.0901406	0.100042	0.100045	0.0999996	0.100074	0.0999363	0.100291	0.0999978	0.100222	0.0999989	0.0965042	0.100015	0.100291	0.0999978	0.0990337	0.100018	0.089257	0.100038	0.100388	0.0999964	0.100242	0.0999965
1.003	0.0999473	0.100005	0.100074	0.099939	0.0999457	0.100005	0.099947	0.100005	0.0896626	0.100043	0.100069	0.0999369	0.100074	0.099939	0.100222	0.0999989	0.0999457	0.100005	0.0901629	0.100041	0.100044	0.0999996	0.100069	0.0999369	0.10029	0.0999978	0.100222	0.0999989	0.0965121	0.100015	0.10029	0.0999978	0.0990383	0.100018	0.0892793	0.100038	0.100386	0.0999964	0.100241	0.0999967
1.004	0.099948	0.100005	0.100068	0.0999396	0.0999464	0.100005	0.0999477	0.100005	0.089686	0.100043	0.100064	0.0999375	0.100068	0.0999396	0.100221	0.0999988	0.0999464	0.100005	0.0901852	0.100041	0.100044	0.0999996	0.100064	0.0999375	0.100289	0.0999978	0.100221	0.0999988	0.09652	0.100015	0.100289	0.0999978	0.0990428	0.100017	0.0893016	0.100038	0.100385	0.0999964	0.10024	0.0999969
1.005	0.0999487	0.100005	0.100063	0.0999401	0.0999472	0.100005	0.0999484	0.100005	0.0897094	0.100043	0.100058	0.099938	0.100063	0.0999401	0.10022	0.0999988	0.0999472	0.100005	0.0902074	0.100041	0.100044	0.0999996	0.100058	0.099938	0.100288	0.0999978	0.10022	0.0999988	0.0965279	0.100015	0.100288	0.0999978	0.0990473	0.100017	0.0893238	0.100038	0.100384	0.0999964	0.10024	0.0999971
1.006	0.0999494	0.100005	0.100058	0.0999407	0.0999479	0.100005	0.0999491	0.100005	0.0897327	0.100043	0.100053	0.0999386	0.100058	0.0999407	0.100219	0.0999988	0.0999479	0.100005	0.0902296	0.100041	0.100044	0.0999996	0.100053	0.0999386	0.100287	0.0999978	0.100219	0.0999988	0.0965357	0.100015	0.100287	0.0999978	0.0990519	0.100017	0.089346	0.100038	0.100382	0.0999964	0.100239	0.0999972
1.007	0.0999501	0.100005	0.100053	0.0999412	0.0999486	0.100005	0.0999498	0.100005	0.089756	0.100043	0.100049	0.0999392	0.100053	0.0999412	0.100219	0.0999988	0.0999486	0.100005	0.0902517	0.100041	0.100044	0.0999996	0.100049	0.0999392	0.100286	0.0999978	0.100219	0.0999988	0.0965436	0.100015	0.100286	0.0999978	0.0990563	0.100017	0.0893681	0.100038	0.100381	0.0999964	0.100238	0.0999974
1.008	0.0999508	0.100005	0.100049	0.0999418	0.0999493	0.100005	0.0999504	0.100005	0.0897792	0.100043	0.100044	0.0999397	0.100049	0.0999418	0.100218	0.0999987	0.0999493	0.100005	0.0902738	0.100041	0.100044	0.0999996	0.100044	0.0999397	0.100285	0.0999978	0.100218	0.0999987	0.0965514	0.100015	0.100285	0.0999978	0.0990608	0.100017	0.0893902	0.100037	0.10038	0.0999964	0.100238	0.0999976
1.009	0.0999514	0.100005	0.100044	0.0999423	0.0999499	0.100005	0.0999511	0.100005	0.0898023	0.100043	0.100039	0.0999403	0.100044	0.0999423	0.100217	0.0999987	0.0999499	0.100005	0.0902959	0.100041	0.100043	0.0999996	0.100039	0.0999403	0.100284	0.0999979	0.100217	0.0999987	0.0965592	0.100015	0.100284	0.0999979	0.0990652	0.100017	0.0894122	0.100037	0.100379	0.0999964	0.100237	0.0999977
1.01	0.0999521	0.100005	0.100039	0.0999428	0.0999506	0.100005	0.0999518	0.100005	0.0898254	0.100043	0.100034	0.0999408	0.100039	0.0999428	0.100216	0.0999987	0.0999506	0.100005	0.0903178	0.100041	0.100043	0.0999996	0.100034	0.0999408	0.100283	0.0999979	0.100216	0.0999987	0.096567	0.100015	0.100283	0.0999979	0.0990697	0.100017	0.0894342	0.100037	0.100377	0.0999964	0.100236	0.0999979
1.011	0.0999527	0.100005	0.100034	0.0999434	0.0999513	0.100005	0.0999524	0.100005	0.0898485	0.100043	0.10003	0.0999414	0.100034	0.0999434	0.100216	0.0999987	0.0999513	0.100005	0.0903398	0.100041	0.100043	0.0999996	0.10003	0.0999414	0.100282	0.0999979	0.100216	0.0999987	0.0965748	0.100014	0.100282	0.0999979	0.099074	0.100017	0.0894561	0.100037	0.100376	0.0999964	0.100236	0.099998
1.012	0.0999534	0.100005	0.10003	0.0999439	0.099952	0.100005	0.0999531	0.100005	0.0898715	0.100043	0.100025	0.0999419	0.10003	0.0999439	0.100215	0.0999987	0.099952	0.100005	0.0903617	0.100041	0.100043	0.0999996	0.100025	0.0999419	0.100281	0.0999979	0.100215	0.0999987	0.0965825	0.100014	0.100281	0.0999979	0.0990784	0.100017	0.089478	0.100037	0.100375	0.0999965	0.100235	0.0999982
1.013	0.099954	0.100005	0.100025	0.0999444	0.0999526	0.100005	0.0999537	0.100005	0.0898944	0.100042	0.10002	0.0999425	0.100025	0.0999444	0.100214	0.0999986	0.0999526	0.100005	0.0903835	0.100041	0.100043	0.0999996	0.10002	0.0999425	0.10028	0.0999979	0.100214	0.0999986	0.0965903	0.100014	0.10028	0.0999979	0.0990828	0.100017	0.0894999	0.100037	0.100373	0.0999965	0.100234	0.0999983
1.014	0.0999547	0.100005	0.100021	0.0999449	0.0999533	0.100005	0.0999544	0.100005	0.0899173	0.100042	0.100016	0.099943	0.100021	0.0999449	0.100213	0.0999986	0.0999533	0.100005	0.0904053	0.10004	0.100043	0.0999996	0.100016	0.099943	0.100279	0.0999979	0.100213	0.0999986	0.096598	0.100014	0.100279	0.0999979	0.0990871	0.100017	0.0895217	0.100037	0.100372	0.0999965	0.100234	0.0999984
1.015	0.0999553	0.100005	0.100017	0.0999455	0.0999539	0.100005	0.099955	0.100005	0.0899402	0.100042	0.100012	0.0999435	0.100017	0.0999455	0.100213	0.0999986	0.0999539	0.100005	0.090427	0.10004	0.100043	0.0999996	0.100012	0.0999435	0.100278	0.0999979	0.100213	0.0999986	0.0966057	0.100014	0.100278	0.0999979	0.0990914	0.100017	0.0895434	0.100037	0.100371	0.0999965	0.100233	0.0999986
1.016	0.0999559	0.100005	0.100012	0.099946	0.0999546	0.100005	0.0999557	0.100005	0.089963	0.100042	0.100007	0.0999441	0.100012	0.099946	0.100212	0.0999986	0.0999546	0.100005	0.0904487	0.10004	0.100042	0.0999996	0.100007	0.0999441	0.100277	0.0999979	0.100212	0.0999986	0.0966134	0.100014	0.100277	0.0999979	0.0990957	0.100016	0.0895651	0.100037	0.100369	0.0999965	0.100233	0.0999987
1.017	0.0999565	0.100004	0.100008	0.0999465	0.0999552	0.100005	0.0999563	0.100005	0.0899857	0.100042	0.100003	0.0999446	0.100008	0.0999465	0.100211	0.0999986	0.0999552	0.100005	0.0904704	0.10004	0.100042	0.0999996	0.100003	0.0999446	0.100276	0.0999979	0.100211	0.0999986	0.0966211	0.100014	0.100276	0.0999979	0.0991	0.100016	0.0895868	0.100037	0.100368	0.0999965	0.100232	0.0999988
1.018	0.0999572	0.100004	0.100004	0.099947	0.0999559	0.100005	0.0999569	0.100005	0.0900084	0.100042	0.0999989	0.0999451	0.100004	0.099947	0.10021	0.0999985	0.0999559	0.100005	0.0904919	0.10004	0.100042	0.0999996	0.0999989	0.0999451	0.100275	0.0999979	0.10021	0.0999985	0.0966287	0.100014	0.100275	0.0999979	0.0991043	0.100016	0.0896084	0.100037	0.100367	0.0999965	0.100231	0.0999989
1.019	0.0999578	0.100004	0.0999998	0.0999475	0.0999565	0.100005	0.0999575	0.100004	0.090031	0.100042	0.0999948	0.0999456	0.0999998	0.0999475	0.10021	0.0999985	0.0999565	0.100005	0.0905135	0.10004	0.100042	0.0999996	0.0999948	0.0999456	0.100275	0.0999979	0.10021	0.0999985	0.0966364	0.100014	0.100275	0.0999979	0.0991085	0.100016	0.08963	0.100037	0.100366	0.0999965	0.100231	0.099999
[truncated: 3,982 more rows]
